# Supplementary material for: Distant relatives of a eukaryotic cell-specific toxin family evolved a complement-like mechanism to kill bacteria
Source: Nat Commun. 2024 Jun 12;15:5028. doi: 10.1038/s41467-024-49103-5 (PMC11169675; doi:10.1038/s41467-024-49103-5)
Supplement: Supplementary file 4 — Supplementary Dataset 1 [file 41467_2024_49103_MOESM4_ESM.xlsx]

## Sheet: Tab1 CDCL % identity matrix
Table S1 - Tab 1 - CDCL percent identity matrix of 1120 CDCL proteins
≥ 96.00
≥ 90.00
≥ 80.00
cluster	genome	locus tag	size (aa)	order	family	genus	species	SAMN04487923_10813	I2C65_RS20570	F2Y58_12385	F2Y56_11955	F2Y51_12070	K0F53_02345	BACDOR_02005	GKD17_23025	EAJ02_11910	I4W05_RS10380	KXD64_RS20925	KXD66_RS20660	DWZ06_20640	DW730_20360	DW783_23455	I6E53_19075	L4X52_21885	L4X53_20380	L4X54_21455	L4X35_21645	L4X37_20785	L4X40_21485	L4X45_21700	L4X47_20845	EH214_04239	M0N98_00532	EH215_04269	I2E18_RS19115	HKQ52_21140	I6I56_20880	HUV02_21895	NCY83_20785	NCY99_20615	GPK99_18080	GPL07_17285	KSY01_21325	KSY03_21320	KSX99_21395	KSX94_20860	KSX95_21365	KSX96_21285	KSX82_21400
1	Phocaeicola_vulgatus_NLAE-zl-G202	SAMN04487923_10813	350	Bacteroidales	Bacteroidaceae	Phocaeicola	vulgatus	100	99.43	99.71	99.71	99.71	99.71	99.71	99.71	99.71	99.71	99.71	99.71	99.71	99.71	99.71	99.71	99.71	99.71	99.71	99.71	99.71	99.71	99.71	99.71	99.71	99.71	99.71	99.71	99.71	99.71	99.71	99.71	99.71	99.71	99.71	99.71	99.71	99.71	99.71	99.71	99.71	99.71
1	Phocaeicola_vulgatus_D41t1_190614_G1	I2C65_RS20570	350	Bacteroidales	Bacteroidaceae	Phocaeicola	vulgatus	99.43	100	99.71	99.71	99.71	99.71	99.71	99.71	99.71	99.71	99.71	99.71	99.71	99.71	99.71	99.71	99.71	99.71	99.71	99.71	99.71	99.71	99.71	99.71	99.71	99.71	99.71	99.71	99.71	99.71	99.71	99.71	99.71	99.71	99.71	99.71	99.71	99.71	99.71	99.71	99.71	99.71
1	Phocaeicola_dorei_BIOML-A1	F2Y58_12385	350	Bacteroidales	Bacteroidaceae	Phocaeicola	dorei	99.71	99.71	100	100	100	100	100	100	100	100	100	100	100	100	100	100	100	100	100	100	100	100	100	100	100	100	100	100	100	100	100	100	100	100	100	100	100	100	100	100	100	100
1	Phocaeicola_dorei_BIOML-A3	F2Y56_11955	350	Bacteroidales	Bacteroidaceae	Phocaeicola	dorei	99.71	99.71	100	100	100	100	100	100	100	100	100	100	100	100	100	100	100	100	100	100	100	100	100	100	100	100	100	100	100	100	100	100	100	100	100	100	100	100	100	100	100	100
1	Phocaeicola_dorei_BIOML-A4	F2Y51_12070	350	Bacteroidales	Bacteroidaceae	Phocaeicola	dorei	99.71	99.71	100	100	100	100	100	100	100	100	100	100	100	100	100	100	100	100	100	100	100	100	100	100	100	100	100	100	100	100	100	100	100	100	100	100	100	100	100	100	100	100
1	Phocaeicola_dorei_BJH_58	K0F53_02345	350	Bacteroidales	Bacteroidaceae	Phocaeicola	dorei	99.71	99.71	100	100	100	100	100	100	100	100	100	100	100	100	100	100	100	100	100	100	100	100	100	100	100	100	100	100	100	100	100	100	100	100	100	100	100	100	100	100	100	100
1	Phocaeicola_dorei_DSM_17855	BACDOR_02005	350	Bacteroidales	Bacteroidaceae	Phocaeicola	dorei	99.71	99.71	100	100	100	100	100	100	100	100	100	100	100	100	100	100	100	100	100	100	100	100	100	100	100	100	100	100	100	100	100	100	100	100	100	100	100	100	100	100	100	100
1	Phocaeicola_dorei_DSM_17855_dup1	GKD17_23025	350	Bacteroidales	Bacteroidaceae	Phocaeicola	dorei	99.71	99.71	100	100	100	100	100	100	100	100	100	100	100	100	100	100	100	100	100	100	100	100	100	100	100	100	100	100	100	100	100	100	100	100	100	100	100	100	100	100	100	100
1	Phocaeicola_dorei_aa_0143	EAJ02_11910	350	Bacteroidales	Bacteroidaceae	Phocaeicola	dorei	99.71	99.71	100	100	100	100	100	100	100	100	100	100	100	100	100	100	100	100	100	100	100	100	100	100	100	100	100	100	100	100	100	100	100	100	100	100	100	100	100	100	100	100
1	Phocaeicola_vulgatus_1001095H_141210_H7	I4W05_RS10380	350	Bacteroidales	Bacteroidaceae	Phocaeicola	vulgatus	99.71	99.71	100	100	100	100	100	100	100	100	100	100	100	100	100	100	100	100	100	100	100	100	100	100	100	100	100	100	100	100	100	100	100	100	100	100	100	100	100	100	100	100
1	Phocaeicola_vulgatus_5.BV.Fmh	KXD64_RS20925	350	Bacteroidales	Bacteroidaceae	Phocaeicola	vulgatus	99.71	99.71	100	100	100	100	100	100	100	100	100	100	100	100	100	100	100	100	100	100	100	100	100	100	100	100	100	100	100	100	100	100	100	100	100	100	100	100	100	100	100	100
1	Phocaeicola_vulgatus_A41	KXD66_RS20660	350	Bacteroidales	Bacteroidaceae	Phocaeicola	vulgatus	99.71	99.71	100	100	100	100	100	100	100	100	100	100	100	100	100	100	100	100	100	100	100	100	100	100	100	100	100	100	100	100	100	100	100	100	100	100	100	100	100	100	100	100
1	Phocaeicola_vulgatus_AF29-13	DWZ06_20640	350	Bacteroidales	Bacteroidaceae	Phocaeicola	vulgatus	99.71	99.71	100	100	100	100	100	100	100	100	100	100	100	100	100	100	100	100	100	100	100	100	100	100	100	100	100	100	100	100	100	100	100	100	100	100	100	100	100	100	100	100
1	Phocaeicola_vulgatus_AM28-1	DW730_20360	350	Bacteroidales	Bacteroidaceae	Phocaeicola	vulgatus	99.71	99.71	100	100	100	100	100	100	100	100	100	100	100	100	100	100	100	100	100	100	100	100	100	100	100	100	100	100	100	100	100	100	100	100	100	100	100	100	100	100	100	100
1	Phocaeicola_vulgatus_AM30-40	DW783_23455	350	Bacteroidales	Bacteroidaceae	Phocaeicola	vulgatus	99.71	99.71	100	100	100	100	100	100	100	100	100	100	100	100	100	100	100	100	100	100	100	100	100	100	100	100	100	100	100	100	100	100	100	100	100	100	100	100	100	100	100	100
1	Phocaeicola_vulgatus_An905	I6E53_19075	350	Bacteroidales	Bacteroidaceae	Phocaeicola	vulgatus	99.71	99.71	100	100	100	100	100	100	100	100	100	100	100	100	100	100	100	100	100	100	100	100	100	100	100	100	100	100	100	100	100	100	100	100	100	100	100	100	100	100	100	100
1	Phocaeicola_vulgatus_Bv4372	L4X52_21885	350	Bacteroidales	Bacteroidaceae	Phocaeicola	vulgatus	99.71	99.71	100	100	100	100	100	100	100	100	100	100	100	100	100	100	100	100	100	100	100	100	100	100	100	100	100	100	100	100	100	100	100	100	100	100	100	100	100	100	100	100
1	Phocaeicola_vulgatus_Bv4410	L4X53_20380	350	Bacteroidales	Bacteroidaceae	Phocaeicola	vulgatus	99.71	99.71	100	100	100	100	100	100	100	100	100	100	100	100	100	100	100	100	100	100	100	100	100	100	100	100	100	100	100	100	100	100	100	100	100	100	100	100	100	100	100	100
1	Phocaeicola_vulgatus_Bv452	L4X54_21455	350	Bacteroidales	Bacteroidaceae	Phocaeicola	vulgatus	99.71	99.71	100	100	100	100	100	100	100	100	100	100	100	100	100	100	100	100	100	100	100	100	100	100	100	100	100	100	100	100	100	100	100	100	100	100	100	100	100	100	100	100
1	Phocaeicola_vulgatus_Bv4750	L4X35_21645	350	Bacteroidales	Bacteroidaceae	Phocaeicola	vulgatus	99.71	99.71	100	100	100	100	100	100	100	100	100	100	100	100	100	100	100	100	100	100	100	100	100	100	100	100	100	100	100	100	100	100	100	100	100	100	100	100	100	100	100	100
1	Phocaeicola_vulgatus_Bv4806	L4X37_20785	350	Bacteroidales	Bacteroidaceae	Phocaeicola	vulgatus	99.71	99.71	100	100	100	100	100	100	100	100	100	100	100	100	100	100	100	100	100	100	100	100	100	100	100	100	100	100	100	100	100	100	100	100	100	100	100	100	100	100	100	100
1	Phocaeicola_vulgatus_Bv5	L4X40_21485	350	Bacteroidales	Bacteroidaceae	Phocaeicola	vulgatus	99.71	99.71	100	100	100	100	100	100	100	100	100	100	100	100	100	100	100	100	100	100	100	100	100	100	100	100	100	100	100	100	100	100	100	100	100	100	100	100	100	100	100	100
1	Phocaeicola_vulgatus_Bv5418	L4X45_21700	350	Bacteroidales	Bacteroidaceae	Phocaeicola	vulgatus	99.71	99.71	100	100	100	100	100	100	100	100	100	100	100	100	100	100	100	100	100	100	100	100	100	100	100	100	100	100	100	100	100	100	100	100	100	100	100	100	100	100	100	100
1	Phocaeicola_vulgatus_Bv86	L4X47_20845	350	Bacteroidales	Bacteroidaceae	Phocaeicola	vulgatus	99.71	99.71	100	100	100	100	100	100	100	100	100	100	100	100	100	100	100	100	100	100	100	100	100	100	100	100	100	100	100	100	100	100	100	100	100	100	100	100	100	100	100	100
1	Phocaeicola_vulgatus_CL01T12C17	EH214_04239	350	Bacteroidales	Bacteroidaceae	Phocaeicola	vulgatus	99.71	99.71	100	100	100	100	100	100	100	100	100	100	100	100	100	100	100	100	100	100	100	100	100	100	100	100	100	100	100	100	100	100	100	100	100	100	100	100	100	100	100	100
1	Phocaeicola_vulgatus_CL10T00C06	M0N98_00532	350	Bacteroidales	Bacteroidaceae	Phocaeicola	vulgatus	99.71	99.71	100	100	100	100	100	100	100	100	100	100	100	100	100	100	100	100	100	100	100	100	100	100	100	100	100	100	100	100	100	100	100	100	100	100	100	100	100	100	100	100
1	Phocaeicola_vulgatus_CL14T03C19	EH215_04269	350	Bacteroidales	Bacteroidaceae	Phocaeicola	vulgatus	99.71	99.71	100	100	100	100	100	100	100	100	100	100	100	100	100	100	100	100	100	100	100	100	100	100	100	100	100	100	100	100	100	100	100	100	100	100	100	100	100	100	100	100
1	Phocaeicola_vulgatus_D59t2_181005_D1	I2E18_RS19115	350	Bacteroidales	Bacteroidaceae	Phocaeicola	vulgatus	99.71	99.71	100	100	100	100	100	100	100	100	100	100	100	100	100	100	100	100	100	100	100	100	100	100	100	100	100	100	100	100	100	100	100	100	100	100	100	100	100	100	100	100
1	Phocaeicola_vulgatus_DH4096S	HKQ52_21140	350	Bacteroidales	Bacteroidaceae	Phocaeicola	vulgatus	99.71	99.71	100	100	100	100	100	100	100	100	100	100	100	100	100	100	100	100	100	100	100	100	100	100	100	100	100	100	100	100	100	100	100	100	100	100	100	100	100	100	100	100
1	Phocaeicola_vulgatus_FDAARGOS_1099	I6I56_20880	350	Bacteroidales	Bacteroidaceae	Phocaeicola	vulgatus	99.71	99.71	100	100	100	100	100	100	100	100	100	100	100	100	100	100	100	100	100	100	100	100	100	100	100	100	100	100	100	100	100	100	100	100	100	100	100	100	100	100	100	100
1	Phocaeicola_vulgatus_H23	HUV02_21895	350	Bacteroidales	Bacteroidaceae	Phocaeicola	vulgatus	99.71	99.71	100	100	100	100	100	100	100	100	100	100	100	100	100	100	100	100	100	100	100	100	100	100	100	100	100	100	100	100	100	100	100	100	100	100	100	100	100	100	100	100
1	Phocaeicola_vulgatus_MB20-185	NCY83_20785	350	Bacteroidales	Bacteroidaceae	Phocaeicola	vulgatus	99.71	99.71	100	100	100	100	100	100	100	100	100	100	100	100	100	100	100	100	100	100	100	100	100	100	100	100	100	100	100	100	100	100	100	100	100	100	100	100	100	100	100	100
1	Phocaeicola_vulgatus_MB20-33	NCY99_20615	350	Bacteroidales	Bacteroidaceae	Phocaeicola	vulgatus	99.71	99.71	100	100	100	100	100	100	100	100	100	100	100	100	100	100	100	100	100	100	100	100	100	100	100	100	100	100	100	100	100	100	100	100	100	100	100	100	100	100	100	100
1	Phocaeicola_vulgatus_MCC208	GPK99_18080	350	Bacteroidales	Bacteroidaceae	Phocaeicola	vulgatus	99.71	99.71	100	100	100	100	100	100	100	100	100	100	100	100	100	100	100	100	100	100	100	100	100	100	100	100	100	100	100	100	100	100	100	100	100	100	100	100	100	100	100	100
1	Phocaeicola_vulgatus_MCC221	GPL07_17285	350	Bacteroidales	Bacteroidaceae	Phocaeicola	vulgatus	99.71	99.71	100	100	100	100	100	100	100	100	100	100	100	100	100	100	100	100	100	100	100	100	100	100	100	100	100	100	100	100	100	100	100	100	100	100	100	100	100	100	100	100
1	Phocaeicola_vulgatus_MSK.17.5	KSY01_21325	350	Bacteroidales	Bacteroidaceae	Phocaeicola	vulgatus	99.71	99.71	100	100	100	100	100	100	100	100	100	100	100	100	100	100	100	100	100	100	100	100	100	100	100	100	100	100	100	100	100	100	100	100	100	100	100	100	100	100	100	100
1	Phocaeicola_vulgatus_MSK.17.55	KSY03_21320	350	Bacteroidales	Bacteroidaceae	Phocaeicola	vulgatus	99.71	99.71	100	100	100	100	100	100	100	100	100	100	100	100	100	100	100	100	100	100	100	100	100	100	100	100	100	100	100	100	100	100	100	100	100	100	100	100	100	100	100	100
1	Phocaeicola_vulgatus_MSK.17.56	KSX99_21395	350	Bacteroidales	Bacteroidaceae	Phocaeicola	vulgatus	99.71	99.71	100	100	100	100	100	100	100	100	100	100	100	100	100	100	100	100	100	100	100	100	100	100	100	100	100	100	100	100	100	100	100	100	100	100	100	100	100	100	100	100
1	Phocaeicola_vulgatus_MSK.17.64	KSX94_20860	350	Bacteroidales	Bacteroidaceae	Phocaeicola	vulgatus	99.71	99.71	100	100	100	100	100	100	100	100	100	100	100	100	100	100	100	100	100	100	100	100	100	100	100	100	100	100	100	100	100	100	100	100	100	100	100	100	100	100	100	100
1	Phocaeicola_vulgatus_MSK.17.65	KSX95_21365	350	Bacteroidales	Bacteroidaceae	Phocaeicola	vulgatus	99.71	99.71	100	100	100	100	100	100	100	100	100	100	100	100	100	100	100	100	100	100	100	100	100	100	100	100	100	100	100	100	100	100	100	100	100	100	100	100	100	100	100	100
1	Phocaeicola_vulgatus_MSK.17.67	KSX96_21285	350	Bacteroidales	Bacteroidaceae	Phocaeicola	vulgatus	99.71	99.71	100	100	100	100	100	100	100	100	100	100	100	100	100	100	100	100	100	100	100	100	100	100	100	100	100	100	100	100	100	100	100	100	100	100	100	100	100	100	100	100
1	Phocaeicola_vulgatus_MSK.17.71	KSX82_21400	350	Bacteroidales	Bacteroidaceae	Phocaeicola	vulgatus	99.71	99.71	100	100	100	100	100	100	100	100	100	100	100	100	100	100	100	100	100	100	100	100	100	100	100	100	100	100	100	100	100	100	100	100	100	100	100	100	100	100	100	100
1	Phocaeicola_vulgatus_MSK.17.87	KSY02_21400	350	Bacteroidales	Bacteroidaceae	Phocaeicola	vulgatus	99.71	99.71	100	100	100	100	100	100	100	100	100	100	100	100	100	100	100	100	100	100	100	100	100	100	100	100	100	100	100	100	100	100	100	100	100	100	100	100	100	100	100	100
1	Phocaeicola_vulgatus_MSK.17.91	KSX98_21405	350	Bacteroidales	Bacteroidaceae	Phocaeicola	vulgatus	99.71	99.71	100	100	100	100	100	100	100	100	100	100	100	100	100	100	100	100	100	100	100	100	100	100	100	100	100	100	100	100	100	100	100	100	100	100	100	100	100	100	100	100
1	Phocaeicola_vulgatus_MSK.17.92	KSX86_21525	350	Bacteroidales	Bacteroidaceae	Phocaeicola	vulgatus	99.71	99.71	100	100	100	100	100	100	100	100	100	100	100	100	100	100	100	100	100	100	100	100	100	100	100	100	100	100	100	100	100	100	100	100	100	100	100	100	100	100	100	100
1	Phocaeicola_vulgatus_MSK.17.93	KSX90_21530	350	Bacteroidales	Bacteroidaceae	Phocaeicola	vulgatus	99.71	99.71	100	100	100	100	100	100	100	100	100	100	100	100	100	100	100	100	100	100	100	100	100	100	100	100	100	100	100	100	100	100	100	100	100	100	100	100	100	100	100	100
1	Phocaeicola_vulgatus_OM06-14	DXB82_19920	350	Bacteroidales	Bacteroidaceae	Phocaeicola	vulgatus	99.71	99.71	100	100	100	100	100	100	100	100	100	100	100	100	100	100	100	100	100	100	100	100	100	100	100	100	100	100	100	100	100	100	100	100	100	100	100	100	100	100	100	100
1	Phocaeicola_vulgatus_OM06-31AC	DXB90_19820	350	Bacteroidales	Bacteroidaceae	Phocaeicola	vulgatus	99.71	99.71	100	100	100	100	100	100	100	100	100	100	100	100	100	100	100	100	100	100	100	100	100	100	100	100	100	100	100	100	100	100	100	100	100	100	100	100	100	100	100	100
1	Phocaeicola_vulgatus_OM08-13BH	DXC16_24360	350	Bacteroidales	Bacteroidaceae	Phocaeicola	vulgatus	99.71	99.71	100	100	100	100	100	100	100	100	100	100	100	100	100	100	100	100	100	100	100	100	100	100	100	100	100	100	100	100	100	100	100	100	100	100	100	100	100	100	100	100
1	Phocaeicola_vulgatus_TF05-18	DXC44_21610	350	Bacteroidales	Bacteroidaceae	Phocaeicola	vulgatus	99.71	99.71	100	100	100	100	100	100	100	100	100	100	100	100	100	100	100	100	100	100	100	100	100	100	100	100	100	100	100	100	100	100	100	100	100	100	100	100	100	100	100	100
1	Phocaeicola_vulgatus_VPI-4506	HKQ54_00290	350	Bacteroidales	Bacteroidaceae	Phocaeicola	vulgatus	99.71	99.71	100	100	100	100	100	100	100	100	100	100	100	100	100	100	100	100	100	100	100	100	100	100	100	100	100	100	100	100	100	100	100	100	100	100	100	100	100	100	100	100
1	Phocaeicola_vulgatus_WCA-389-WT-3C	FYJ30_23110	350	Bacteroidales	Bacteroidaceae	Phocaeicola	vulgatus	99.71	99.71	100	100	100	100	100	100	100	100	100	100	100	100	100	100	100	100	100	100	100	100	100	100	100	100	100	100	100	100	100	100	100	100	100	100	100	100	100	100	100	100
1	Phocaeicola_vulgatus_am_0224	EAJ12_22970	350	Bacteroidales	Bacteroidaceae	Phocaeicola	vulgatus	99.71	99.71	100	100	100	100	100	100	100	100	100	100	100	100	100	100	100	100	100	100	100	100	100	100	100	100	100	100	100	100	100	100	100	100	100	100	100	100	100	100	100	100
1	Phocaeicola_vulgatus_dnLKV7	C800_03883	350	Bacteroidales	Bacteroidaceae	Phocaeicola	vulgatus	99.71	99.71	100	100	100	100	100	100	100	100	100	100	100	100	100	100	100	100	100	100	100	100	100	100	100	100	100	100	100	100	100	100	100	100	100	100	100	100	100	100	100	100
1	Phocaeicola_vulgatus_AF04-25	DWV33_21820	350	Bacteroidales	Bacteroidaceae	Phocaeicola	vulgatus	99.43	99.43	99.71	99.71	99.71	99.71	99.71	99.71	99.71	99.71	99.71	99.71	99.71	99.71	99.71	99.71	99.71	99.71	99.71	99.71	99.71	99.71	99.71	99.71	99.71	99.71	99.71	99.71	99.71	99.71	99.71	99.71	99.71	99.71	99.71	99.71	99.71	99.71	99.71	99.71	99.71	99.71
1	Bacteroides_uniformis_PtFD3Pch2	JQN06_04210	350	Bacteroidales	Bacteroidaceae	Bacteroides	uniformis	99.43	99.43	99.71	99.71	99.71	99.71	99.71	99.71	99.71	99.71	99.71	99.71	99.71	99.71	99.71	99.71	99.71	99.71	99.71	99.71	99.71	99.71	99.71	99.71	99.71	99.71	99.71	99.71	99.71	99.71	99.71	99.71	99.71	99.71	99.71	99.71	99.71	99.71	99.71	99.71	99.71	99.71
1	Phocaeicola_dorei_1001099B_141217_G4	I2I39_RS04210	350	Bacteroidales	Bacteroidaceae	Phocaeicola	dorei	99.43	99.43	99.71	99.71	99.71	99.71	99.71	99.71	99.71	99.71	99.71	99.71	99.71	99.71	99.71	99.71	99.71	99.71	99.71	99.71	99.71	99.71	99.71	99.71	99.71	99.71	99.71	99.71	99.71	99.71	99.71	99.71	99.71	99.71	99.71	99.71	99.71	99.71	99.71	99.71	99.71	99.71
1	Phocaeicola_dorei_1001275B_160808_H6	I2D11_RS15145	350	Bacteroidales	Bacteroidaceae	Phocaeicola	dorei	99.43	99.43	99.71	99.71	99.71	99.71	99.71	99.71	99.71	99.71	99.71	99.71	99.71	99.71	99.71	99.71	99.71	99.71	99.71	99.71	99.71	99.71	99.71	99.71	99.71	99.71	99.71	99.71	99.71	99.71	99.71	99.71	99.71	99.71	99.71	99.71	99.71	99.71	99.71	99.71	99.71	99.71
1	Phocaeicola_dorei_1001302B_160321_F1	I2F32_RS09040	350	Bacteroidales	Bacteroidaceae	Phocaeicola	dorei	99.43	99.43	99.71	99.71	99.71	99.71	99.71	99.71	99.71	99.71	99.71	99.71	99.71	99.71	99.71	99.71	99.71	99.71	99.71	99.71	99.71	99.71	99.71	99.71	99.71	99.71	99.71	99.71	99.71	99.71	99.71	99.71	99.71	99.71	99.71	99.71	99.71	99.71	99.71	99.71	99.71	99.71
1	Phocaeicola_dorei_5_1_36_D4	BSEG_03438	350	Bacteroidales	Bacteroidaceae	Phocaeicola	dorei	99.43	99.43	99.71	99.71	99.71	99.71	99.71	99.71	99.71	99.71	99.71	99.71	99.71	99.71	99.71	99.71	99.71	99.71	99.71	99.71	99.71	99.71	99.71	99.71	99.71	99.71	99.71	99.71	99.71	99.71	99.71	99.71	99.71	99.71	99.71	99.71	99.71	99.71	99.71	99.71	99.71	99.71
1	Phocaeicola_dorei_81B11	EXC84_RS10325	350	Bacteroidales	Bacteroidaceae	Phocaeicola	dorei	99.43	99.43	99.71	99.71	99.71	99.71	99.71	99.71	99.71	99.71	99.71	99.71	99.71	99.71	99.71	99.71	99.71	99.71	99.71	99.71	99.71	99.71	99.71	99.71	99.71	99.71	99.71	99.71	99.71	99.71	99.71	99.71	99.71	99.71	99.71	99.71	99.71	99.71	99.71	99.71	99.71	99.71
1	Phocaeicola_dorei_AF27-18BH	DWY81_19080	350	Bacteroidales	Bacteroidaceae	Phocaeicola	dorei	99.43	99.43	99.71	99.71	99.71	99.71	99.71	99.71	99.71	99.71	99.71	99.71	99.71	99.71	99.71	99.71	99.71	99.71	99.71	99.71	99.71	99.71	99.71	99.71	99.71	99.71	99.71	99.71	99.71	99.71	99.71	99.71	99.71	99.71	99.71	99.71	99.71	99.71	99.71	99.71	99.71	99.71
1	Phocaeicola_dorei_An41	B5F95_17845	350	Bacteroidales	Bacteroidaceae	Phocaeicola	dorei	99.43	99.43	99.71	99.71	99.71	99.71	99.71	99.71	99.71	99.71	99.71	99.71	99.71	99.71	99.71	99.71	99.71	99.71	99.71	99.71	99.71	99.71	99.71	99.71	99.71	99.71	99.71	99.71	99.71	99.71	99.71	99.71	99.71	99.71	99.71	99.71	99.71	99.71	99.71	99.71	99.71	99.71
1	Phocaeicola_dorei_BIOML-A10	F2Y92_11355	350	Bacteroidales	Bacteroidaceae	Phocaeicola	dorei	99.43	99.43	99.71	99.71	99.71	99.71	99.71	99.71	99.71	99.71	99.71	99.71	99.71	99.71	99.71	99.71	99.71	99.71	99.71	99.71	99.71	99.71	99.71	99.71	99.71	99.71	99.71	99.71	99.71	99.71	99.71	99.71	99.71	99.71	99.71	99.71	99.71	99.71	99.71	99.71	99.71	99.71
1	Phocaeicola_dorei_BIOML-A11	F2Y59_11630	350	Bacteroidales	Bacteroidaceae	Phocaeicola	dorei	99.43	99.43	99.71	99.71	99.71	99.71	99.71	99.71	99.71	99.71	99.71	99.71	99.71	99.71	99.71	99.71	99.71	99.71	99.71	99.71	99.71	99.71	99.71	99.71	99.71	99.71	99.71	99.71	99.71	99.71	99.71	99.71	99.71	99.71	99.71	99.71	99.71	99.71	99.71	99.71	99.71	99.71
1	Phocaeicola_dorei_BIOML-A12	F2Y80_05975	350	Bacteroidales	Bacteroidaceae	Phocaeicola	dorei	99.43	99.43	99.71	99.71	99.71	99.71	99.71	99.71	99.71	99.71	99.71	99.71	99.71	99.71	99.71	99.71	99.71	99.71	99.71	99.71	99.71	99.71	99.71	99.71	99.71	99.71	99.71	99.71	99.71	99.71	99.71	99.71	99.71	99.71	99.71	99.71	99.71	99.71	99.71	99.71	99.71	99.71
1	Phocaeicola_dorei_BIOML-A13	F2Y91_03675	350	Bacteroidales	Bacteroidaceae	Phocaeicola	dorei	99.43	99.43	99.71	99.71	99.71	99.71	99.71	99.71	99.71	99.71	99.71	99.71	99.71	99.71	99.71	99.71	99.71	99.71	99.71	99.71	99.71	99.71	99.71	99.71	99.71	99.71	99.71	99.71	99.71	99.71	99.71	99.71	99.71	99.71	99.71	99.71	99.71	99.71	99.71	99.71	99.71	99.71
1	Phocaeicola_dorei_BIOML-A14	F2Z02_09750	350	Bacteroidales	Bacteroidaceae	Phocaeicola	dorei	99.43	99.43	99.71	99.71	99.71	99.71	99.71	99.71	99.71	99.71	99.71	99.71	99.71	99.71	99.71	99.71	99.71	99.71	99.71	99.71	99.71	99.71	99.71	99.71	99.71	99.71	99.71	99.71	99.71	99.71	99.71	99.71	99.71	99.71	99.71	99.71	99.71	99.71	99.71	99.71	99.71	99.71
1	Phocaeicola_dorei_BIOML-A15	F2Y96_05725	350	Bacteroidales	Bacteroidaceae	Phocaeicola	dorei	99.43	99.43	99.71	99.71	99.71	99.71	99.71	99.71	99.71	99.71	99.71	99.71	99.71	99.71	99.71	99.71	99.71	99.71	99.71	99.71	99.71	99.71	99.71	99.71	99.71	99.71	99.71	99.71	99.71	99.71	99.71	99.71	99.71	99.71	99.71	99.71	99.71	99.71	99.71	99.71	99.71	99.71
1	Phocaeicola_dorei_BIOML-A16	F2Y99_06665	350	Bacteroidales	Bacteroidaceae	Phocaeicola	dorei	99.43	99.43	99.71	99.71	99.71	99.71	99.71	99.71	99.71	99.71	99.71	99.71	99.71	99.71	99.71	99.71	99.71	99.71	99.71	99.71	99.71	99.71	99.71	99.71	99.71	99.71	99.71	99.71	99.71	99.71	99.71	99.71	99.71	99.71	99.71	99.71	99.71	99.71	99.71	99.71	99.71	99.71
1	Phocaeicola_dorei_BIOML-A17	F2Y98_00735	350	Bacteroidales	Bacteroidaceae	Phocaeicola	dorei	99.43	99.43	99.71	99.71	99.71	99.71	99.71	99.71	99.71	99.71	99.71	99.71	99.71	99.71	99.71	99.71	99.71	99.71	99.71	99.71	99.71	99.71	99.71	99.71	99.71	99.71	99.71	99.71	99.71	99.71	99.71	99.71	99.71	99.71	99.71	99.71	99.71	99.71	99.71	99.71	99.71	99.71
1	Phocaeicola_dorei_BIOML-A18	F2Z04_05090	350	Bacteroidales	Bacteroidaceae	Phocaeicola	dorei	99.43	99.43	99.71	99.71	99.71	99.71	99.71	99.71	99.71	99.71	99.71	99.71	99.71	99.71	99.71	99.71	99.71	99.71	99.71	99.71	99.71	99.71	99.71	99.71	99.71	99.71	99.71	99.71	99.71	99.71	99.71	99.71	99.71	99.71	99.71	99.71	99.71	99.71	99.71	99.71	99.71	99.71
1	Phocaeicola_dorei_BIOML-A19	F2Z05_03725	350	Bacteroidales	Bacteroidaceae	Phocaeicola	dorei	99.43	99.43	99.71	99.71	99.71	99.71	99.71	99.71	99.71	99.71	99.71	99.71	99.71	99.71	99.71	99.71	99.71	99.71	99.71	99.71	99.71	99.71	99.71	99.71	99.71	99.71	99.71	99.71	99.71	99.71	99.71	99.71	99.71	99.71	99.71	99.71	99.71	99.71	99.71	99.71	99.71	99.71
1	Phocaeicola_dorei_BIOML-A20	F2Z03_10910	350	Bacteroidales	Bacteroidaceae	Phocaeicola	dorei	99.43	99.43	99.71	99.71	99.71	99.71	99.71	99.71	99.71	99.71	99.71	99.71	99.71	99.71	99.71	99.71	99.71	99.71	99.71	99.71	99.71	99.71	99.71	99.71	99.71	99.71	99.71	99.71	99.71	99.71	99.71	99.71	99.71	99.71	99.71	99.71	99.71	99.71	99.71	99.71	99.71	99.71
1	Phocaeicola_dorei_BIOML-A21	F2Y97_11465	350	Bacteroidales	Bacteroidaceae	Phocaeicola	dorei	99.43	99.43	99.71	99.71	99.71	99.71	99.71	99.71	99.71	99.71	99.71	99.71	99.71	99.71	99.71	99.71	99.71	99.71	99.71	99.71	99.71	99.71	99.71	99.71	99.71	99.71	99.71	99.71	99.71	99.71	99.71	99.71	99.71	99.71	99.71	99.71	99.71	99.71	99.71	99.71	99.71	99.71
1	Phocaeicola_dorei_BIOML-A22	F2Z19_05850	350	Bacteroidales	Bacteroidaceae	Phocaeicola	dorei	99.43	99.43	99.71	99.71	99.71	99.71	99.71	99.71	99.71	99.71	99.71	99.71	99.71	99.71	99.71	99.71	99.71	99.71	99.71	99.71	99.71	99.71	99.71	99.71	99.71	99.71	99.71	99.71	99.71	99.71	99.71	99.71	99.71	99.71	99.71	99.71	99.71	99.71	99.71	99.71	99.71	99.71
1	Phocaeicola_dorei_BIOML-A23	F2Z01_03750	350	Bacteroidales	Bacteroidaceae	Phocaeicola	dorei	99.43	99.43	99.71	99.71	99.71	99.71	99.71	99.71	99.71	99.71	99.71	99.71	99.71	99.71	99.71	99.71	99.71	99.71	99.71	99.71	99.71	99.71	99.71	99.71	99.71	99.71	99.71	99.71	99.71	99.71	99.71	99.71	99.71	99.71	99.71	99.71	99.71	99.71	99.71	99.71	99.71	99.71
1	Phocaeicola_dorei_BIOML-A24	F2Z00_14290	350	Bacteroidales	Bacteroidaceae	Phocaeicola	dorei	99.43	99.43	99.71	99.71	99.71	99.71	99.71	99.71	99.71	99.71	99.71	99.71	99.71	99.71	99.71	99.71	99.71	99.71	99.71	99.71	99.71	99.71	99.71	99.71	99.71	99.71	99.71	99.71	99.71	99.71	99.71	99.71	99.71	99.71	99.71	99.71	99.71	99.71	99.71	99.71	99.71	99.71
1	Phocaeicola_dorei_BIOML-A25	F2Z07_02845	350	Bacteroidales	Bacteroidaceae	Phocaeicola	dorei	99.43	99.43	99.71	99.71	99.71	99.71	99.71	99.71	99.71	99.71	99.71	99.71	99.71	99.71	99.71	99.71	99.71	99.71	99.71	99.71	99.71	99.71	99.71	99.71	99.71	99.71	99.71	99.71	99.71	99.71	99.71	99.71	99.71	99.71	99.71	99.71	99.71	99.71	99.71	99.71	99.71	99.71
1	Phocaeicola_dorei_BIOML-A26	F2Z06_14790	350	Bacteroidales	Bacteroidaceae	Phocaeicola	dorei	99.43	99.43	99.71	99.71	99.71	99.71	99.71	99.71	99.71	99.71	99.71	99.71	99.71	99.71	99.71	99.71	99.71	99.71	99.71	99.71	99.71	99.71	99.71	99.71	99.71	99.71	99.71	99.71	99.71	99.71	99.71	99.71	99.71	99.71	99.71	99.71	99.71	99.71	99.71	99.71	99.71	99.71
1	Phocaeicola_dorei_BIOML-A6	F2Y55_01085	350	Bacteroidales	Bacteroidaceae	Phocaeicola	dorei	99.43	99.43	99.71	99.71	99.71	99.71	99.71	99.71	99.71	99.71	99.71	99.71	99.71	99.71	99.71	99.71	99.71	99.71	99.71	99.71	99.71	99.71	99.71	99.71	99.71	99.71	99.71	99.71	99.71	99.71	99.71	99.71	99.71	99.71	99.71	99.71	99.71	99.71	99.71	99.71	99.71	99.71
1	Phocaeicola_dorei_BIOML-A7	F2Y43_10990	350	Bacteroidales	Bacteroidaceae	Phocaeicola	dorei	99.43	99.43	99.71	99.71	99.71	99.71	99.71	99.71	99.71	99.71	99.71	99.71	99.71	99.71	99.71	99.71	99.71	99.71	99.71	99.71	99.71	99.71	99.71	99.71	99.71	99.71	99.71	99.71	99.71	99.71	99.71	99.71	99.71	99.71	99.71	99.71	99.71	99.71	99.71	99.71	99.71	99.71
1	Phocaeicola_dorei_BIOML-A8	F2Y44_07340	350	Bacteroidales	Bacteroidaceae	Phocaeicola	dorei	99.43	99.43	99.71	99.71	99.71	99.71	99.71	99.71	99.71	99.71	99.71	99.71	99.71	99.71	99.71	99.71	99.71	99.71	99.71	99.71	99.71	99.71	99.71	99.71	99.71	99.71	99.71	99.71	99.71	99.71	99.71	99.71	99.71	99.71	99.71	99.71	99.71	99.71	99.71	99.71	99.71	99.71
1	Phocaeicola_dorei_BIOML-A9	F2Y60_03875	350	Bacteroidales	Bacteroidaceae	Phocaeicola	dorei	99.43	99.43	99.71	99.71	99.71	99.71	99.71	99.71	99.71	99.71	99.71	99.71	99.71	99.71	99.71	99.71	99.71	99.71	99.71	99.71	99.71	99.71	99.71	99.71	99.71	99.71	99.71	99.71	99.71	99.71	99.71	99.71	99.71	99.71	99.71	99.71	99.71	99.71	99.71	99.71	99.71	99.71
1	Phocaeicola_dorei_BJH_10	K0H45_00435	350	Bacteroidales	Bacteroidaceae	Phocaeicola	dorei	99.43	99.43	99.71	99.71	99.71	99.71	99.71	99.71	99.71	99.71	99.71	99.71	99.71	99.71	99.71	99.71	99.71	99.71	99.71	99.71	99.71	99.71	99.71	99.71	99.71	99.71	99.71	99.71	99.71	99.71	99.71	99.71	99.71	99.71	99.71	99.71	99.71	99.71	99.71	99.71	99.71	99.71
1	Phocaeicola_dorei_BJH_177	K0G68_04120	350	Bacteroidales	Bacteroidaceae	Phocaeicola	dorei	99.43	99.43	99.71	99.71	99.71	99.71	99.71	99.71	99.71	99.71	99.71	99.71	99.71	99.71	99.71	99.71	99.71	99.71	99.71	99.71	99.71	99.71	99.71	99.71	99.71	99.71	99.71	99.71	99.71	99.71	99.71	99.71	99.71	99.71	99.71	99.71	99.71	99.71	99.71	99.71	99.71	99.71
1	Phocaeicola_dorei_BJH_62	K0F34_04135	350	Bacteroidales	Bacteroidaceae	Phocaeicola	dorei	99.43	99.43	99.71	99.71	99.71	99.71	99.71	99.71	99.71	99.71	99.71	99.71	99.71	99.71	99.71	99.71	99.71	99.71	99.71	99.71	99.71	99.71	99.71	99.71	99.71	99.71	99.71	99.71	99.71	99.71	99.71	99.71	99.71	99.71	99.71	99.71	99.71	99.71	99.71	99.71	99.71	99.71
1	Phocaeicola_dorei_BJH_65	K0F92_10845	350	Bacteroidales	Bacteroidaceae	Phocaeicola	dorei	99.43	99.43	99.71	99.71	99.71	99.71	99.71	99.71	99.71	99.71	99.71	99.71	99.71	99.71	99.71	99.71	99.71	99.71	99.71	99.71	99.71	99.71	99.71	99.71	99.71	99.71	99.71	99.71	99.71	99.71	99.71	99.71	99.71	99.71	99.71	99.71	99.71	99.71	99.71	99.71	99.71	99.71
1	Phocaeicola_dorei_BJH_8	K0G23_07945	350	Bacteroidales	Bacteroidaceae	Phocaeicola	dorei	99.43	99.43	99.71	99.71	99.71	99.71	99.71	99.71	99.71	99.71	99.71	99.71	99.71	99.71	99.71	99.71	99.71	99.71	99.71	99.71	99.71	99.71	99.71	99.71	99.71	99.71	99.71	99.71	99.71	99.71	99.71	99.71	99.71	99.71	99.71	99.71	99.71	99.71	99.71	99.71	99.71	99.71
1	Phocaeicola_dorei_BJH_81	K0F74_07745	350	Bacteroidales	Bacteroidaceae	Phocaeicola	dorei	99.43	99.43	99.71	99.71	99.71	99.71	99.71	99.71	99.71	99.71	99.71	99.71	99.71	99.71	99.71	99.71	99.71	99.71	99.71	99.71	99.71	99.71	99.71	99.71	99.71	99.71	99.71	99.71	99.71	99.71	99.71	99.71	99.71	99.71	99.71	99.71	99.71	99.71	99.71	99.71	99.71	99.71
1	Phocaeicola_dorei_CL02T00C15	HMPREF1063_02814	350	Bacteroidales	Bacteroidaceae	Phocaeicola	dorei	99.43	99.43	99.71	99.71	99.71	99.71	99.71	99.71	99.71	99.71	99.71	99.71	99.71	99.71	99.71	99.71	99.71	99.71	99.71	99.71	99.71	99.71	99.71	99.71	99.71	99.71	99.71	99.71	99.71	99.71	99.71	99.71	99.71	99.71	99.71	99.71	99.71	99.71	99.71	99.71	99.71	99.71
1	Phocaeicola_dorei_CL02T12C06	HMPREF1064_01580	350	Bacteroidales	Bacteroidaceae	Phocaeicola	dorei	99.43	99.43	99.71	99.71	99.71	99.71	99.71	99.71	99.71	99.71	99.71	99.71	99.71	99.71	99.71	99.71	99.71	99.71	99.71	99.71	99.71	99.71	99.71	99.71	99.71	99.71	99.71	99.71	99.71	99.71	99.71	99.71	99.71	99.71	99.71	99.71	99.71	99.71	99.71	99.71	99.71	99.71
1	Phocaeicola_dorei_CL03T12C01	HMPREF1065_02520	350	Bacteroidales	Bacteroidaceae	Phocaeicola	dorei	99.43	99.43	99.71	99.71	99.71	99.71	99.71	99.71	99.71	99.71	99.71	99.71	99.71	99.71	99.71	99.71	99.71	99.71	99.71	99.71	99.71	99.71	99.71	99.71	99.71	99.71	99.71	99.71	99.71	99.71	99.71	99.71	99.71	99.71	99.71	99.71	99.71	99.71	99.71	99.71	99.71	99.71
1	Phocaeicola_dorei_CL03T12C01_UFlaPB	ABI39_05600	350	Bacteroidales	Bacteroidaceae	Phocaeicola	dorei	99.43	99.43	99.71	99.71	99.71	99.71	99.71	99.71	99.71	99.71	99.71	99.71	99.71	99.71	99.71	99.71	99.71	99.71	99.71	99.71	99.71	99.71	99.71	99.71	99.71	99.71	99.71	99.71	99.71	99.71	99.71	99.71	99.71	99.71	99.71	99.71	99.71	99.71	99.71	99.71	99.71	99.71
1	Phocaeicola_dorei_D31t1_170403_C3	I2C50_RS14500	350	Bacteroidales	Bacteroidaceae	Phocaeicola	dorei	99.43	99.43	99.71	99.71	99.71	99.71	99.71	99.71	99.71	99.71	99.71	99.71	99.71	99.71	99.71	99.71	99.71	99.71	99.71	99.71	99.71	99.71	99.71	99.71	99.71	99.71	99.71	99.71	99.71	99.71	99.71	99.71	99.71	99.71	99.71	99.71	99.71	99.71	99.71	99.71	99.71	99.71
1	Phocaeicola_dorei_D33t1_170424_G7	I2H88_RS15935	350	Bacteroidales	Bacteroidaceae	Phocaeicola	dorei	99.43	99.43	99.71	99.71	99.71	99.71	99.71	99.71	99.71	99.71	99.71	99.71	99.71	99.71	99.71	99.71	99.71	99.71	99.71	99.71	99.71	99.71	99.71	99.71	99.71	99.71	99.71	99.71	99.71	99.71	99.71	99.71	99.71	99.71	99.71	99.71	99.71	99.71	99.71	99.71	99.71	99.71
1	Phocaeicola_dorei_D55t1_190419_H8	I2C63_RS02365	350	Bacteroidales	Bacteroidaceae	Phocaeicola	dorei	99.43	99.43	99.71	99.71	99.71	99.71	99.71	99.71	99.71	99.71	99.71	99.71	99.71	99.71	99.71	99.71	99.71	99.71	99.71	99.71	99.71	99.71	99.71	99.71	99.71	99.71	99.71	99.71	99.71	99.71	99.71	99.71	99.71	99.71	99.71	99.71	99.71	99.71	99.71	99.71	99.71	99.71
1	Phocaeicola_dorei_DFI.5.24	LI167_15480	350	Bacteroidales	Bacteroidaceae	Phocaeicola	dorei	99.43	99.43	99.71	99.71	99.71	99.71	99.71	99.71	99.71	99.71	99.71	99.71	99.71	99.71	99.71	99.71	99.71	99.71	99.71	99.71	99.71	99.71	99.71	99.71	99.71	99.71	99.71	99.71	99.71	99.71	99.71	99.71	99.71	99.71	99.71	99.71	99.71	99.71	99.71	99.71	99.71	99.71
1	Phocaeicola_dorei_DFI.7.13	LI048_10330	350	Bacteroidales	Bacteroidaceae	Phocaeicola	dorei	99.43	99.43	99.71	99.71	99.71	99.71	99.71	99.71	99.71	99.71	99.71	99.71	99.71	99.71	99.71	99.71	99.71	99.71	99.71	99.71	99.71	99.71	99.71	99.71	99.71	99.71	99.71	99.71	99.71	99.71	99.71	99.71	99.71	99.71	99.71	99.71	99.71	99.71	99.71	99.71	99.71	99.71
1	Phocaeicola_dorei_DFI.7.53	L0N18_05375	350	Bacteroidales	Bacteroidaceae	Phocaeicola	dorei	99.43	99.43	99.71	99.71	99.71	99.71	99.71	99.71	99.71	99.71	99.71	99.71	99.71	99.71	99.71	99.71	99.71	99.71	99.71	99.71	99.71	99.71	99.71	99.71	99.71	99.71	99.71	99.71	99.71	99.71	99.71	99.71	99.71	99.71	99.71	99.71	99.71	99.71	99.71	99.71	99.71	99.71
1	Phocaeicola_dorei_DFI.7.63	L0P14_09915	350	Bacteroidales	Bacteroidaceae	Phocaeicola	dorei	99.43	99.43	99.71	99.71	99.71	99.71	99.71	99.71	99.71	99.71	99.71	99.71	99.71	99.71	99.71	99.71	99.71	99.71	99.71	99.71	99.71	99.71	99.71	99.71	99.71	99.71	99.71	99.71	99.71	99.71	99.71	99.71	99.71	99.71	99.71	99.71	99.71	99.71	99.71	99.71	99.71	99.71
1	Phocaeicola_dorei_DSM_108974	INF53_14775	350	Bacteroidales	Bacteroidaceae	Phocaeicola	dorei	99.43	99.43	99.71	99.71	99.71	99.71	99.71	99.71	99.71	99.71	99.71	99.71	99.71	99.71	99.71	99.71	99.71	99.71	99.71	99.71	99.71	99.71	99.71	99.71	99.71	99.71	99.71	99.71	99.71	99.71	99.71	99.71	99.71	99.71	99.71	99.71	99.71	99.71	99.71	99.71	99.71	99.71
1	Phocaeicola_dorei_FDAARGOS_1224	I6J54_20885	350	Bacteroidales	Bacteroidaceae	Phocaeicola	dorei	99.43	99.43	99.71	99.71	99.71	99.71	99.71	99.71	99.71	99.71	99.71	99.71	99.71	99.71	99.71	99.71	99.71	99.71	99.71	99.71	99.71	99.71	99.71	99.71	99.71	99.71	99.71	99.71	99.71	99.71	99.71	99.71	99.71	99.71	99.71	99.71	99.71	99.71	99.71	99.71	99.71	99.71
1	Phocaeicola_dorei_FSDTA-HCK-B-6	G7053_RS05430	350	Bacteroidales	Bacteroidaceae	Phocaeicola	dorei	99.43	99.43	99.71	99.71	99.71	99.71	99.71	99.71	99.71	99.71	99.71	99.71	99.71	99.71	99.71	99.71	99.71	99.71	99.71	99.71	99.71	99.71	99.71	99.71	99.71	99.71	99.71	99.71	99.71	99.71	99.71	99.71	99.71	99.71	99.71	99.71	99.71	99.71	99.71	99.71	99.71	99.71
1	Phocaeicola_dorei_JR04	GN308_00265	350	Bacteroidales	Bacteroidaceae	Phocaeicola	dorei	99.43	99.43	99.71	99.71	99.71	99.71	99.71	99.71	99.71	99.71	99.71	99.71	99.71	99.71	99.71	99.71	99.71	99.71	99.71	99.71	99.71	99.71	99.71	99.71	99.71	99.71	99.71	99.71	99.71	99.71	99.71	99.71	99.71	99.71	99.71	99.71	99.71	99.71	99.71	99.71	99.71	99.71
1	Phocaeicola_dorei_JR05	GN309_22895	350	Bacteroidales	Bacteroidaceae	Phocaeicola	dorei	99.43	99.43	99.71	99.71	99.71	99.71	99.71	99.71	99.71	99.71	99.71	99.71	99.71	99.71	99.71	99.71	99.71	99.71	99.71	99.71	99.71	99.71	99.71	99.71	99.71	99.71	99.71	99.71	99.71	99.71	99.71	99.71	99.71	99.71	99.71	99.71	99.71	99.71	99.71	99.71	99.71	99.71
1	Phocaeicola_dorei_MCC060	GPL35_11110	350	Bacteroidales	Bacteroidaceae	Phocaeicola	dorei	99.43	99.43	99.71	99.71	99.71	99.71	99.71	99.71	99.71	99.71	99.71	99.71	99.71	99.71	99.71	99.71	99.71	99.71	99.71	99.71	99.71	99.71	99.71	99.71	99.71	99.71	99.71	99.71	99.71	99.71	99.71	99.71	99.71	99.71	99.71	99.71	99.71	99.71	99.71	99.71	99.71	99.71
1	Phocaeicola_dorei_MGYG-HGUT-02478	FYB91_RS06100	350	Bacteroidales	Bacteroidaceae	Phocaeicola	dorei	99.43	99.43	99.71	99.71	99.71	99.71	99.71	99.71	99.71	99.71	99.71	99.71	99.71	99.71	99.71	99.71	99.71	99.71	99.71	99.71	99.71	99.71	99.71	99.71	99.71	99.71	99.71	99.71	99.71	99.71	99.71	99.71	99.71	99.71	99.71	99.71	99.71	99.71	99.71	99.71	99.71	99.71
1	Phocaeicola_dorei_MSK.19.12	KSX54_11730	350	Bacteroidales	Bacteroidaceae	Phocaeicola	dorei	99.43	99.43	99.71	99.71	99.71	99.71	99.71	99.71	99.71	99.71	99.71	99.71	99.71	99.71	99.71	99.71	99.71	99.71	99.71	99.71	99.71	99.71	99.71	99.71	99.71	99.71	99.71	99.71	99.71	99.71	99.71	99.71	99.71	99.71	99.71	99.71	99.71	99.71	99.71	99.71	99.71	99.71
1	Phocaeicola_dorei_MSK.19.36	KSX49_10595	350	Bacteroidales	Bacteroidaceae	Phocaeicola	dorei	99.43	99.43	99.71	99.71	99.71	99.71	99.71	99.71	99.71	99.71	99.71	99.71	99.71	99.71	99.71	99.71	99.71	99.71	99.71	99.71	99.71	99.71	99.71	99.71	99.71	99.71	99.71	99.71	99.71	99.71	99.71	99.71	99.71	99.71	99.71	99.71	99.71	99.71	99.71	99.71	99.71	99.71
1	Phocaeicola_dorei_MSK.5.10	KSU80_08910	350	Bacteroidales	Bacteroidaceae	Phocaeicola	dorei	99.43	99.43	99.71	99.71	99.71	99.71	99.71	99.71	99.71	99.71	99.71	99.71	99.71	99.71	99.71	99.71	99.71	99.71	99.71	99.71	99.71	99.71	99.71	99.71	99.71	99.71	99.71	99.71	99.71	99.71	99.71	99.71	99.71	99.71	99.71	99.71	99.71	99.71	99.71	99.71	99.71	99.71
1	Phocaeicola_dorei_OF04-10BH	DXA69_12680	350	Bacteroidales	Bacteroidaceae	Phocaeicola	dorei	99.43	99.43	99.71	99.71	99.71	99.71	99.71	99.71	99.71	99.71	99.71	99.71	99.71	99.71	99.71	99.71	99.71	99.71	99.71	99.71	99.71	99.71	99.71	99.71	99.71	99.71	99.71	99.71	99.71	99.71	99.71	99.71	99.71	99.71	99.71	99.71	99.71	99.71	99.71	99.71	99.71	99.71
1	Phocaeicola_dorei_P8wE9	FH868_RS06940	350	Bacteroidales	Bacteroidaceae	Phocaeicola	dorei	99.43	99.43	99.71	99.71	99.71	99.71	99.71	99.71	99.71	99.71	99.71	99.71	99.71	99.71	99.71	99.71	99.71	99.71	99.71	99.71	99.71	99.71	99.71	99.71	99.71	99.71	99.71	99.71	99.71	99.71	99.71	99.71	99.71	99.71	99.71	99.71	99.71	99.71	99.71	99.71	99.71	99.71
1	Phocaeicola_dorei_PtFC1P2	JQN04_07815	350	Bacteroidales	Bacteroidaceae	Phocaeicola	dorei	99.43	99.43	99.71	99.71	99.71	99.71	99.71	99.71	99.71	99.71	99.71	99.71	99.71	99.71	99.71	99.71	99.71	99.71	99.71	99.71	99.71	99.71	99.71	99.71	99.71	99.71	99.71	99.71	99.71	99.71	99.71	99.71	99.71	99.71	99.71	99.71	99.71	99.71	99.71	99.71	99.71	99.71
1	Phocaeicola_dorei_PtFD16M14	JQN05_07775	350	Bacteroidales	Bacteroidaceae	Phocaeicola	dorei	99.43	99.43	99.71	99.71	99.71	99.71	99.71	99.71	99.71	99.71	99.71	99.71	99.71	99.71	99.71	99.71	99.71	99.71	99.71	99.71	99.71	99.71	99.71	99.71	99.71	99.71	99.71	99.71	99.71	99.71	99.71	99.71	99.71	99.71	99.71	99.71	99.71	99.71	99.71	99.71	99.71	99.71
1	Phocaeicola_dorei_PtFD16P1	JQN07_06760	350	Bacteroidales	Bacteroidaceae	Phocaeicola	dorei	99.43	99.43	99.71	99.71	99.71	99.71	99.71	99.71	99.71	99.71	99.71	99.71	99.71	99.71	99.71	99.71	99.71	99.71	99.71	99.71	99.71	99.71	99.71	99.71	99.71	99.71	99.71	99.71	99.71	99.71	99.71	99.71	99.71	99.71	99.71	99.71	99.71	99.71	99.71	99.71	99.71	99.71
1	Phocaeicola_dorei_PtFD8M1	JQN03_18750	350	Bacteroidales	Bacteroidaceae	Phocaeicola	dorei	99.43	99.43	99.71	99.71	99.71	99.71	99.71	99.71	99.71	99.71	99.71	99.71	99.71	99.71	99.71	99.71	99.71	99.71	99.71	99.71	99.71	99.71	99.71	99.71	99.71	99.71	99.71	99.71	99.71	99.71	99.71	99.71	99.71	99.71	99.71	99.71	99.71	99.71	99.71	99.71	99.71	99.71
1	Phocaeicola_dorei_PtFSb8	JQM99_17295	350	Bacteroidales	Bacteroidaceae	Phocaeicola	dorei	99.43	99.43	99.71	99.71	99.71	99.71	99.71	99.71	99.71	99.71	99.71	99.71	99.71	99.71	99.71	99.71	99.71	99.71	99.71	99.71	99.71	99.71	99.71	99.71	99.71	99.71	99.71	99.71	99.71	99.71	99.71	99.71	99.71	99.71	99.71	99.71	99.71	99.71	99.71	99.71	99.71	99.71
1	Phocaeicola_dorei_RJX1046	E1I72_06480	350	Bacteroidales	Bacteroidaceae	Phocaeicola	dorei	99.43	99.43	99.71	99.71	99.71	99.71	99.71	99.71	99.71	99.71	99.71	99.71	99.71	99.71	99.71	99.71	99.71	99.71	99.71	99.71	99.71	99.71	99.71	99.71	99.71	99.71	99.71	99.71	99.71	99.71	99.71	99.71	99.71	99.71	99.71	99.71	99.71	99.71	99.71	99.71	99.71	99.71
1	Phocaeicola_dorei_RJX1047	E1I98_23955	350	Bacteroidales	Bacteroidaceae	Phocaeicola	dorei	99.43	99.43	99.71	99.71	99.71	99.71	99.71	99.71	99.71	99.71	99.71	99.71	99.71	99.71	99.71	99.71	99.71	99.71	99.71	99.71	99.71	99.71	99.71	99.71	99.71	99.71	99.71	99.71	99.71	99.71	99.71	99.71	99.71	99.71	99.71	99.71	99.71	99.71	99.71	99.71	99.71	99.71
1	Phocaeicola_dorei_TM05-24	DXD47_03220	350	Bacteroidales	Bacteroidaceae	Phocaeicola	dorei	99.43	99.43	99.71	99.71	99.71	99.71	99.71	99.71	99.71	99.71	99.71	99.71	99.71	99.71	99.71	99.71	99.71	99.71	99.71	99.71	99.71	99.71	99.71	99.71	99.71	99.71	99.71	99.71	99.71	99.71	99.71	99.71	99.71	99.71	99.71	99.71	99.71	99.71	99.71	99.71	99.71	99.71
1	Phocaeicola_dorei_VPI-2277	J8863_09910	350	Bacteroidales	Bacteroidaceae	Phocaeicola	dorei	99.43	99.43	99.71	99.71	99.71	99.71	99.71	99.71	99.71	99.71	99.71	99.71	99.71	99.71	99.71	99.71	99.71	99.71	99.71	99.71	99.71	99.71	99.71	99.71	99.71	99.71	99.71	99.71	99.71	99.71	99.71	99.71	99.71	99.71	99.71	99.71	99.71	99.71	99.71	99.71	99.71	99.71
1	Phocaeicola_dorei_VPI-3776A	J8857_20625	350	Bacteroidales	Bacteroidaceae	Phocaeicola	dorei	99.43	99.43	99.71	99.71	99.71	99.71	99.71	99.71	99.71	99.71	99.71	99.71	99.71	99.71	99.71	99.71	99.71	99.71	99.71	99.71	99.71	99.71	99.71	99.71	99.71	99.71	99.71	99.71	99.71	99.71	99.71	99.71	99.71	99.71	99.71	99.71	99.71	99.71	99.71	99.71	99.71	99.71
1	Phocaeicola_dorei_VPI-6598B	J8873_20915	350	Bacteroidales	Bacteroidaceae	Phocaeicola	dorei	99.43	99.43	99.71	99.71	99.71	99.71	99.71	99.71	99.71	99.71	99.71	99.71	99.71	99.71	99.71	99.71	99.71	99.71	99.71	99.71	99.71	99.71	99.71	99.71	99.71	99.71	99.71	99.71	99.71	99.71	99.71	99.71	99.71	99.71	99.71	99.71	99.71	99.71	99.71	99.71	99.71	99.71
1	Phocaeicola_vulgatus_AF13-53	DWV96_05205	350	Bacteroidales	Bacteroidaceae	Phocaeicola	vulgatus	99.43	99.43	99.71	99.71	99.71	99.71	99.71	99.71	99.71	99.71	99.71	99.71	99.71	99.71	99.71	99.71	99.71	99.71	99.71	99.71	99.71	99.71	99.71	99.71	99.71	99.71	99.71	99.71	99.71	99.71	99.71	99.71	99.71	99.71	99.71	99.71	99.71	99.71	99.71	99.71	99.71	99.71
1	Phocaeicola_vulgatus_AM14-27	DW162_02440	350	Bacteroidales	Bacteroidaceae	Phocaeicola	vulgatus	99.43	99.43	99.71	99.71	99.71	99.71	99.71	99.71	99.71	99.71	99.71	99.71	99.71	99.71	99.71	99.71	99.71	99.71	99.71	99.71	99.71	99.71	99.71	99.71	99.71	99.71	99.71	99.71	99.71	99.71	99.71	99.71	99.71	99.71	99.71	99.71	99.71	99.71	99.71	99.71	99.71	99.71
2	Chryseobacterium_piperi_ATCC_BAA-1782	CJF12_08420	359	Flavobacteriales	Weeksellaceae	Chryseobacterium	piperi	35.42	35.42	35.74	35.74	35.74	35.74	35.74	35.74	35.74	35.74	35.74	35.74	35.74	35.74	35.74	35.74	35.74	35.74	35.74	35.74	35.74	35.74	35.74	35.74	35.74	35.74	35.74	35.74	35.74	35.74	35.74	35.74	35.74	35.74	35.74	35.74	35.74	35.74	35.74	35.74	35.74	35.74
2	Chryseobacterium_piperi_CTM	IQ37_07815	359	Flavobacteriales	Weeksellaceae	Chryseobacterium	piperi	35.42	35.42	35.74	35.74	35.74	35.74	35.74	35.74	35.74	35.74	35.74	35.74	35.74	35.74	35.74	35.74	35.74	35.74	35.74	35.74	35.74	35.74	35.74	35.74	35.74	35.74	35.74	35.74	35.74	35.74	35.74	35.74	35.74	35.74	35.74	35.74	35.74	35.74	35.74	35.74	35.74	35.74
3	Chryseobacterium_indologenes_163-2	MOM70_RS08605	358	Flavobacteriales	Weeksellaceae	Chryseobacterium	indologenes	35.42	35.42	35.74	35.74	35.74	35.74	35.74	35.74	35.74	35.74	35.74	35.74	35.74	35.74	35.74	35.74	35.74	35.74	35.74	35.74	35.74	35.74	35.74	35.74	35.74	35.74	35.74	35.74	35.74	35.74	35.74	35.74	35.74	35.74	35.74	35.74	35.74	35.74	35.74	35.74	35.74	35.74
3	Chryseobacterium_indologenes_243	FE904_17850	358	Flavobacteriales	Weeksellaceae	Chryseobacterium	indologenes	35.42	35.42	35.74	35.74	35.74	35.74	35.74	35.74	35.74	35.74	35.74	35.74	35.74	35.74	35.74	35.74	35.74	35.74	35.74	35.74	35.74	35.74	35.74	35.74	35.74	35.74	35.74	35.74	35.74	35.74	35.74	35.74	35.74	35.74	35.74	35.74	35.74	35.74	35.74	35.74	35.74	35.74
3	Chryseobacterium_indologenes_3012STDY6981895	NCTC11409_01874	358	Flavobacteriales	Weeksellaceae	Chryseobacterium	indologenes	35.42	35.42	35.74	35.74	35.74	35.74	35.74	35.74	35.74	35.74	35.74	35.74	35.74	35.74	35.74	35.74	35.74	35.74	35.74	35.74	35.74	35.74	35.74	35.74	35.74	35.74	35.74	35.74	35.74	35.74	35.74	35.74	35.74	35.74	35.74	35.74	35.74	35.74	35.74	35.74	35.74	35.74
3	Chryseobacterium_indologenes_3125	JHW31_08865	358	Flavobacteriales	Weeksellaceae	Chryseobacterium	indologenes	35.42	35.42	35.74	35.74	35.74	35.74	35.74	35.74	35.74	35.74	35.74	35.74	35.74	35.74	35.74	35.74	35.74	35.74	35.74	35.74	35.74	35.74	35.74	35.74	35.74	35.74	35.74	35.74	35.74	35.74	35.74	35.74	35.74	35.74	35.74	35.74	35.74	35.74	35.74	35.74	35.74	35.74
3	Chryseobacterium_indologenes_742	LJF28_08565	358	Flavobacteriales	Weeksellaceae	Chryseobacterium	indologenes	35.42	35.42	35.74	35.74	35.74	35.74	35.74	35.74	35.74	35.74	35.74	35.74	35.74	35.74	35.74	35.74	35.74	35.74	35.74	35.74	35.74	35.74	35.74	35.74	35.74	35.74	35.74	35.74	35.74	35.74	35.74	35.74	35.74	35.74	35.74	35.74	35.74	35.74	35.74	35.74	35.74	35.74
3	Chryseobacterium_indologenes_CI1	H6W68_RS06075	358	Flavobacteriales	Weeksellaceae	Chryseobacterium	indologenes	35.42	35.42	35.74	35.74	35.74	35.74	35.74	35.74	35.74	35.74	35.74	35.74	35.74	35.74	35.74	35.74	35.74	35.74	35.74	35.74	35.74	35.74	35.74	35.74	35.74	35.74	35.74	35.74	35.74	35.74	35.74	35.74	35.74	35.74	35.74	35.74	35.74	35.74	35.74	35.74	35.74	35.74
3	Chryseobacterium_indologenes_CI10	H6W58_RS01760	358	Flavobacteriales	Weeksellaceae	Chryseobacterium	indologenes	35.42	35.42	35.74	35.74	35.74	35.74	35.74	35.74	35.74	35.74	35.74	35.74	35.74	35.74	35.74	35.74	35.74	35.74	35.74	35.74	35.74	35.74	35.74	35.74	35.74	35.74	35.74	35.74	35.74	35.74	35.74	35.74	35.74	35.74	35.74	35.74	35.74	35.74	35.74	35.74	35.74	35.74
3	Chryseobacterium_indologenes_CI11	H6W59_RS03975	358	Flavobacteriales	Weeksellaceae	Chryseobacterium	indologenes	35.42	35.42	35.74	35.74	35.74	35.74	35.74	35.74	35.74	35.74	35.74	35.74	35.74	35.74	35.74	35.74	35.74	35.74	35.74	35.74	35.74	35.74	35.74	35.74	35.74	35.74	35.74	35.74	35.74	35.74	35.74	35.74	35.74	35.74	35.74	35.74	35.74	35.74	35.74	35.74	35.74	35.74
3	Chryseobacterium_indologenes_CI12	H6W60_RS05585	358	Flavobacteriales	Weeksellaceae	Chryseobacterium	indologenes	35.42	35.42	35.74	35.74	35.74	35.74	35.74	35.74	35.74	35.74	35.74	35.74	35.74	35.74	35.74	35.74	35.74	35.74	35.74	35.74	35.74	35.74	35.74	35.74	35.74	35.74	35.74	35.74	35.74	35.74	35.74	35.74	35.74	35.74	35.74	35.74	35.74	35.74	35.74	35.74	35.74	35.74
3	Chryseobacterium_indologenes_CI14	H6W62_RS01760	358	Flavobacteriales	Weeksellaceae	Chryseobacterium	indologenes	35.42	35.42	35.74	35.74	35.74	35.74	35.74	35.74	35.74	35.74	35.74	35.74	35.74	35.74	35.74	35.74	35.74	35.74	35.74	35.74	35.74	35.74	35.74	35.74	35.74	35.74	35.74	35.74	35.74	35.74	35.74	35.74	35.74	35.74	35.74	35.74	35.74	35.74	35.74	35.74	35.74	35.74
3	Chryseobacterium_indologenes_CI15	H6W63_RS05580	358	Flavobacteriales	Weeksellaceae	Chryseobacterium	indologenes	35.42	35.42	35.74	35.74	35.74	35.74	35.74	35.74	35.74	35.74	35.74	35.74	35.74	35.74	35.74	35.74	35.74	35.74	35.74	35.74	35.74	35.74	35.74	35.74	35.74	35.74	35.74	35.74	35.74	35.74	35.74	35.74	35.74	35.74	35.74	35.74	35.74	35.74	35.74	35.74	35.74	35.74
3	Chryseobacterium_indologenes_CI16	H6W64_RS01760	358	Flavobacteriales	Weeksellaceae	Chryseobacterium	indologenes	35.42	35.42	35.74	35.74	35.74	35.74	35.74	35.74	35.74	35.74	35.74	35.74	35.74	35.74	35.74	35.74	35.74	35.74	35.74	35.74	35.74	35.74	35.74	35.74	35.74	35.74	35.74	35.74	35.74	35.74	35.74	35.74	35.74	35.74	35.74	35.74	35.74	35.74	35.74	35.74	35.74	35.74
3	Chryseobacterium_indologenes_CI17	H6W65_RS01760	358	Flavobacteriales	Weeksellaceae	Chryseobacterium	indologenes	35.42	35.42	35.74	35.74	35.74	35.74	35.74	35.74	35.74	35.74	35.74	35.74	35.74	35.74	35.74	35.74	35.74	35.74	35.74	35.74	35.74	35.74	35.74	35.74	35.74	35.74	35.74	35.74	35.74	35.74	35.74	35.74	35.74	35.74	35.74	35.74	35.74	35.74	35.74	35.74	35.74	35.74
3	Chryseobacterium_indologenes_CI18	H6W66_RS05585	358	Flavobacteriales	Weeksellaceae	Chryseobacterium	indologenes	35.42	35.42	35.74	35.74	35.74	35.74	35.74	35.74	35.74	35.74	35.74	35.74	35.74	35.74	35.74	35.74	35.74	35.74	35.74	35.74	35.74	35.74	35.74	35.74	35.74	35.74	35.74	35.74	35.74	35.74	35.74	35.74	35.74	35.74	35.74	35.74	35.74	35.74	35.74	35.74	35.74	35.74
3	Chryseobacterium_indologenes_CI19	H6W67_RS01760	358	Flavobacteriales	Weeksellaceae	Chryseobacterium	indologenes	35.42	35.42	35.74	35.74	35.74	35.74	35.74	35.74	35.74	35.74	35.74	35.74	35.74	35.74	35.74	35.74	35.74	35.74	35.74	35.74	35.74	35.74	35.74	35.74	35.74	35.74	35.74	35.74	35.74	35.74	35.74	35.74	35.74	35.74	35.74	35.74	35.74	35.74	35.74	35.74	35.74	35.74
3	Chryseobacterium_indologenes_CI2	H6W79_RS06070	358	Flavobacteriales	Weeksellaceae	Chryseobacterium	indologenes	35.42	35.42	35.74	35.74	35.74	35.74	35.74	35.74	35.74	35.74	35.74	35.74	35.74	35.74	35.74	35.74	35.74	35.74	35.74	35.74	35.74	35.74	35.74	35.74	35.74	35.74	35.74	35.74	35.74	35.74	35.74	35.74	35.74	35.74	35.74	35.74	35.74	35.74	35.74	35.74	35.74	35.74
3	Chryseobacterium_indologenes_CI20	H6W69_RS01760	358	Flavobacteriales	Weeksellaceae	Chryseobacterium	indologenes	35.42	35.42	35.74	35.74	35.74	35.74	35.74	35.74	35.74	35.74	35.74	35.74	35.74	35.74	35.74	35.74	35.74	35.74	35.74	35.74	35.74	35.74	35.74	35.74	35.74	35.74	35.74	35.74	35.74	35.74	35.74	35.74	35.74	35.74	35.74	35.74	35.74	35.74	35.74	35.74	35.74	35.74
3	Chryseobacterium_indologenes_CI21	H6W70_RS05185	358	Flavobacteriales	Weeksellaceae	Chryseobacterium	indologenes	35.42	35.42	35.74	35.74	35.74	35.74	35.74	35.74	35.74	35.74	35.74	35.74	35.74	35.74	35.74	35.74	35.74	35.74	35.74	35.74	35.74	35.74	35.74	35.74	35.74	35.74	35.74	35.74	35.74	35.74	35.74	35.74	35.74	35.74	35.74	35.74	35.74	35.74	35.74	35.74	35.74	35.74
3	Chryseobacterium_indologenes_CI22	H6W71_RS01760	358	Flavobacteriales	Weeksellaceae	Chryseobacterium	indologenes	35.42	35.42	35.74	35.74	35.74	35.74	35.74	35.74	35.74	35.74	35.74	35.74	35.74	35.74	35.74	35.74	35.74	35.74	35.74	35.74	35.74	35.74	35.74	35.74	35.74	35.74	35.74	35.74	35.74	35.74	35.74	35.74	35.74	35.74	35.74	35.74	35.74	35.74	35.74	35.74	35.74	35.74
3	Chryseobacterium_indologenes_CI23	H6W72_RS07710	358	Flavobacteriales	Weeksellaceae	Chryseobacterium	indologenes	35.42	35.42	35.74	35.74	35.74	35.74	35.74	35.74	35.74	35.74	35.74	35.74	35.74	35.74	35.74	35.74	35.74	35.74	35.74	35.74	35.74	35.74	35.74	35.74	35.74	35.74	35.74	35.74	35.74	35.74	35.74	35.74	35.74	35.74	35.74	35.74	35.74	35.74	35.74	35.74	35.74	35.74
3	Chryseobacterium_indologenes_CI24	H6W73_RS01760	358	Flavobacteriales	Weeksellaceae	Chryseobacterium	indologenes	35.42	35.42	35.74	35.74	35.74	35.74	35.74	35.74	35.74	35.74	35.74	35.74	35.74	35.74	35.74	35.74	35.74	35.74	35.74	35.74	35.74	35.74	35.74	35.74	35.74	35.74	35.74	35.74	35.74	35.74	35.74	35.74	35.74	35.74	35.74	35.74	35.74	35.74	35.74	35.74	35.74	35.74
3	Chryseobacterium_indologenes_CI25	H6W74_RS01760	358	Flavobacteriales	Weeksellaceae	Chryseobacterium	indologenes	35.42	35.42	35.74	35.74	35.74	35.74	35.74	35.74	35.74	35.74	35.74	35.74	35.74	35.74	35.74	35.74	35.74	35.74	35.74	35.74	35.74	35.74	35.74	35.74	35.74	35.74	35.74	35.74	35.74	35.74	35.74	35.74	35.74	35.74	35.74	35.74	35.74	35.74	35.74	35.74	35.74	35.74
3	Chryseobacterium_indologenes_CI26	H6W75_RS01760	358	Flavobacteriales	Weeksellaceae	Chryseobacterium	indologenes	35.42	35.42	35.74	35.74	35.74	35.74	35.74	35.74	35.74	35.74	35.74	35.74	35.74	35.74	35.74	35.74	35.74	35.74	35.74	35.74	35.74	35.74	35.74	35.74	35.74	35.74	35.74	35.74	35.74	35.74	35.74	35.74	35.74	35.74	35.74	35.74	35.74	35.74	35.74	35.74	35.74	35.74
3	Chryseobacterium_indologenes_CI27	H6W76_RS01760	358	Flavobacteriales	Weeksellaceae	Chryseobacterium	indologenes	35.42	35.42	35.74	35.74	35.74	35.74	35.74	35.74	35.74	35.74	35.74	35.74	35.74	35.74	35.74	35.74	35.74	35.74	35.74	35.74	35.74	35.74	35.74	35.74	35.74	35.74	35.74	35.74	35.74	35.74	35.74	35.74	35.74	35.74	35.74	35.74	35.74	35.74	35.74	35.74	35.74	35.74
3	Chryseobacterium_indologenes_CI28	H6W77_RS01760	358	Flavobacteriales	Weeksellaceae	Chryseobacterium	indologenes	35.42	35.42	35.74	35.74	35.74	35.74	35.74	35.74	35.74	35.74	35.74	35.74	35.74	35.74	35.74	35.74	35.74	35.74	35.74	35.74	35.74	35.74	35.74	35.74	35.74	35.74	35.74	35.74	35.74	35.74	35.74	35.74	35.74	35.74	35.74	35.74	35.74	35.74	35.74	35.74	35.74	35.74
3	Chryseobacterium_indologenes_CI29	H6W78_RS01760	358	Flavobacteriales	Weeksellaceae	Chryseobacterium	indologenes	35.42	35.42	35.74	35.74	35.74	35.74	35.74	35.74	35.74	35.74	35.74	35.74	35.74	35.74	35.74	35.74	35.74	35.74	35.74	35.74	35.74	35.74	35.74	35.74	35.74	35.74	35.74	35.74	35.74	35.74	35.74	35.74	35.74	35.74	35.74	35.74	35.74	35.74	35.74	35.74	35.74	35.74
3	Chryseobacterium_indologenes_CI3	H6W90_RS01825	358	Flavobacteriales	Weeksellaceae	Chryseobacterium	indologenes	35.42	35.42	35.74	35.74	35.74	35.74	35.74	35.74	35.74	35.74	35.74	35.74	35.74	35.74	35.74	35.74	35.74	35.74	35.74	35.74	35.74	35.74	35.74	35.74	35.74	35.74	35.74	35.74	35.74	35.74	35.74	35.74	35.74	35.74	35.74	35.74	35.74	35.74	35.74	35.74	35.74	35.74
3	Chryseobacterium_indologenes_CI30	H6W80_RS01760	358	Flavobacteriales	Weeksellaceae	Chryseobacterium	indologenes	35.42	35.42	35.74	35.74	35.74	35.74	35.74	35.74	35.74	35.74	35.74	35.74	35.74	35.74	35.74	35.74	35.74	35.74	35.74	35.74	35.74	35.74	35.74	35.74	35.74	35.74	35.74	35.74	35.74	35.74	35.74	35.74	35.74	35.74	35.74	35.74	35.74	35.74	35.74	35.74	35.74	35.74
3	Chryseobacterium_indologenes_CI31	H6W81_RS06080	358	Flavobacteriales	Weeksellaceae	Chryseobacterium	indologenes	35.42	35.42	35.74	35.74	35.74	35.74	35.74	35.74	35.74	35.74	35.74	35.74	35.74	35.74	35.74	35.74	35.74	35.74	35.74	35.74	35.74	35.74	35.74	35.74	35.74	35.74	35.74	35.74	35.74	35.74	35.74	35.74	35.74	35.74	35.74	35.74	35.74	35.74	35.74	35.74	35.74	35.74
3	Chryseobacterium_indologenes_CI32	H6W82_RS01825	358	Flavobacteriales	Weeksellaceae	Chryseobacterium	indologenes	35.42	35.42	35.74	35.74	35.74	35.74	35.74	35.74	35.74	35.74	35.74	35.74	35.74	35.74	35.74	35.74	35.74	35.74	35.74	35.74	35.74	35.74	35.74	35.74	35.74	35.74	35.74	35.74	35.74	35.74	35.74	35.74	35.74	35.74	35.74	35.74	35.74	35.74	35.74	35.74	35.74	35.74
3	Chryseobacterium_indologenes_CI33	H6W83_RS06080	358	Flavobacteriales	Weeksellaceae	Chryseobacterium	indologenes	35.42	35.42	35.74	35.74	35.74	35.74	35.74	35.74	35.74	35.74	35.74	35.74	35.74	35.74	35.74	35.74	35.74	35.74	35.74	35.74	35.74	35.74	35.74	35.74	35.74	35.74	35.74	35.74	35.74	35.74	35.74	35.74	35.74	35.74	35.74	35.74	35.74	35.74	35.74	35.74	35.74	35.74
3	Chryseobacterium_indologenes_CI34	H6W84_RS01825	358	Flavobacteriales	Weeksellaceae	Chryseobacterium	indologenes	35.42	35.42	35.74	35.74	35.74	35.74	35.74	35.74	35.74	35.74	35.74	35.74	35.74	35.74	35.74	35.74	35.74	35.74	35.74	35.74	35.74	35.74	35.74	35.74	35.74	35.74	35.74	35.74	35.74	35.74	35.74	35.74	35.74	35.74	35.74	35.74	35.74	35.74	35.74	35.74	35.74	35.74
3	Chryseobacterium_indologenes_CI35	H6W85_RS01760	358	Flavobacteriales	Weeksellaceae	Chryseobacterium	indologenes	35.42	35.42	35.74	35.74	35.74	35.74	35.74	35.74	35.74	35.74	35.74	35.74	35.74	35.74	35.74	35.74	35.74	35.74	35.74	35.74	35.74	35.74	35.74	35.74	35.74	35.74	35.74	35.74	35.74	35.74	35.74	35.74	35.74	35.74	35.74	35.74	35.74	35.74	35.74	35.74	35.74	35.74
3	Chryseobacterium_indologenes_CI36	H6W86_RS01825	358	Flavobacteriales	Weeksellaceae	Chryseobacterium	indologenes	35.42	35.42	35.74	35.74	35.74	35.74	35.74	35.74	35.74	35.74	35.74	35.74	35.74	35.74	35.74	35.74	35.74	35.74	35.74	35.74	35.74	35.74	35.74	35.74	35.74	35.74	35.74	35.74	35.74	35.74	35.74	35.74	35.74	35.74	35.74	35.74	35.74	35.74	35.74	35.74	35.74	35.74
3	Chryseobacterium_indologenes_CI38	H6W88_RS01760	358	Flavobacteriales	Weeksellaceae	Chryseobacterium	indologenes	35.42	35.42	35.74	35.74	35.74	35.74	35.74	35.74	35.74	35.74	35.74	35.74	35.74	35.74	35.74	35.74	35.74	35.74	35.74	35.74	35.74	35.74	35.74	35.74	35.74	35.74	35.74	35.74	35.74	35.74	35.74	35.74	35.74	35.74	35.74	35.74	35.74	35.74	35.74	35.74	35.74	35.74
3	Chryseobacterium_indologenes_CI39	H6W89_RS05585	358	Flavobacteriales	Weeksellaceae	Chryseobacterium	indologenes	35.42	35.42	35.74	35.74	35.74	35.74	35.74	35.74	35.74	35.74	35.74	35.74	35.74	35.74	35.74	35.74	35.74	35.74	35.74	35.74	35.74	35.74	35.74	35.74	35.74	35.74	35.74	35.74	35.74	35.74	35.74	35.74	35.74	35.74	35.74	35.74	35.74	35.74	35.74	35.74	35.74	35.74
3	Chryseobacterium_indologenes_CI4	H6W92_RS05590	358	Flavobacteriales	Weeksellaceae	Chryseobacterium	indologenes	35.42	35.42	35.74	35.74	35.74	35.74	35.74	35.74	35.74	35.74	35.74	35.74	35.74	35.74	35.74	35.74	35.74	35.74	35.74	35.74	35.74	35.74	35.74	35.74	35.74	35.74	35.74	35.74	35.74	35.74	35.74	35.74	35.74	35.74	35.74	35.74	35.74	35.74	35.74	35.74	35.74	35.74
3	Chryseobacterium_indologenes_CI40	H6W91_RS05585	358	Flavobacteriales	Weeksellaceae	Chryseobacterium	indologenes	35.42	35.42	35.74	35.74	35.74	35.74	35.74	35.74	35.74	35.74	35.74	35.74	35.74	35.74	35.74	35.74	35.74	35.74	35.74	35.74	35.74	35.74	35.74	35.74	35.74	35.74	35.74	35.74	35.74	35.74	35.74	35.74	35.74	35.74	35.74	35.74	35.74	35.74	35.74	35.74	35.74	35.74
3	Chryseobacterium_indologenes_CI5	H6W93_RS05590	358	Flavobacteriales	Weeksellaceae	Chryseobacterium	indologenes	35.42	35.42	35.74	35.74	35.74	35.74	35.74	35.74	35.74	35.74	35.74	35.74	35.74	35.74	35.74	35.74	35.74	35.74	35.74	35.74	35.74	35.74	35.74	35.74	35.74	35.74	35.74	35.74	35.74	35.74	35.74	35.74	35.74	35.74	35.74	35.74	35.74	35.74	35.74	35.74	35.74	35.74
3	Chryseobacterium_indologenes_CI6	H6W94_RS05595	358	Flavobacteriales	Weeksellaceae	Chryseobacterium	indologenes	35.42	35.42	35.74	35.74	35.74	35.74	35.74	35.74	35.74	35.74	35.74	35.74	35.74	35.74	35.74	35.74	35.74	35.74	35.74	35.74	35.74	35.74	35.74	35.74	35.74	35.74	35.74	35.74	35.74	35.74	35.74	35.74	35.74	35.74	35.74	35.74	35.74	35.74	35.74	35.74	35.74	35.74
3	Chryseobacterium_indologenes_CI7	H6W95_RS01760	358	Flavobacteriales	Weeksellaceae	Chryseobacterium	indologenes	35.42	35.42	35.74	35.74	35.74	35.74	35.74	35.74	35.74	35.74	35.74	35.74	35.74	35.74	35.74	35.74	35.74	35.74	35.74	35.74	35.74	35.74	35.74	35.74	35.74	35.74	35.74	35.74	35.74	35.74	35.74	35.74	35.74	35.74	35.74	35.74	35.74	35.74	35.74	35.74	35.74	35.74
3	Chryseobacterium_indologenes_CI8	H6W96_RS01760	358	Flavobacteriales	Weeksellaceae	Chryseobacterium	indologenes	35.42	35.42	35.74	35.74	35.74	35.74	35.74	35.74	35.74	35.74	35.74	35.74	35.74	35.74	35.74	35.74	35.74	35.74	35.74	35.74	35.74	35.74	35.74	35.74	35.74	35.74	35.74	35.74	35.74	35.74	35.74	35.74	35.74	35.74	35.74	35.74	35.74	35.74	35.74	35.74	35.74	35.74
3	Chryseobacterium_indologenes_DSM_16777	SAMN05421692_2807	358	Flavobacteriales	Weeksellaceae	Chryseobacterium	indologenes	35.42	35.42	35.74	35.74	35.74	35.74	35.74	35.74	35.74	35.74	35.74	35.74	35.74	35.74	35.74	35.74	35.74	35.74	35.74	35.74	35.74	35.74	35.74	35.74	35.74	35.74	35.74	35.74	35.74	35.74	35.74	35.74	35.74	35.74	35.74	35.74	35.74	35.74	35.74	35.74	35.74	35.74
3	Chryseobacterium_indologenes_FDAARGOS_337	CEQ15_13090	358	Flavobacteriales	Weeksellaceae	Chryseobacterium	indologenes	35.42	35.42	35.74	35.74	35.74	35.74	35.74	35.74	35.74	35.74	35.74	35.74	35.74	35.74	35.74	35.74	35.74	35.74	35.74	35.74	35.74	35.74	35.74	35.74	35.74	35.74	35.74	35.74	35.74	35.74	35.74	35.74	35.74	35.74	35.74	35.74	35.74	35.74	35.74	35.74	35.74	35.74
3	Chryseobacterium_indologenes_FDAARGOS_379	CRN76_12680	358	Flavobacteriales	Weeksellaceae	Chryseobacterium	indologenes	35.42	35.42	35.74	35.74	35.74	35.74	35.74	35.74	35.74	35.74	35.74	35.74	35.74	35.74	35.74	35.74	35.74	35.74	35.74	35.74	35.74	35.74	35.74	35.74	35.74	35.74	35.74	35.74	35.74	35.74	35.74	35.74	35.74	35.74	35.74	35.74	35.74	35.74	35.74	35.74	35.74	35.74
3	Chryseobacterium_indologenes_FDAARGOS_510	EGY07_03605	358	Flavobacteriales	Weeksellaceae	Chryseobacterium	indologenes	35.42	35.42	35.74	35.74	35.74	35.74	35.74	35.74	35.74	35.74	35.74	35.74	35.74	35.74	35.74	35.74	35.74	35.74	35.74	35.74	35.74	35.74	35.74	35.74	35.74	35.74	35.74	35.74	35.74	35.74	35.74	35.74	35.74	35.74	35.74	35.74	35.74	35.74	35.74	35.74	35.74	35.74
3	Chryseobacterium_indologenes_FDAARGOS_537	EGX91_11060	358	Flavobacteriales	Weeksellaceae	Chryseobacterium	indologenes	35.42	35.42	35.74	35.74	35.74	35.74	35.74	35.74	35.74	35.74	35.74	35.74	35.74	35.74	35.74	35.74	35.74	35.74	35.74	35.74	35.74	35.74	35.74	35.74	35.74	35.74	35.74	35.74	35.74	35.74	35.74	35.74	35.74	35.74	35.74	35.74	35.74	35.74	35.74	35.74	35.74	35.74
3	Chryseobacterium_indologenes_FDAARGOS_648	FOB56_12105	358	Flavobacteriales	Weeksellaceae	Chryseobacterium	indologenes	35.42	35.42	35.74	35.74	35.74	35.74	35.74	35.74	35.74	35.74	35.74	35.74	35.74	35.74	35.74	35.74	35.74	35.74	35.74	35.74	35.74	35.74	35.74	35.74	35.74	35.74	35.74	35.74	35.74	35.74	35.74	35.74	35.74	35.74	35.74	35.74	35.74	35.74	35.74	35.74	35.74	35.74
3	Chryseobacterium_indologenes_H5559	EG352_09955	358	Flavobacteriales	Weeksellaceae	Chryseobacterium	indologenes	35.42	35.42	35.74	35.74	35.74	35.74	35.74	35.74	35.74	35.74	35.74	35.74	35.74	35.74	35.74	35.74	35.74	35.74	35.74	35.74	35.74	35.74	35.74	35.74	35.74	35.74	35.74	35.74	35.74	35.74	35.74	35.74	35.74	35.74	35.74	35.74	35.74	35.74	35.74	35.74	35.74	35.74
3	Chryseobacterium_indologenes_JRCGR_CIN-01	KNV96_09300	358	Flavobacteriales	Weeksellaceae	Chryseobacterium	indologenes	35.42	35.42	35.74	35.74	35.74	35.74	35.74	35.74	35.74	35.74	35.74	35.74	35.74	35.74	35.74	35.74	35.74	35.74	35.74	35.74	35.74	35.74	35.74	35.74	35.74	35.74	35.74	35.74	35.74	35.74	35.74	35.74	35.74	35.74	35.74	35.74	35.74	35.74	35.74	35.74	35.74	35.74
3	Chryseobacterium_indologenes_NBRC_14944	CIN01S_09_02670	358	Flavobacteriales	Weeksellaceae	Chryseobacterium	indologenes	35.42	35.42	35.74	35.74	35.74	35.74	35.74	35.74	35.74	35.74	35.74	35.74	35.74	35.74	35.74	35.74	35.74	35.74	35.74	35.74	35.74	35.74	35.74	35.74	35.74	35.74	35.74	35.74	35.74	35.74	35.74	35.74	35.74	35.74	35.74	35.74	35.74	35.74	35.74	35.74	35.74	35.74
3	Chryseobacterium_indologenes_NCTC10796	NCTC10796_01948	358	Flavobacteriales	Weeksellaceae	Chryseobacterium	indologenes	35.42	35.42	35.74	35.74	35.74	35.74	35.74	35.74	35.74	35.74	35.74	35.74	35.74	35.74	35.74	35.74	35.74	35.74	35.74	35.74	35.74	35.74	35.74	35.74	35.74	35.74	35.74	35.74	35.74	35.74	35.74	35.74	35.74	35.74	35.74	35.74	35.74	35.74	35.74	35.74	35.74	35.74
3	Chryseobacterium_indologenes_mars15	BN3758_RS02745	358	Flavobacteriales	Weeksellaceae	Chryseobacterium	indologenes	35.42	35.42	35.74	35.74	35.74	35.74	35.74	35.74	35.74	35.74	35.74	35.74	35.74	35.74	35.74	35.74	35.74	35.74	35.74	35.74	35.74	35.74	35.74	35.74	35.74	35.74	35.74	35.74	35.74	35.74	35.74	35.74	35.74	35.74	35.74	35.74	35.74	35.74	35.74	35.74	35.74	35.74
3	Chryseobacterium_sp_UNC8MFCol	M030_RS0116665	358	Flavobacteriales	Weeksellaceae	Chryseobacterium		35.42	35.42	35.74	35.74	35.74	35.74	35.74	35.74	35.74	35.74	35.74	35.74	35.74	35.74	35.74	35.74	35.74	35.74	35.74	35.74	35.74	35.74	35.74	35.74	35.74	35.74	35.74	35.74	35.74	35.74	35.74	35.74	35.74	35.74	35.74	35.74	35.74	35.74	35.74	35.74	35.74	35.74
3	Chryseobacterium_indologenes_SQ119	IVN40_03760	352	Flavobacteriales	Weeksellaceae	Chryseobacterium	indologenes	34.92	34.92	35.24	35.24	35.24	35.24	35.24	35.24	35.24	35.24	35.24	35.24	35.24	35.24	35.24	35.24	35.24	35.24	35.24	35.24	35.24	35.24	35.24	35.24	35.24	35.24	35.24	35.24	35.24	35.24	35.24	35.24	35.24	35.24	35.24	35.24	35.24	35.24	35.24	35.24	35.24	35.24
4	Chryseobacterium_endalhagicum_L7	JET18_03665	358	Flavobacteriales	Weeksellaceae	Chryseobacterium	endalhagicum	34.8	34.8	35.11	35.11	35.11	35.11	35.11	35.11	35.11	35.11	35.11	35.11	35.11	35.11	35.11	35.11	35.11	35.11	35.11	35.11	35.11	35.11	35.11	35.11	35.11	35.11	35.11	35.11	35.11	35.11	35.11	35.11	35.11	35.11	35.11	35.11	35.11	35.11	35.11	35.11	35.11	35.11
5	Chryseobacterium_phocaeense_6021061333	B7E04_RS19460	358	Flavobacteriales	Weeksellaceae	Chryseobacterium	phocaeense	34.17	34.17	34.48	34.48	34.48	34.48	34.48	34.48	34.48	34.48	34.48	34.48	34.48	34.48	34.48	34.48	34.48	34.48	34.48	34.48	34.48	34.48	34.48	34.48	34.48	34.48	34.48	34.48	34.48	34.48	34.48	34.48	34.48	34.48	34.48	34.48	34.48	34.48	34.48	34.48	34.48	34.48
6	Chryseobacterium_oranimense_DSM_19055	SAMN05421866_1177	356	Flavobacteriales	Weeksellaceae	Chryseobacterium	oranimense	34.48	34.48	34.8	34.8	34.8	34.8	34.8	34.8	34.8	34.8	34.8	34.8	34.8	34.8	34.8	34.8	34.8	34.8	34.8	34.8	34.8	34.8	34.8	34.8	34.8	34.8	34.8	34.8	34.8	34.8	34.8	34.8	34.8	34.8	34.8	34.8	34.8	34.8	34.8	34.8	34.8	34.8
7	Chryseobacterium_angstadtii_KM	ACM46_06270	356	Flavobacteriales	Weeksellaceae	Chryseobacterium	angstadtii	33.86	34.17	34.17	34.17	34.17	34.17	34.17	34.17	34.17	34.17	34.17	34.17	34.17	34.17	34.17	34.17	34.17	34.17	34.17	34.17	34.17	34.17	34.17	34.17	34.17	34.17	34.17	34.17	34.17	34.17	34.17	34.17	34.17	34.17	34.17	34.17	34.17	34.17	34.17	34.17	34.17	34.17
8	Chryseobacterium_carnipullorum_DSM_25581	SAMN05444360_12329	356	Flavobacteriales	Weeksellaceae	Chryseobacterium	carnipullorum	33.86	33.86	34.17	34.17	34.17	34.17	34.17	34.17	34.17	34.17	34.17	34.17	34.17	34.17	34.17	34.17	34.17	34.17	34.17	34.17	34.17	34.17	34.17	34.17	34.17	34.17	34.17	34.17	34.17	34.17	34.17	34.17	34.17	34.17	34.17	34.17	34.17	34.17	34.17	34.17	34.17	34.17
8	Chryseobacterium_carnipullorum_G0188	EG346_12355	356	Flavobacteriales	Weeksellaceae	Chryseobacterium	carnipullorum	33.86	33.86	34.17	34.17	34.17	34.17	34.17	34.17	34.17	34.17	34.17	34.17	34.17	34.17	34.17	34.17	34.17	34.17	34.17	34.17	34.17	34.17	34.17	34.17	34.17	34.17	34.17	34.17	34.17	34.17	34.17	34.17	34.17	34.17	34.17	34.17	34.17	34.17	34.17	34.17	34.17	34.17
8	Chryseobacterium_shigense_DSM_17126	SAMN05421639_10448	356	Flavobacteriales	Weeksellaceae	Chryseobacterium	shigense	33.86	33.86	34.17	34.17	34.17	34.17	34.17	34.17	34.17	34.17	34.17	34.17	34.17	34.17	34.17	34.17	34.17	34.17	34.17	34.17	34.17	34.17	34.17	34.17	34.17	34.17	34.17	34.17	34.17	34.17	34.17	34.17	34.17	34.17	34.17	34.17	34.17	34.17	34.17	34.17	34.17	34.17
8	Chryseobacterium_shigense_DSM_17126_dup1	B0A69_06075	356	Flavobacteriales	Weeksellaceae	Chryseobacterium	shigense	33.86	33.86	34.17	34.17	34.17	34.17	34.17	34.17	34.17	34.17	34.17	34.17	34.17	34.17	34.17	34.17	34.17	34.17	34.17	34.17	34.17	34.17	34.17	34.17	34.17	34.17	34.17	34.17	34.17	34.17	34.17	34.17	34.17	34.17	34.17	34.17	34.17	34.17	34.17	34.17	34.17	34.17
9	Empedobacter_tilapiae_MRS2	E4J94_17285	349	Flavobacteriales	Weeksellaceae	Empedobacter	tilapiae	37.3	37.62	37.62	37.62	37.62	37.62	37.62	37.62	37.62	37.62	37.62	37.62	37.62	37.62	37.62	37.62	37.62	37.62	37.62	37.62	37.62	37.62	37.62	37.62	37.62	37.62	37.62	37.62	37.62	37.62	37.62	37.62	37.62	37.62	37.62	37.62	37.62	37.62	37.62	37.62	37.62	37.62
10	Elizabethkingia_ursingii_G4123	BBD34_19165	377	Flavobacteriales	Weeksellaceae	Elizabethkingia	ursingii	34.47	34.78	34.78	34.78	34.78	34.78	34.78	34.78	34.78	34.78	34.78	34.78	34.78	34.78	34.78	34.78	34.78	34.78	34.78	34.78	34.78	34.78	34.78	34.78	34.78	34.78	34.78	34.78	34.78	34.78	34.78	34.78	34.78	34.78	34.78	34.78	34.78	34.78	34.78	34.78	34.78	34.78
10	Elizabethkingia_ursingii_G4123_dup1	BAY32_15750	377	Flavobacteriales	Weeksellaceae	Elizabethkingia	ursingii	34.47	34.78	34.78	34.78	34.78	34.78	34.78	34.78	34.78	34.78	34.78	34.78	34.78	34.78	34.78	34.78	34.78	34.78	34.78	34.78	34.78	34.78	34.78	34.78	34.78	34.78	34.78	34.78	34.78	34.78	34.78	34.78	34.78	34.78	34.78	34.78	34.78	34.78	34.78	34.78	34.78	34.78
10	Elizabethkingia_miricola_CIP111047	CCY66_RS10400	377	Flavobacteriales	Weeksellaceae	Elizabethkingia	miricola	34.78	35.09	35.09	35.09	35.09	35.09	35.09	35.09	35.09	35.09	35.09	35.09	35.09	35.09	35.09	35.09	35.09	35.09	35.09	35.09	35.09	35.09	35.09	35.09	35.09	35.09	35.09	35.09	35.09	35.09	35.09	35.09	35.09	35.09	35.09	35.09	35.09	35.09	35.09	35.09	35.09	35.09
10	Elizabethkingia_miricola_CSID_3000516998	BAX99_19530	377	Flavobacteriales	Weeksellaceae	Elizabethkingia	miricola	34.78	35.09	35.09	35.09	35.09	35.09	35.09	35.09	35.09	35.09	35.09	35.09	35.09	35.09	35.09	35.09	35.09	35.09	35.09	35.09	35.09	35.09	35.09	35.09	35.09	35.09	35.09	35.09	35.09	35.09	35.09	35.09	35.09	35.09	35.09	35.09	35.09	35.09	35.09	35.09	35.09	35.09
10	Elizabethkingia_miricola_G4071	ATB95_08860	377	Flavobacteriales	Weeksellaceae	Elizabethkingia	miricola	34.78	35.09	35.09	35.09	35.09	35.09	35.09	35.09	35.09	35.09	35.09	35.09	35.09	35.09	35.09	35.09	35.09	35.09	35.09	35.09	35.09	35.09	35.09	35.09	35.09	35.09	35.09	35.09	35.09	35.09	35.09	35.09	35.09	35.09	35.09	35.09	35.09	35.09	35.09	35.09	35.09	35.09
10	Elizabethkingia_miricola_G4074	BAZ13_17775	377	Flavobacteriales	Weeksellaceae	Elizabethkingia	miricola	34.78	35.09	35.09	35.09	35.09	35.09	35.09	35.09	35.09	35.09	35.09	35.09	35.09	35.09	35.09	35.09	35.09	35.09	35.09	35.09	35.09	35.09	35.09	35.09	35.09	35.09	35.09	35.09	35.09	35.09	35.09	35.09	35.09	35.09	35.09	35.09	35.09	35.09	35.09	35.09	35.09	35.09
10	Elizabethkingia_miricola_G4121	BAZ12_13285	377	Flavobacteriales	Weeksellaceae	Elizabethkingia	miricola	34.78	35.09	35.09	35.09	35.09	35.09	35.09	35.09	35.09	35.09	35.09	35.09	35.09	35.09	35.09	35.09	35.09	35.09	35.09	35.09	35.09	35.09	35.09	35.09	35.09	35.09	35.09	35.09	35.09	35.09	35.09	35.09	35.09	35.09	35.09	35.09	35.09	35.09	35.09	35.09	35.09	35.09
10	Elizabethkingia_miricola_NCTC11305	NCTC11305_04032	377	Flavobacteriales	Weeksellaceae	Elizabethkingia	miricola	34.78	35.09	35.09	35.09	35.09	35.09	35.09	35.09	35.09	35.09	35.09	35.09	35.09	35.09	35.09	35.09	35.09	35.09	35.09	35.09	35.09	35.09	35.09	35.09	35.09	35.09	35.09	35.09	35.09	35.09	35.09	35.09	35.09	35.09	35.09	35.09	35.09	35.09	35.09	35.09	35.09	35.09
10	Elizabethkingia_miricola_SBRL-21-086	M2T28_16055	377	Flavobacteriales	Weeksellaceae	Elizabethkingia	miricola	34.78	35.09	35.09	35.09	35.09	35.09	35.09	35.09	35.09	35.09	35.09	35.09	35.09	35.09	35.09	35.09	35.09	35.09	35.09	35.09	35.09	35.09	35.09	35.09	35.09	35.09	35.09	35.09	35.09	35.09	35.09	35.09	35.09	35.09	35.09	35.09	35.09	35.09	35.09	35.09	35.09	35.09
10	Elizabethkingia_miricola_SBRL-22-030	M2T92_01420	377	Flavobacteriales	Weeksellaceae	Elizabethkingia	miricola	34.78	35.09	35.09	35.09	35.09	35.09	35.09	35.09	35.09	35.09	35.09	35.09	35.09	35.09	35.09	35.09	35.09	35.09	35.09	35.09	35.09	35.09	35.09	35.09	35.09	35.09	35.09	35.09	35.09	35.09	35.09	35.09	35.09	35.09	35.09	35.09	35.09	35.09	35.09	35.09	35.09	35.09
10	Elizabethkingia_sp_2-6	FCS00_00125	377	Flavobacteriales	Weeksellaceae	Elizabethkingia		34.78	35.09	35.09	35.09	35.09	35.09	35.09	35.09	35.09	35.09	35.09	35.09	35.09	35.09	35.09	35.09	35.09	35.09	35.09	35.09	35.09	35.09	35.09	35.09	35.09	35.09	35.09	35.09	35.09	35.09	35.09	35.09	35.09	35.09	35.09	35.09	35.09	35.09	35.09	35.09	35.09	35.09
10	Elizabethkingia_miricola_CSID_3000516464	BAY01_01505	377	Flavobacteriales	Weeksellaceae	Elizabethkingia	miricola	34.78	35.09	35.09	35.09	35.09	35.09	35.09	35.09	35.09	35.09	35.09	35.09	35.09	35.09	35.09	35.09	35.09	35.09	35.09	35.09	35.09	35.09	35.09	35.09	35.09	35.09	35.09	35.09	35.09	35.09	35.09	35.09	35.09	35.09	35.09	35.09	35.09	35.09	35.09	35.09	35.09	35.09
11	Elizabethkingia_bruuniana_CSID_3015183685	BAY07_01550	379	Flavobacteriales	Weeksellaceae	Elizabethkingia	bruuniana	35.49	35.8	35.8	35.8	35.8	35.8	35.8	35.8	35.8	35.8	35.8	35.8	35.8	35.8	35.8	35.8	35.8	35.8	35.8	35.8	35.8	35.8	35.8	35.8	35.8	35.8	35.8	35.8	35.8	35.8	35.8	35.8	35.8	35.8	35.8	35.8	35.8	35.8	35.8	35.8	35.8	35.8
11	Elizabethkingia_bruuniana_G0153	BAY13_01515	379	Flavobacteriales	Weeksellaceae	Elizabethkingia	bruuniana	35.49	35.8	35.8	35.8	35.8	35.8	35.8	35.8	35.8	35.8	35.8	35.8	35.8	35.8	35.8	35.8	35.8	35.8	35.8	35.8	35.8	35.8	35.8	35.8	35.8	35.8	35.8	35.8	35.8	35.8	35.8	35.8	35.8	35.8	35.8	35.8	35.8	35.8	35.8	35.8	35.8	35.8
12	Elizabethkingia_anophelis_ML-44	LQZ51_15495	379	Flavobacteriales	Weeksellaceae	Elizabethkingia	anophelis	34.57	34.88	34.88	34.88	34.88	34.88	34.88	34.88	34.88	34.88	34.88	34.88	34.88	34.88	34.88	34.88	34.88	34.88	34.88	34.88	34.88	34.88	34.88	34.88	34.88	34.88	34.88	34.88	34.88	34.88	34.88	34.88	34.88	34.88	34.88	34.88	34.88	34.88	34.88	34.88	34.88	34.88
12	Elizabethkingia_anophelis_090-MNO-R	KUF65_17665	379	Flavobacteriales	Weeksellaceae	Elizabethkingia	anophelis	34.26	34.57	34.57	34.57	34.57	34.57	34.57	34.57	34.57	34.57	34.57	34.57	34.57	34.57	34.57	34.57	34.57	34.57	34.57	34.57	34.57	34.57	34.57	34.57	34.57	34.57	34.57	34.57	34.57	34.57	34.57	34.57	34.57	34.57	34.57	34.57	34.57	34.57	34.57	34.57	34.57	34.57
12	Elizabethkingia_anophelis_2002N07-090	KUF63_17665	379	Flavobacteriales	Weeksellaceae	Elizabethkingia	anophelis	34.26	34.57	34.57	34.57	34.57	34.57	34.57	34.57	34.57	34.57	34.57	34.57	34.57	34.57	34.57	34.57	34.57	34.57	34.57	34.57	34.57	34.57	34.57	34.57	34.57	34.57	34.57	34.57	34.57	34.57	34.57	34.57	34.57	34.57	34.57	34.57	34.57	34.57	34.57	34.57	34.57	34.57
12	Elizabethkingia_anophelis_2008S01-229	KUF64_17860	379	Flavobacteriales	Weeksellaceae	Elizabethkingia	anophelis	34.26	34.57	34.57	34.57	34.57	34.57	34.57	34.57	34.57	34.57	34.57	34.57	34.57	34.57	34.57	34.57	34.57	34.57	34.57	34.57	34.57	34.57	34.57	34.57	34.57	34.57	34.57	34.57	34.57	34.57	34.57	34.57	34.57	34.57	34.57	34.57	34.57	34.57	34.57	34.57	34.57	34.57
12	Elizabethkingia_anophelis_229-MNO-R	KUF68_17870	379	Flavobacteriales	Weeksellaceae	Elizabethkingia	anophelis	34.26	34.57	34.57	34.57	34.57	34.57	34.57	34.57	34.57	34.57	34.57	34.57	34.57	34.57	34.57	34.57	34.57	34.57	34.57	34.57	34.57	34.57	34.57	34.57	34.57	34.57	34.57	34.57	34.57	34.57	34.57	34.57	34.57	34.57	34.57	34.57	34.57	34.57	34.57	34.57	34.57	34.57
12	Elizabethkingia_anophelis_3375	BBD31_16310	379	Flavobacteriales	Weeksellaceae	Elizabethkingia	anophelis	34.26	34.57	34.57	34.57	34.57	34.57	34.57	34.57	34.57	34.57	34.57	34.57	34.57	34.57	34.57	34.57	34.57	34.57	34.57	34.57	34.57	34.57	34.57	34.57	34.57	34.57	34.57	34.57	34.57	34.57	34.57	34.57	34.57	34.57	34.57	34.57	34.57	34.57	34.57	34.57	34.57	34.57
12	Elizabethkingia_anophelis_3375_dup1	BAY04_11390	379	Flavobacteriales	Weeksellaceae	Elizabethkingia	anophelis	34.26	34.57	34.57	34.57	34.57	34.57	34.57	34.57	34.57	34.57	34.57	34.57	34.57	34.57	34.57	34.57	34.57	34.57	34.57	34.57	34.57	34.57	34.57	34.57	34.57	34.57	34.57	34.57	34.57	34.57	34.57	34.57	34.57	34.57	34.57	34.57	34.57	34.57	34.57	34.57	34.57	34.57
12	Elizabethkingia_anophelis_40313151	DSC50_01480	379	Flavobacteriales	Weeksellaceae	Elizabethkingia	anophelis	34.26	34.57	34.57	34.57	34.57	34.57	34.57	34.57	34.57	34.57	34.57	34.57	34.57	34.57	34.57	34.57	34.57	34.57	34.57	34.57	34.57	34.57	34.57	34.57	34.57	34.57	34.57	34.57	34.57	34.57	34.57	34.57	34.57	34.57	34.57	34.57	34.57	34.57	34.57	34.57	34.57	34.57
12	Elizabethkingia_anophelis_422	BBD28_17095	379	Flavobacteriales	Weeksellaceae	Elizabethkingia	anophelis	34.26	34.57	34.57	34.57	34.57	34.57	34.57	34.57	34.57	34.57	34.57	34.57	34.57	34.57	34.57	34.57	34.57	34.57	34.57	34.57	34.57	34.57	34.57	34.57	34.57	34.57	34.57	34.57	34.57	34.57	34.57	34.57	34.57	34.57	34.57	34.57	34.57	34.57	34.57	34.57	34.57	34.57
12	Elizabethkingia_anophelis_422_dup1	ATB94_07875	379	Flavobacteriales	Weeksellaceae	Elizabethkingia	anophelis	34.26	34.57	34.57	34.57	34.57	34.57	34.57	34.57	34.57	34.57	34.57	34.57	34.57	34.57	34.57	34.57	34.57	34.57	34.57	34.57	34.57	34.57	34.57	34.57	34.57	34.57	34.57	34.57	34.57	34.57	34.57	34.57	34.57	34.57	34.57	34.57	34.57	34.57	34.57	34.57	34.57	34.57
12	Elizabethkingia_anophelis_6499925	DSC46_01475	379	Flavobacteriales	Weeksellaceae	Elizabethkingia	anophelis	34.26	34.57	34.57	34.57	34.57	34.57	34.57	34.57	34.57	34.57	34.57	34.57	34.57	34.57	34.57	34.57	34.57	34.57	34.57	34.57	34.57	34.57	34.57	34.57	34.57	34.57	34.57	34.57	34.57	34.57	34.57	34.57	34.57	34.57	34.57	34.57	34.57	34.57	34.57	34.57	34.57	34.57
12	Elizabethkingia_anophelis_AR4-6	CMV40_02105	379	Flavobacteriales	Weeksellaceae	Elizabethkingia	anophelis	34.26	34.57	34.57	34.57	34.57	34.57	34.57	34.57	34.57	34.57	34.57	34.57	34.57	34.57	34.57	34.57	34.57	34.57	34.57	34.57	34.57	34.57	34.57	34.57	34.57	34.57	34.57	34.57	34.57	34.57	34.57	34.57	34.57	34.57	34.57	34.57	34.57	34.57	34.57	34.57	34.57	34.57
12	Elizabethkingia_anophelis_AR6-8	CMV41_02105	379	Flavobacteriales	Weeksellaceae	Elizabethkingia	anophelis	34.26	34.57	34.57	34.57	34.57	34.57	34.57	34.57	34.57	34.57	34.57	34.57	34.57	34.57	34.57	34.57	34.57	34.57	34.57	34.57	34.57	34.57	34.57	34.57	34.57	34.57	34.57	34.57	34.57	34.57	34.57	34.57	34.57	34.57	34.57	34.57	34.57	34.57	34.57	34.57	34.57	34.57
12	Elizabethkingia_anophelis_Ag1	EAAG1_002105	379	Flavobacteriales	Weeksellaceae	Elizabethkingia	anophelis	34.26	34.57	34.57	34.57	34.57	34.57	34.57	34.57	34.57	34.57	34.57	34.57	34.57	34.57	34.57	34.57	34.57	34.57	34.57	34.57	34.57	34.57	34.57	34.57	34.57	34.57	34.57	34.57	34.57	34.57	34.57	34.57	34.57	34.57	34.57	34.57	34.57	34.57	34.57	34.57	34.57	34.57
12	Elizabethkingia_anophelis_BP8467	FZC31_06220	379	Flavobacteriales	Weeksellaceae	Elizabethkingia	anophelis	34.26	34.57	34.57	34.57	34.57	34.57	34.57	34.57	34.57	34.57	34.57	34.57	34.57	34.57	34.57	34.57	34.57	34.57	34.57	34.57	34.57	34.57	34.57	34.57	34.57	34.57	34.57	34.57	34.57	34.57	34.57	34.57	34.57	34.57	34.57	34.57	34.57	34.57	34.57	34.57	34.57	34.57
12	Elizabethkingia_anophelis_CIP111067	CCY44_RS15750	379	Flavobacteriales	Weeksellaceae	Elizabethkingia	anophelis	34.26	34.57	34.57	34.57	34.57	34.57	34.57	34.57	34.57	34.57	34.57	34.57	34.57	34.57	34.57	34.57	34.57	34.57	34.57	34.57	34.57	34.57	34.57	34.57	34.57	34.57	34.57	34.57	34.57	34.57	34.57	34.57	34.57	34.57	34.57	34.57	34.57	34.57	34.57	34.57	34.57	34.57
12	Elizabethkingia_anophelis_CIP60-58	CCY45_RS08325	379	Flavobacteriales	Weeksellaceae	Elizabethkingia	anophelis	34.26	34.57	34.57	34.57	34.57	34.57	34.57	34.57	34.57	34.57	34.57	34.57	34.57	34.57	34.57	34.57	34.57	34.57	34.57	34.57	34.57	34.57	34.57	34.57	34.57	34.57	34.57	34.57	34.57	34.57	34.57	34.57	34.57	34.57	34.57	34.57	34.57	34.57	34.57	34.57	34.57	34.57
12	Elizabethkingia_anophelis_CSID_3000516074	BAS08_12980	379	Flavobacteriales	Weeksellaceae	Elizabethkingia	anophelis	34.26	34.57	34.57	34.57	34.57	34.57	34.57	34.57	34.57	34.57	34.57	34.57	34.57	34.57	34.57	34.57	34.57	34.57	34.57	34.57	34.57	34.57	34.57	34.57	34.57	34.57	34.57	34.57	34.57	34.57	34.57	34.57	34.57	34.57	34.57	34.57	34.57	34.57	34.57	34.57	34.57	34.57
12	Elizabethkingia_anophelis_CSID_3000516810	BAX96_09390	379	Flavobacteriales	Weeksellaceae	Elizabethkingia	anophelis	34.26	34.57	34.57	34.57	34.57	34.57	34.57	34.57	34.57	34.57	34.57	34.57	34.57	34.57	34.57	34.57	34.57	34.57	34.57	34.57	34.57	34.57	34.57	34.57	34.57	34.57	34.57	34.57	34.57	34.57	34.57	34.57	34.57	34.57	34.57	34.57	34.57	34.57	34.57	34.57	34.57	34.57
12	Elizabethkingia_anophelis_DSM-23781	CHX31_RS15940	379	Flavobacteriales	Weeksellaceae	Elizabethkingia	anophelis	34.26	34.57	34.57	34.57	34.57	34.57	34.57	34.57	34.57	34.57	34.57	34.57	34.57	34.57	34.57	34.57	34.57	34.57	34.57	34.57	34.57	34.57	34.57	34.57	34.57	34.57	34.57	34.57	34.57	34.57	34.57	34.57	34.57	34.57	34.57	34.57	34.57	34.57	34.57	34.57	34.57	34.57
12	Elizabethkingia_anophelis_E6809	AYC66_13770	379	Flavobacteriales	Weeksellaceae	Elizabethkingia	anophelis	34.26	34.57	34.57	34.57	34.57	34.57	34.57	34.57	34.57	34.57	34.57	34.57	34.57	34.57	34.57	34.57	34.57	34.57	34.57	34.57	34.57	34.57	34.57	34.57	34.57	34.57	34.57	34.57	34.57	34.57	34.57	34.57	34.57	34.57	34.57	34.57	34.57	34.57	34.57	34.57	34.57	34.57
12	Elizabethkingia_anophelis_EA10	H6X00_RS00980	379	Flavobacteriales	Weeksellaceae	Elizabethkingia	anophelis	34.26	34.57	34.57	34.57	34.57	34.57	34.57	34.57	34.57	34.57	34.57	34.57	34.57	34.57	34.57	34.57	34.57	34.57	34.57	34.57	34.57	34.57	34.57	34.57	34.57	34.57	34.57	34.57	34.57	34.57	34.57	34.57	34.57	34.57	34.57	34.57	34.57	34.57	34.57	34.57	34.57	34.57
12	Elizabethkingia_anophelis_EA11	H6X01_RS10085	379	Flavobacteriales	Weeksellaceae	Elizabethkingia	anophelis	34.26	34.57	34.57	34.57	34.57	34.57	34.57	34.57	34.57	34.57	34.57	34.57	34.57	34.57	34.57	34.57	34.57	34.57	34.57	34.57	34.57	34.57	34.57	34.57	34.57	34.57	34.57	34.57	34.57	34.57	34.57	34.57	34.57	34.57	34.57	34.57	34.57	34.57	34.57	34.57	34.57	34.57
12	Elizabethkingia_anophelis_EA12	H6X02_RS10100	379	Flavobacteriales	Weeksellaceae	Elizabethkingia	anophelis	34.26	34.57	34.57	34.57	34.57	34.57	34.57	34.57	34.57	34.57	34.57	34.57	34.57	34.57	34.57	34.57	34.57	34.57	34.57	34.57	34.57	34.57	34.57	34.57	34.57	34.57	34.57	34.57	34.57	34.57	34.57	34.57	34.57	34.57	34.57	34.57	34.57	34.57	34.57	34.57	34.57	34.57
12	Elizabethkingia_anophelis_EA13	H6X03_RS04795	379	Flavobacteriales	Weeksellaceae	Elizabethkingia	anophelis	34.26	34.57	34.57	34.57	34.57	34.57	34.57	34.57	34.57	34.57	34.57	34.57	34.57	34.57	34.57	34.57	34.57	34.57	34.57	34.57	34.57	34.57	34.57	34.57	34.57	34.57	34.57	34.57	34.57	34.57	34.57	34.57	34.57	34.57	34.57	34.57	34.57	34.57	34.57	34.57	34.57	34.57
12	Elizabethkingia_anophelis_EA14	H6X04_RS00980	379	Flavobacteriales	Weeksellaceae	Elizabethkingia	anophelis	34.26	34.57	34.57	34.57	34.57	34.57	34.57	34.57	34.57	34.57	34.57	34.57	34.57	34.57	34.57	34.57	34.57	34.57	34.57	34.57	34.57	34.57	34.57	34.57	34.57	34.57	34.57	34.57	34.57	34.57	34.57	34.57	34.57	34.57	34.57	34.57	34.57	34.57	34.57	34.57	34.57	34.57
12	Elizabethkingia_anophelis_EA16	H6X06_RS00980	379	Flavobacteriales	Weeksellaceae	Elizabethkingia	anophelis	34.26	34.57	34.57	34.57	34.57	34.57	34.57	34.57	34.57	34.57	34.57	34.57	34.57	34.57	34.57	34.57	34.57	34.57	34.57	34.57	34.57	34.57	34.57	34.57	34.57	34.57	34.57	34.57	34.57	34.57	34.57	34.57	34.57	34.57	34.57	34.57	34.57	34.57	34.57	34.57	34.57	34.57
12	Elizabethkingia_anophelis_EA17	H6X07_RS00980	379	Flavobacteriales	Weeksellaceae	Elizabethkingia	anophelis	34.26	34.57	34.57	34.57	34.57	34.57	34.57	34.57	34.57	34.57	34.57	34.57	34.57	34.57	34.57	34.57	34.57	34.57	34.57	34.57	34.57	34.57	34.57	34.57	34.57	34.57	34.57	34.57	34.57	34.57	34.57	34.57	34.57	34.57	34.57	34.57	34.57	34.57	34.57	34.57	34.57	34.57
12	Elizabethkingia_anophelis_EA18	H6X08_RS01490	379	Flavobacteriales	Weeksellaceae	Elizabethkingia	anophelis	34.26	34.57	34.57	34.57	34.57	34.57	34.57	34.57	34.57	34.57	34.57	34.57	34.57	34.57	34.57	34.57	34.57	34.57	34.57	34.57	34.57	34.57	34.57	34.57	34.57	34.57	34.57	34.57	34.57	34.57	34.57	34.57	34.57	34.57	34.57	34.57	34.57	34.57	34.57	34.57	34.57	34.57
12	Elizabethkingia_anophelis_EA19	H6X09_RS05135	379	Flavobacteriales	Weeksellaceae	Elizabethkingia	anophelis	34.26	34.57	34.57	34.57	34.57	34.57	34.57	34.57	34.57	34.57	34.57	34.57	34.57	34.57	34.57	34.57	34.57	34.57	34.57	34.57	34.57	34.57	34.57	34.57	34.57	34.57	34.57	34.57	34.57	34.57	34.57	34.57	34.57	34.57	34.57	34.57	34.57	34.57	34.57	34.57	34.57	34.57
12	Elizabethkingia_anophelis_EA2	H6X14_RS05125	379	Flavobacteriales	Weeksellaceae	Elizabethkingia	anophelis	34.26	34.57	34.57	34.57	34.57	34.57	34.57	34.57	34.57	34.57	34.57	34.57	34.57	34.57	34.57	34.57	34.57	34.57	34.57	34.57	34.57	34.57	34.57	34.57	34.57	34.57	34.57	34.57	34.57	34.57	34.57	34.57	34.57	34.57	34.57	34.57	34.57	34.57	34.57	34.57	34.57	34.57
12	Elizabethkingia_anophelis_EA21	H6X12_RS05120	379	Flavobacteriales	Weeksellaceae	Elizabethkingia	anophelis	34.26	34.57	34.57	34.57	34.57	34.57	34.57	34.57	34.57	34.57	34.57	34.57	34.57	34.57	34.57	34.57	34.57	34.57	34.57	34.57	34.57	34.57	34.57	34.57	34.57	34.57	34.57	34.57	34.57	34.57	34.57	34.57	34.57	34.57	34.57	34.57	34.57	34.57	34.57	34.57	34.57	34.57
12	Elizabethkingia_anophelis_EA4	H6X16_RS04240	379	Flavobacteriales	Weeksellaceae	Elizabethkingia	anophelis	34.26	34.57	34.57	34.57	34.57	34.57	34.57	34.57	34.57	34.57	34.57	34.57	34.57	34.57	34.57	34.57	34.57	34.57	34.57	34.57	34.57	34.57	34.57	34.57	34.57	34.57	34.57	34.57	34.57	34.57	34.57	34.57	34.57	34.57	34.57	34.57	34.57	34.57	34.57	34.57	34.57	34.57
12	Elizabethkingia_anophelis_EA5	H6X17_RS04245	379	Flavobacteriales	Weeksellaceae	Elizabethkingia	anophelis	34.26	34.57	34.57	34.57	34.57	34.57	34.57	34.57	34.57	34.57	34.57	34.57	34.57	34.57	34.57	34.57	34.57	34.57	34.57	34.57	34.57	34.57	34.57	34.57	34.57	34.57	34.57	34.57	34.57	34.57	34.57	34.57	34.57	34.57	34.57	34.57	34.57	34.57	34.57	34.57	34.57	34.57
12	Elizabethkingia_anophelis_EA6	H6X18_RS05335	379	Flavobacteriales	Weeksellaceae	Elizabethkingia	anophelis	34.26	34.57	34.57	34.57	34.57	34.57	34.57	34.57	34.57	34.57	34.57	34.57	34.57	34.57	34.57	34.57	34.57	34.57	34.57	34.57	34.57	34.57	34.57	34.57	34.57	34.57	34.57	34.57	34.57	34.57	34.57	34.57	34.57	34.57	34.57	34.57	34.57	34.57	34.57	34.57	34.57	34.57
12	Elizabethkingia_anophelis_EA7	H6X19_RS10105	379	Flavobacteriales	Weeksellaceae	Elizabethkingia	anophelis	34.26	34.57	34.57	34.57	34.57	34.57	34.57	34.57	34.57	34.57	34.57	34.57	34.57	34.57	34.57	34.57	34.57	34.57	34.57	34.57	34.57	34.57	34.57	34.57	34.57	34.57	34.57	34.57	34.57	34.57	34.57	34.57	34.57	34.57	34.57	34.57	34.57	34.57	34.57	34.57	34.57	34.57
12	Elizabethkingia_anophelis_EA8	H6X20_RS10295	379	Flavobacteriales	Weeksellaceae	Elizabethkingia	anophelis	34.26	34.57	34.57	34.57	34.57	34.57	34.57	34.57	34.57	34.57	34.57	34.57	34.57	34.57	34.57	34.57	34.57	34.57	34.57	34.57	34.57	34.57	34.57	34.57	34.57	34.57	34.57	34.57	34.57	34.57	34.57	34.57	34.57	34.57	34.57	34.57	34.57	34.57	34.57	34.57	34.57	34.57
12	Elizabethkingia_anophelis_EA9	H6X21_RS04805	379	Flavobacteriales	Weeksellaceae	Elizabethkingia	anophelis	34.26	34.57	34.57	34.57	34.57	34.57	34.57	34.57	34.57	34.57	34.57	34.57	34.57	34.57	34.57	34.57	34.57	34.57	34.57	34.57	34.57	34.57	34.57	34.57	34.57	34.57	34.57	34.57	34.57	34.57	34.57	34.57	34.57	34.57	34.57	34.57	34.57	34.57	34.57	34.57	34.57	34.57
12	Elizabethkingia_anophelis_F3543	AYC67_13135	379	Flavobacteriales	Weeksellaceae	Elizabethkingia	anophelis	34.26	34.57	34.57	34.57	34.57	34.57	34.57	34.57	34.57	34.57	34.57	34.57	34.57	34.57	34.57	34.57	34.57	34.57	34.57	34.57	34.57	34.57	34.57	34.57	34.57	34.57	34.57	34.57	34.57	34.57	34.57	34.57	34.57	34.57	34.57	34.57	34.57	34.57	34.57	34.57	34.57	34.57
12	Elizabethkingia_anophelis_F3543_dup1	BAY10_16340	379	Flavobacteriales	Weeksellaceae	Elizabethkingia	anophelis	34.26	34.57	34.57	34.57	34.57	34.57	34.57	34.57	34.57	34.57	34.57	34.57	34.57	34.57	34.57	34.57	34.57	34.57	34.57	34.57	34.57	34.57	34.57	34.57	34.57	34.57	34.57	34.57	34.57	34.57	34.57	34.57	34.57	34.57	34.57	34.57	34.57	34.57	34.57	34.57	34.57	34.57
12	Elizabethkingia_anophelis_FDAARGOS_198	A6J37_11675	379	Flavobacteriales	Weeksellaceae	Elizabethkingia	anophelis	34.26	34.57	34.57	34.57	34.57	34.57	34.57	34.57	34.57	34.57	34.57	34.57	34.57	34.57	34.57	34.57	34.57	34.57	34.57	34.57	34.57	34.57	34.57	34.57	34.57	34.57	34.57	34.57	34.57	34.57	34.57	34.57	34.57	34.57	34.57	34.57	34.57	34.57	34.57	34.57	34.57	34.57
12	Elizabethkingia_anophelis_NCTC10586	NCTC10586_03726	379	Flavobacteriales	Weeksellaceae	Elizabethkingia	anophelis	34.26	34.57	34.57	34.57	34.57	34.57	34.57	34.57	34.57	34.57	34.57	34.57	34.57	34.57	34.57	34.57	34.57	34.57	34.57	34.57	34.57	34.57	34.57	34.57	34.57	34.57	34.57	34.57	34.57	34.57	34.57	34.57	34.57	34.57	34.57	34.57	34.57	34.57	34.57	34.57	34.57	34.57
12	Elizabethkingia_anophelis_NCTC10588	NCTC10588_04020	379	Flavobacteriales	Weeksellaceae	Elizabethkingia	anophelis	34.26	34.57	34.57	34.57	34.57	34.57	34.57	34.57	34.57	34.57	34.57	34.57	34.57	34.57	34.57	34.57	34.57	34.57	34.57	34.57	34.57	34.57	34.57	34.57	34.57	34.57	34.57	34.57	34.57	34.57	34.57	34.57	34.57	34.57	34.57	34.57	34.57	34.57	34.57	34.57	34.57	34.57
12	Elizabethkingia_anophelis_PHOL-090	EH151_05715	379	Flavobacteriales	Weeksellaceae	Elizabethkingia	anophelis	34.26	34.57	34.57	34.57	34.57	34.57	34.57	34.57	34.57	34.57	34.57	34.57	34.57	34.57	34.57	34.57	34.57	34.57	34.57	34.57	34.57	34.57	34.57	34.57	34.57	34.57	34.57	34.57	34.57	34.57	34.57	34.57	34.57	34.57	34.57	34.57	34.57	34.57	34.57	34.57	34.57	34.57
12	Elizabethkingia_anophelis_PHOL-104	EH154_06525	379	Flavobacteriales	Weeksellaceae	Elizabethkingia	anophelis	34.26	34.57	34.57	34.57	34.57	34.57	34.57	34.57	34.57	34.57	34.57	34.57	34.57	34.57	34.57	34.57	34.57	34.57	34.57	34.57	34.57	34.57	34.57	34.57	34.57	34.57	34.57	34.57	34.57	34.57	34.57	34.57	34.57	34.57	34.57	34.57	34.57	34.57	34.57	34.57	34.57	34.57
12	Elizabethkingia_anophelis_PW2806	AMN04_RS02975	379	Flavobacteriales	Weeksellaceae	Elizabethkingia	anophelis	34.26	34.57	34.57	34.57	34.57	34.57	34.57	34.57	34.57	34.57	34.57	34.57	34.57	34.57	34.57	34.57	34.57	34.57	34.57	34.57	34.57	34.57	34.57	34.57	34.57	34.57	34.57	34.57	34.57	34.57	34.57	34.57	34.57	34.57	34.57	34.57	34.57	34.57	34.57	34.57	34.57	34.57
12	Elizabethkingia_anophelis_PW2809	AC921_RS06795	379	Flavobacteriales	Weeksellaceae	Elizabethkingia	anophelis	34.26	34.57	34.57	34.57	34.57	34.57	34.57	34.57	34.57	34.57	34.57	34.57	34.57	34.57	34.57	34.57	34.57	34.57	34.57	34.57	34.57	34.57	34.57	34.57	34.57	34.57	34.57	34.57	34.57	34.57	34.57	34.57	34.57	34.57	34.57	34.57	34.57	34.57	34.57	34.57	34.57	34.57
12	Elizabethkingia_anophelis_R26	JRW71_000728	379	Flavobacteriales	Weeksellaceae	Elizabethkingia	anophelis	34.26	34.57	34.57	34.57	34.57	34.57	34.57	34.57	34.57	34.57	34.57	34.57	34.57	34.57	34.57	34.57	34.57	34.57	34.57	34.57	34.57	34.57	34.57	34.57	34.57	34.57	34.57	34.57	34.57	34.57	34.57	34.57	34.57	34.57	34.57	34.57	34.57	34.57	34.57	34.57	34.57	34.57
12	Elizabethkingia_anophelis_R26_dup1	BAZ09_002105	379	Flavobacteriales	Weeksellaceae	Elizabethkingia	anophelis	34.26	34.57	34.57	34.57	34.57	34.57	34.57	34.57	34.57	34.57	34.57	34.57	34.57	34.57	34.57	34.57	34.57	34.57	34.57	34.57	34.57	34.57	34.57	34.57	34.57	34.57	34.57	34.57	34.57	34.57	34.57	34.57	34.57	34.57	34.57	34.57	34.57	34.57	34.57	34.57	34.57	34.57
12	Elizabethkingia_anophelis_R26_dup2	D505_03347	379	Flavobacteriales	Weeksellaceae	Elizabethkingia	anophelis	34.26	34.57	34.57	34.57	34.57	34.57	34.57	34.57	34.57	34.57	34.57	34.57	34.57	34.57	34.57	34.57	34.57	34.57	34.57	34.57	34.57	34.57	34.57	34.57	34.57	34.57	34.57	34.57	34.57	34.57	34.57	34.57	34.57	34.57	34.57	34.57	34.57	34.57	34.57	34.57	34.57	34.57
12	Elizabethkingia_anophelis_SBRL-21-120	M2T70_10770	379	Flavobacteriales	Weeksellaceae	Elizabethkingia	anophelis	34.26	34.57	34.57	34.57	34.57	34.57	34.57	34.57	34.57	34.57	34.57	34.57	34.57	34.57	34.57	34.57	34.57	34.57	34.57	34.57	34.57	34.57	34.57	34.57	34.57	34.57	34.57	34.57	34.57	34.57	34.57	34.57	34.57	34.57	34.57	34.57	34.57	34.57	34.57	34.57	34.57	34.57
12	Elizabethkingia_anophelis_SBRL-22-038	M2U00_16985	379	Flavobacteriales	Weeksellaceae	Elizabethkingia	anophelis	34.26	34.57	34.57	34.57	34.57	34.57	34.57	34.57	34.57	34.57	34.57	34.57	34.57	34.57	34.57	34.57	34.57	34.57	34.57	34.57	34.57	34.57	34.57	34.57	34.57	34.57	34.57	34.57	34.57	34.57	34.57	34.57	34.57	34.57	34.57	34.57	34.57	34.57	34.57	34.57	34.57	34.57
12	Elizabethkingia_anophelis_PW2810	C2S54_RS08415	379	Flavobacteriales	Weeksellaceae	Elizabethkingia	anophelis	34.26	34.57	34.57	34.57	34.57	34.57	34.57	34.57	34.57	34.57	34.57	34.57	34.57	34.57	34.57	34.57	34.57	34.57	34.57	34.57	34.57	34.57	34.57	34.57	34.57	34.57	34.57	34.57	34.57	34.57	34.57	34.57	34.57	34.57	34.57	34.57	34.57	34.57	34.57	34.57	34.57	34.57
12	Elizabethkingia_anophelis_F3201_dup1	BAY11_10830	379	Flavobacteriales	Weeksellaceae	Elizabethkingia	anophelis	34.26	34.57	34.57	34.57	34.57	34.57	34.57	34.57	34.57	34.57	34.57	34.57	34.57	34.57	34.57	34.57	34.57	34.57	34.57	34.57	34.57	34.57	34.57	34.57	34.57	34.57	34.57	34.57	34.57	34.57	34.57	34.57	34.57	34.57	34.57	34.57	34.57	34.57	34.57	34.57	34.57	34.57
12	Elizabethkingia_anophelis_F3201	BBD32_17350	379	Flavobacteriales	Weeksellaceae	Elizabethkingia	anophelis	34.26	34.57	34.57	34.57	34.57	34.57	34.57	34.57	34.57	34.57	34.57	34.57	34.57	34.57	34.57	34.57	34.57	34.57	34.57	34.57	34.57	34.57	34.57	34.57	34.57	34.57	34.57	34.57	34.57	34.57	34.57	34.57	34.57	34.57	34.57	34.57	34.57	34.57	34.57	34.57	34.57	34.57
12	Elizabethkingia_anophelis_PHOL-537	EH153_02715	379	Flavobacteriales	Weeksellaceae	Elizabethkingia	anophelis	34.26	34.57	34.57	34.57	34.57	34.57	34.57	34.57	34.57	34.57	34.57	34.57	34.57	34.57	34.57	34.57	34.57	34.57	34.57	34.57	34.57	34.57	34.57	34.57	34.57	34.57	34.57	34.57	34.57	34.57	34.57	34.57	34.57	34.57	34.57	34.57	34.57	34.57	34.57	34.57	34.57	34.57
13	Parabacteroides_gordonii_FDAARGOS_1522	LA338_07555	345	Bacteroidales	Tannerellaceae	Parabacteroides	gordonii	36.98	37.3	37.3	37.3	37.3	37.3	37.3	37.3	37.3	37.3	37.3	37.3	37.3	37.3	37.3	37.3	37.3	37.3	37.3	37.3	37.3	37.3	37.3	37.3	37.3	37.3	37.3	37.3	37.3	37.3	37.3	37.3	37.3	37.3	37.3	37.3	37.3	37.3	37.3	37.3	37.3	37.3
13	Parabacteroides_gordonii_MGYG-HGUT-02282	FX052_RS05350	345	Bacteroidales	Tannerellaceae	Parabacteroides	gordonii	36.98	37.3	37.3	37.3	37.3	37.3	37.3	37.3	37.3	37.3	37.3	37.3	37.3	37.3	37.3	37.3	37.3	37.3	37.3	37.3	37.3	37.3	37.3	37.3	37.3	37.3	37.3	37.3	37.3	37.3	37.3	37.3	37.3	37.3	37.3	37.3	37.3	37.3	37.3	37.3	37.3	37.3
13	Parabacteroides_gordonii_MS-1	F592_RS28415	345	Bacteroidales	Tannerellaceae	Parabacteroides	gordonii	36.98	37.3	37.3	37.3	37.3	37.3	37.3	37.3	37.3	37.3	37.3	37.3	37.3	37.3	37.3	37.3	37.3	37.3	37.3	37.3	37.3	37.3	37.3	37.3	37.3	37.3	37.3	37.3	37.3	37.3	37.3	37.3	37.3	37.3	37.3	37.3	37.3	37.3	37.3	37.3	37.3	37.3
13	Parabacteroides_gordonii_MS-1_dup1	HMPREF1536_01964	345	Bacteroidales	Tannerellaceae	Parabacteroides	gordonii	36.98	37.3	37.3	37.3	37.3	37.3	37.3	37.3	37.3	37.3	37.3	37.3	37.3	37.3	37.3	37.3	37.3	37.3	37.3	37.3	37.3	37.3	37.3	37.3	37.3	37.3	37.3	37.3	37.3	37.3	37.3	37.3	37.3	37.3	37.3	37.3	37.3	37.3	37.3	37.3	37.3	37.3
13	Parabacteroides_gordonii_OM02-37	DXB27_05390	345	Bacteroidales	Tannerellaceae	Parabacteroides	gordonii	36.98	37.3	37.3	37.3	37.3	37.3	37.3	37.3	37.3	37.3	37.3	37.3	37.3	37.3	37.3	37.3	37.3	37.3	37.3	37.3	37.3	37.3	37.3	37.3	37.3	37.3	37.3	37.3	37.3	37.3	37.3	37.3	37.3	37.3	37.3	37.3	37.3	37.3	37.3	37.3	37.3	37.3
14	Bacteroides_ihuae_Marseille-P2824	BQ5338_RS04155	351	Bacteroidales	Bacteroidaceae	Bacteroides	ihuae	35.28	35.6	35.6	35.6	35.6	35.6	35.6	35.6	35.6	35.6	35.6	35.6	35.6	35.6	35.6	35.6	35.6	35.6	35.6	35.6	35.6	35.6	35.6	35.6	35.6	35.6	35.6	35.6	35.6	35.6	35.6	35.6	35.6	35.6	35.6	35.6	35.6	35.6	35.6	35.6	35.6	35.6
15	Prevotella_timonensis_UMB0818	CJ232_11935	348	Bacteroidales	Prevotellaceae	Prevotella	timonensis	35.83	35.83	36.16	36.16	36.16	36.16	36.16	36.16	36.16	36.16	36.16	36.16	36.16	36.16	36.16	36.16	36.16	36.16	36.16	36.16	36.16	36.16	36.16	36.16	36.16	36.16	36.16	36.16	36.16	36.16	36.16	36.16	36.16	36.16	36.16	36.16	36.16	36.16	36.16	36.16	36.16	36.16
16	Butyricimonas_virosa_AF14-49	DWW18_19900	370	Bacteroidales	Odoribacteraceae	Butyricimonas	virosa	32.49	32.81	32.81	32.81	32.81	32.81	32.81	32.81	32.81	32.81	32.81	32.81	32.81	32.81	32.81	32.81	32.81	32.81	32.81	32.81	32.81	32.81	32.81	32.81	32.81	32.81	32.81	32.81	32.81	32.81	32.81	32.81	32.81	32.81	32.81	32.81	32.81	32.81	32.81	32.81	32.81	32.81
16	Butyricimonas_virosa_AF34-33	DWZ68_09630	370	Bacteroidales	Odoribacteraceae	Butyricimonas	virosa	32.49	32.81	32.81	32.81	32.81	32.81	32.81	32.81	32.81	32.81	32.81	32.81	32.81	32.81	32.81	32.81	32.81	32.81	32.81	32.81	32.81	32.81	32.81	32.81	32.81	32.81	32.81	32.81	32.81	32.81	32.81	32.81	32.81	32.81	32.81	32.81	32.81	32.81	32.81	32.81	32.81	32.81
16	Butyricimonas_virosa_MGYG-HGUT-00203	FY348_RS09595	365	Bacteroidales	Odoribacteraceae	Butyricimonas	virosa	32.49	32.81	32.81	32.81	32.81	32.81	32.81	32.81	32.81	32.81	32.81	32.81	32.81	32.81	32.81	32.81	32.81	32.81	32.81	32.81	32.81	32.81	32.81	32.81	32.81	32.81	32.81	32.81	32.81	32.81	32.81	32.81	32.81	32.81	32.81	32.81	32.81	32.81	32.81	32.81	32.81	32.81
17	Parabacteroides_distasonis_ATCC_8503	BDI_2953	372	Bacteroidales	Tannerellaceae	Parabacteroides	distasonis	31.56	31.88	31.88	31.88	31.88	31.88	31.88	31.88	31.88	31.88	31.88	31.88	31.88	31.88	31.88	31.88	31.88	31.88	31.88	31.88	31.88	31.88	31.88	31.88	31.88	31.88	31.88	31.88	31.88	31.88	31.88	31.88	31.88	31.88	31.88	31.88	31.88	31.88	31.88	31.88	31.88	31.88
17	Parabacteroides_distasonis_BIOML-A25	GKD26_13005	372	Bacteroidales	Tannerellaceae	Parabacteroides	distasonis	31.56	31.88	31.88	31.88	31.88	31.88	31.88	31.88	31.88	31.88	31.88	31.88	31.88	31.88	31.88	31.88	31.88	31.88	31.88	31.88	31.88	31.88	31.88	31.88	31.88	31.88	31.88	31.88	31.88	31.88	31.88	31.88	31.88	31.88	31.88	31.88	31.88	31.88	31.88	31.88	31.88	31.88
17	Parabacteroides_distasonis_BIOML-A26	GKD35_12665	372	Bacteroidales	Tannerellaceae	Parabacteroides	distasonis	31.56	31.88	31.88	31.88	31.88	31.88	31.88	31.88	31.88	31.88	31.88	31.88	31.88	31.88	31.88	31.88	31.88	31.88	31.88	31.88	31.88	31.88	31.88	31.88	31.88	31.88	31.88	31.88	31.88	31.88	31.88	31.88	31.88	31.88	31.88	31.88	31.88	31.88	31.88	31.88	31.88	31.88
17	Parabacteroides_distasonis_BIOML-A27	GKD36_11145	372	Bacteroidales	Tannerellaceae	Parabacteroides	distasonis	31.56	31.88	31.88	31.88	31.88	31.88	31.88	31.88	31.88	31.88	31.88	31.88	31.88	31.88	31.88	31.88	31.88	31.88	31.88	31.88	31.88	31.88	31.88	31.88	31.88	31.88	31.88	31.88	31.88	31.88	31.88	31.88	31.88	31.88	31.88	31.88	31.88	31.88	31.88	31.88	31.88	31.88
17	Parabacteroides_distasonis_BIOML-A28	GKD40_08575	372	Bacteroidales	Tannerellaceae	Parabacteroides	distasonis	31.56	31.88	31.88	31.88	31.88	31.88	31.88	31.88	31.88	31.88	31.88	31.88	31.88	31.88	31.88	31.88	31.88	31.88	31.88	31.88	31.88	31.88	31.88	31.88	31.88	31.88	31.88	31.88	31.88	31.88	31.88	31.88	31.88	31.88	31.88	31.88	31.88	31.88	31.88	31.88	31.88	31.88
17	Parabacteroides_distasonis_BIOML-A29	GKD29_12755	372	Bacteroidales	Tannerellaceae	Parabacteroides	distasonis	31.56	31.88	31.88	31.88	31.88	31.88	31.88	31.88	31.88	31.88	31.88	31.88	31.88	31.88	31.88	31.88	31.88	31.88	31.88	31.88	31.88	31.88	31.88	31.88	31.88	31.88	31.88	31.88	31.88	31.88	31.88	31.88	31.88	31.88	31.88	31.88	31.88	31.88	31.88	31.88	31.88	31.88
17	Parabacteroides_distasonis_BIOML-A30	GKD27_13040	372	Bacteroidales	Tannerellaceae	Parabacteroides	distasonis	31.56	31.88	31.88	31.88	31.88	31.88	31.88	31.88	31.88	31.88	31.88	31.88	31.88	31.88	31.88	31.88	31.88	31.88	31.88	31.88	31.88	31.88	31.88	31.88	31.88	31.88	31.88	31.88	31.88	31.88	31.88	31.88	31.88	31.88	31.88	31.88	31.88	31.88	31.88	31.88	31.88	31.88
17	Parabacteroides_distasonis_BIOML-A31	GKD38_10085	372	Bacteroidales	Tannerellaceae	Parabacteroides	distasonis	31.56	31.88	31.88	31.88	31.88	31.88	31.88	31.88	31.88	31.88	31.88	31.88	31.88	31.88	31.88	31.88	31.88	31.88	31.88	31.88	31.88	31.88	31.88	31.88	31.88	31.88	31.88	31.88	31.88	31.88	31.88	31.88	31.88	31.88	31.88	31.88	31.88	31.88	31.88	31.88	31.88	31.88
17	Parabacteroides_distasonis_BIOML-A32	GKD66_07745	372	Bacteroidales	Tannerellaceae	Parabacteroides	distasonis	31.56	31.88	31.88	31.88	31.88	31.88	31.88	31.88	31.88	31.88	31.88	31.88	31.88	31.88	31.88	31.88	31.88	31.88	31.88	31.88	31.88	31.88	31.88	31.88	31.88	31.88	31.88	31.88	31.88	31.88	31.88	31.88	31.88	31.88	31.88	31.88	31.88	31.88	31.88	31.88	31.88	31.88
17	Parabacteroides_distasonis_BIOML-A33	GKD31_07600	372	Bacteroidales	Tannerellaceae	Parabacteroides	distasonis	31.56	31.88	31.88	31.88	31.88	31.88	31.88	31.88	31.88	31.88	31.88	31.88	31.88	31.88	31.88	31.88	31.88	31.88	31.88	31.88	31.88	31.88	31.88	31.88	31.88	31.88	31.88	31.88	31.88	31.88	31.88	31.88	31.88	31.88	31.88	31.88	31.88	31.88	31.88	31.88	31.88	31.88
17	Parabacteroides_distasonis_BIOML-A34	GKD28_13110	372	Bacteroidales	Tannerellaceae	Parabacteroides	distasonis	31.56	31.88	31.88	31.88	31.88	31.88	31.88	31.88	31.88	31.88	31.88	31.88	31.88	31.88	31.88	31.88	31.88	31.88	31.88	31.88	31.88	31.88	31.88	31.88	31.88	31.88	31.88	31.88	31.88	31.88	31.88	31.88	31.88	31.88	31.88	31.88	31.88	31.88	31.88	31.88	31.88	31.88
17	Parabacteroides_distasonis_BIOML-A35	GKD20_05885	372	Bacteroidales	Tannerellaceae	Parabacteroides	distasonis	31.56	31.88	31.88	31.88	31.88	31.88	31.88	31.88	31.88	31.88	31.88	31.88	31.88	31.88	31.88	31.88	31.88	31.88	31.88	31.88	31.88	31.88	31.88	31.88	31.88	31.88	31.88	31.88	31.88	31.88	31.88	31.88	31.88	31.88	31.88	31.88	31.88	31.88	31.88	31.88	31.88	31.88
17	Parabacteroides_distasonis_BJH_200	K0G14_16500	372	Bacteroidales	Tannerellaceae	Parabacteroides	distasonis	31.56	31.88	31.88	31.88	31.88	31.88	31.88	31.88	31.88	31.88	31.88	31.88	31.88	31.88	31.88	31.88	31.88	31.88	31.88	31.88	31.88	31.88	31.88	31.88	31.88	31.88	31.88	31.88	31.88	31.88	31.88	31.88	31.88	31.88	31.88	31.88	31.88	31.88	31.88	31.88	31.88	31.88
17	Parabacteroides_distasonis_D59t2_181005_D4	I2C53_RS11965	372	Bacteroidales	Tannerellaceae	Parabacteroides	distasonis	31.56	31.88	31.88	31.88	31.88	31.88	31.88	31.88	31.88	31.88	31.88	31.88	31.88	31.88	31.88	31.88	31.88	31.88	31.88	31.88	31.88	31.88	31.88	31.88	31.88	31.88	31.88	31.88	31.88	31.88	31.88	31.88	31.88	31.88	31.88	31.88	31.88	31.88	31.88	31.88	31.88	31.88
17	Parabacteroides_distasonis_DFI.6.54	LI103_19800	372	Bacteroidales	Tannerellaceae	Parabacteroides	distasonis	31.56	31.88	31.88	31.88	31.88	31.88	31.88	31.88	31.88	31.88	31.88	31.88	31.88	31.88	31.88	31.88	31.88	31.88	31.88	31.88	31.88	31.88	31.88	31.88	31.88	31.88	31.88	31.88	31.88	31.88	31.88	31.88	31.88	31.88	31.88	31.88	31.88	31.88	31.88	31.88	31.88	31.88
17	Parabacteroides_distasonis_FDAARGOS_1234	I6J64_13395	372	Bacteroidales	Tannerellaceae	Parabacteroides	distasonis	31.56	31.88	31.88	31.88	31.88	31.88	31.88	31.88	31.88	31.88	31.88	31.88	31.88	31.88	31.88	31.88	31.88	31.88	31.88	31.88	31.88	31.88	31.88	31.88	31.88	31.88	31.88	31.88	31.88	31.88	31.88	31.88	31.88	31.88	31.88	31.88	31.88	31.88	31.88	31.88	31.88	31.88
17	Parabacteroides_distasonis_FDAARGOS_1565	LK407_14275	372	Bacteroidales	Tannerellaceae	Parabacteroides	distasonis	31.56	31.88	31.88	31.88	31.88	31.88	31.88	31.88	31.88	31.88	31.88	31.88	31.88	31.88	31.88	31.88	31.88	31.88	31.88	31.88	31.88	31.88	31.88	31.88	31.88	31.88	31.88	31.88	31.88	31.88	31.88	31.88	31.88	31.88	31.88	31.88	31.88	31.88	31.88	31.88	31.88	31.88
17	Parabacteroides_distasonis_FDAARGOS_344	CEQ22_006820	372	Bacteroidales	Tannerellaceae	Parabacteroides	distasonis	31.56	31.88	31.88	31.88	31.88	31.88	31.88	31.88	31.88	31.88	31.88	31.88	31.88	31.88	31.88	31.88	31.88	31.88	31.88	31.88	31.88	31.88	31.88	31.88	31.88	31.88	31.88	31.88	31.88	31.88	31.88	31.88	31.88	31.88	31.88	31.88	31.88	31.88	31.88	31.88	31.88	31.88
17	Parabacteroides_distasonis_J1101437_171009_H7	I2D29_RS19225	372	Bacteroidales	Tannerellaceae	Parabacteroides	distasonis	31.56	31.88	31.88	31.88	31.88	31.88	31.88	31.88	31.88	31.88	31.88	31.88	31.88	31.88	31.88	31.88	31.88	31.88	31.88	31.88	31.88	31.88	31.88	31.88	31.88	31.88	31.88	31.88	31.88	31.88	31.88	31.88	31.88	31.88	31.88	31.88	31.88	31.88	31.88	31.88	31.88	31.88
17	Parabacteroides_distasonis_NCTC11152	NCTC11152_01640	372	Bacteroidales	Tannerellaceae	Parabacteroides	distasonis	31.56	31.88	31.88	31.88	31.88	31.88	31.88	31.88	31.88	31.88	31.88	31.88	31.88	31.88	31.88	31.88	31.88	31.88	31.88	31.88	31.88	31.88	31.88	31.88	31.88	31.88	31.88	31.88	31.88	31.88	31.88	31.88	31.88	31.88	31.88	31.88	31.88	31.88	31.88	31.88	31.88	31.88
17	Parabacteroides_distasonis_PtFD14MH1	JQM98_17730	372	Bacteroidales	Tannerellaceae	Parabacteroides	distasonis	31.56	31.88	31.88	31.88	31.88	31.88	31.88	31.88	31.88	31.88	31.88	31.88	31.88	31.88	31.88	31.88	31.88	31.88	31.88	31.88	31.88	31.88	31.88	31.88	31.88	31.88	31.88	31.88	31.88	31.88	31.88	31.88	31.88	31.88	31.88	31.88	31.88	31.88	31.88	31.88	31.88	31.88
17	Parabacteroides_distasonis_WCA3-693-APC-2H	HF874_08185	372	Bacteroidales	Tannerellaceae	Parabacteroides	distasonis	31.56	31.88	31.88	31.88	31.88	31.88	31.88	31.88	31.88	31.88	31.88	31.88	31.88	31.88	31.88	31.88	31.88	31.88	31.88	31.88	31.88	31.88	31.88	31.88	31.88	31.88	31.88	31.88	31.88	31.88	31.88	31.88	31.88	31.88	31.88	31.88	31.88	31.88	31.88	31.88	31.88	31.88
17	Parabacteroides_distasonis_str_3999B_TB_4	M095_0647	372	Bacteroidales	Tannerellaceae	Parabacteroides	distasonis	31.56	31.88	31.88	31.88	31.88	31.88	31.88	31.88	31.88	31.88	31.88	31.88	31.88	31.88	31.88	31.88	31.88	31.88	31.88	31.88	31.88	31.88	31.88	31.88	31.88	31.88	31.88	31.88	31.88	31.88	31.88	31.88	31.88	31.88	31.88	31.88	31.88	31.88	31.88	31.88	31.88	31.88
17	Parabacteroides_distasonis_str_3999B_TB_6	M096_4813	372	Bacteroidales	Tannerellaceae	Parabacteroides	distasonis	31.56	31.88	31.88	31.88	31.88	31.88	31.88	31.88	31.88	31.88	31.88	31.88	31.88	31.88	31.88	31.88	31.88	31.88	31.88	31.88	31.88	31.88	31.88	31.88	31.88	31.88	31.88	31.88	31.88	31.88	31.88	31.88	31.88	31.88	31.88	31.88	31.88	31.88	31.88	31.88	31.88	31.88
17	Parabacteroides_distasonis_CFPLTA006_1B	F9Z97_16280	372	Bacteroidales	Tannerellaceae	Parabacteroides	distasonis	31.56	31.88	31.88	31.88	31.88	31.88	31.88	31.88	31.88	31.88	31.88	31.88	31.88	31.88	31.88	31.88	31.88	31.88	31.88	31.88	31.88	31.88	31.88	31.88	31.88	31.88	31.88	31.88	31.88	31.88	31.88	31.88	31.88	31.88	31.88	31.88	31.88	31.88	31.88	31.88	31.88	31.88
17	Parabacteroides_distasonis_AF14-4AC	DWW19_21505	372	Bacteroidales	Tannerellaceae	Parabacteroides	distasonis	31.25	31.56	31.56	31.56	31.56	31.56	31.56	31.56	31.56	31.56	31.56	31.56	31.56	31.56	31.56	31.56	31.56	31.56	31.56	31.56	31.56	31.56	31.56	31.56	31.56	31.56	31.56	31.56	31.56	31.56	31.56	31.56	31.56	31.56	31.56	31.56	31.56	31.56	31.56	31.56	31.56	31.56
17	Parabacteroides_distasonis_AF33-31	DWZ58_12455	372	Bacteroidales	Tannerellaceae	Parabacteroides	distasonis	31.25	31.56	31.56	31.56	31.56	31.56	31.56	31.56	31.56	31.56	31.56	31.56	31.56	31.56	31.56	31.56	31.56	31.56	31.56	31.56	31.56	31.56	31.56	31.56	31.56	31.56	31.56	31.56	31.56	31.56	31.56	31.56	31.56	31.56	31.56	31.56	31.56	31.56	31.56	31.56	31.56	31.56
17	Parabacteroides_distasonis_AM16-4	DW188_20515	372	Bacteroidales	Tannerellaceae	Parabacteroides	distasonis	31.25	31.56	31.56	31.56	31.56	31.56	31.56	31.56	31.56	31.56	31.56	31.56	31.56	31.56	31.56	31.56	31.56	31.56	31.56	31.56	31.56	31.56	31.56	31.56	31.56	31.56	31.56	31.56	31.56	31.56	31.56	31.56	31.56	31.56	31.56	31.56	31.56	31.56	31.56	31.56	31.56	31.56
17	Parabacteroides_distasonis_AM26-10	DW692_11610	372	Bacteroidales	Tannerellaceae	Parabacteroides	distasonis	31.25	31.56	31.56	31.56	31.56	31.56	31.56	31.56	31.56	31.56	31.56	31.56	31.56	31.56	31.56	31.56	31.56	31.56	31.56	31.56	31.56	31.56	31.56	31.56	31.56	31.56	31.56	31.56	31.56	31.56	31.56	31.56	31.56	31.56	31.56	31.56	31.56	31.56	31.56	31.56	31.56	31.56
17	Parabacteroides_distasonis_AM26-22AC	DW700_22360	372	Bacteroidales	Tannerellaceae	Parabacteroides	distasonis	31.25	31.56	31.56	31.56	31.56	31.56	31.56	31.56	31.56	31.56	31.56	31.56	31.56	31.56	31.56	31.56	31.56	31.56	31.56	31.56	31.56	31.56	31.56	31.56	31.56	31.56	31.56	31.56	31.56	31.56	31.56	31.56	31.56	31.56	31.56	31.56	31.56	31.56	31.56	31.56	31.56	31.56
17	Parabacteroides_distasonis_AM30-4	DW782_17855	372	Bacteroidales	Tannerellaceae	Parabacteroides	distasonis	31.25	31.56	31.56	31.56	31.56	31.56	31.56	31.56	31.56	31.56	31.56	31.56	31.56	31.56	31.56	31.56	31.56	31.56	31.56	31.56	31.56	31.56	31.56	31.56	31.56	31.56	31.56	31.56	31.56	31.56	31.56	31.56	31.56	31.56	31.56	31.56	31.56	31.56	31.56	31.56	31.56	31.56
17	Parabacteroides_distasonis_AM32-23	DW808_14805	372	Bacteroidales	Tannerellaceae	Parabacteroides	distasonis	31.25	31.56	31.56	31.56	31.56	31.56	31.56	31.56	31.56	31.56	31.56	31.56	31.56	31.56	31.56	31.56	31.56	31.56	31.56	31.56	31.56	31.56	31.56	31.56	31.56	31.56	31.56	31.56	31.56	31.56	31.56	31.56	31.56	31.56	31.56	31.56	31.56	31.56	31.56	31.56	31.56	31.56
17	Parabacteroides_distasonis_AM38-13AC	DW867_19975	372	Bacteroidales	Tannerellaceae	Parabacteroides	distasonis	31.25	31.56	31.56	31.56	31.56	31.56	31.56	31.56	31.56	31.56	31.56	31.56	31.56	31.56	31.56	31.56	31.56	31.56	31.56	31.56	31.56	31.56	31.56	31.56	31.56	31.56	31.56	31.56	31.56	31.56	31.56	31.56	31.56	31.56	31.56	31.56	31.56	31.56	31.56	31.56	31.56	31.56
17	Parabacteroides_distasonis_BIOML-A13	GKD47_01815	372	Bacteroidales	Tannerellaceae	Parabacteroides	distasonis	31.25	31.56	31.56	31.56	31.56	31.56	31.56	31.56	31.56	31.56	31.56	31.56	31.56	31.56	31.56	31.56	31.56	31.56	31.56	31.56	31.56	31.56	31.56	31.56	31.56	31.56	31.56	31.56	31.56	31.56	31.56	31.56	31.56	31.56	31.56	31.56	31.56	31.56	31.56	31.56	31.56	31.56
17	Parabacteroides_distasonis_BIOML-A14	GKD65_13805	372	Bacteroidales	Tannerellaceae	Parabacteroides	distasonis	31.25	31.56	31.56	31.56	31.56	31.56	31.56	31.56	31.56	31.56	31.56	31.56	31.56	31.56	31.56	31.56	31.56	31.56	31.56	31.56	31.56	31.56	31.56	31.56	31.56	31.56	31.56	31.56	31.56	31.56	31.56	31.56	31.56	31.56	31.56	31.56	31.56	31.56	31.56	31.56	31.56	31.56
17	Parabacteroides_distasonis_BIOML-A15	GKD57_10590	372	Bacteroidales	Tannerellaceae	Parabacteroides	distasonis	31.25	31.56	31.56	31.56	31.56	31.56	31.56	31.56	31.56	31.56	31.56	31.56	31.56	31.56	31.56	31.56	31.56	31.56	31.56	31.56	31.56	31.56	31.56	31.56	31.56	31.56	31.56	31.56	31.56	31.56	31.56	31.56	31.56	31.56	31.56	31.56	31.56	31.56	31.56	31.56	31.56	31.56
17	Parabacteroides_distasonis_BIOML-A17	GKD60_09690	372	Bacteroidales	Tannerellaceae	Parabacteroides	distasonis	31.25	31.56	31.56	31.56	31.56	31.56	31.56	31.56	31.56	31.56	31.56	31.56	31.56	31.56	31.56	31.56	31.56	31.56	31.56	31.56	31.56	31.56	31.56	31.56	31.56	31.56	31.56	31.56	31.56	31.56	31.56	31.56	31.56	31.56	31.56	31.56	31.56	31.56	31.56	31.56	31.56	31.56
17	Parabacteroides_distasonis_BIOML-A18	GKD62_09725	372	Bacteroidales	Tannerellaceae	Parabacteroides	distasonis	31.25	31.56	31.56	31.56	31.56	31.56	31.56	31.56	31.56	31.56	31.56	31.56	31.56	31.56	31.56	31.56	31.56	31.56	31.56	31.56	31.56	31.56	31.56	31.56	31.56	31.56	31.56	31.56	31.56	31.56	31.56	31.56	31.56	31.56	31.56	31.56	31.56	31.56	31.56	31.56	31.56	31.56
17	Parabacteroides_distasonis_BIOML-A19	GKD45_07105	372	Bacteroidales	Tannerellaceae	Parabacteroides	distasonis	31.25	31.56	31.56	31.56	31.56	31.56	31.56	31.56	31.56	31.56	31.56	31.56	31.56	31.56	31.56	31.56	31.56	31.56	31.56	31.56	31.56	31.56	31.56	31.56	31.56	31.56	31.56	31.56	31.56	31.56	31.56	31.56	31.56	31.56	31.56	31.56	31.56	31.56	31.56	31.56	31.56	31.56
17	Parabacteroides_distasonis_BIOML-A20	GKD70_09595	372	Bacteroidales	Tannerellaceae	Parabacteroides	distasonis	31.25	31.56	31.56	31.56	31.56	31.56	31.56	31.56	31.56	31.56	31.56	31.56	31.56	31.56	31.56	31.56	31.56	31.56	31.56	31.56	31.56	31.56	31.56	31.56	31.56	31.56	31.56	31.56	31.56	31.56	31.56	31.56	31.56	31.56	31.56	31.56	31.56	31.56	31.56	31.56	31.56	31.56
17	Parabacteroides_distasonis_BIOML-A21	GKD50_00305	372	Bacteroidales	Tannerellaceae	Parabacteroides	distasonis	31.25	31.56	31.56	31.56	31.56	31.56	31.56	31.56	31.56	31.56	31.56	31.56	31.56	31.56	31.56	31.56	31.56	31.56	31.56	31.56	31.56	31.56	31.56	31.56	31.56	31.56	31.56	31.56	31.56	31.56	31.56	31.56	31.56	31.56	31.56	31.56	31.56	31.56	31.56	31.56	31.56	31.56
17	Parabacteroides_distasonis_BJH_11	K0H25_15755	372	Bacteroidales	Tannerellaceae	Parabacteroides	distasonis	31.25	31.56	31.56	31.56	31.56	31.56	31.56	31.56	31.56	31.56	31.56	31.56	31.56	31.56	31.56	31.56	31.56	31.56	31.56	31.56	31.56	31.56	31.56	31.56	31.56	31.56	31.56	31.56	31.56	31.56	31.56	31.56	31.56	31.56	31.56	31.56	31.56	31.56	31.56	31.56	31.56	31.56
17	Parabacteroides_distasonis_BJH_136	K0H06_20010	372	Bacteroidales	Tannerellaceae	Parabacteroides	distasonis	31.25	31.56	31.56	31.56	31.56	31.56	31.56	31.56	31.56	31.56	31.56	31.56	31.56	31.56	31.56	31.56	31.56	31.56	31.56	31.56	31.56	31.56	31.56	31.56	31.56	31.56	31.56	31.56	31.56	31.56	31.56	31.56	31.56	31.56	31.56	31.56	31.56	31.56	31.56	31.56	31.56	31.56
17	Parabacteroides_distasonis_BJH_186	K0G26_19015	372	Bacteroidales	Tannerellaceae	Parabacteroides	distasonis	31.25	31.56	31.56	31.56	31.56	31.56	31.56	31.56	31.56	31.56	31.56	31.56	31.56	31.56	31.56	31.56	31.56	31.56	31.56	31.56	31.56	31.56	31.56	31.56	31.56	31.56	31.56	31.56	31.56	31.56	31.56	31.56	31.56	31.56	31.56	31.56	31.56	31.56	31.56	31.56	31.56	31.56
17	Parabacteroides_distasonis_BJH_188	K0G39_10885	372	Bacteroidales	Tannerellaceae	Parabacteroides	distasonis	31.25	31.56	31.56	31.56	31.56	31.56	31.56	31.56	31.56	31.56	31.56	31.56	31.56	31.56	31.56	31.56	31.56	31.56	31.56	31.56	31.56	31.56	31.56	31.56	31.56	31.56	31.56	31.56	31.56	31.56	31.56	31.56	31.56	31.56	31.56	31.56	31.56	31.56	31.56	31.56	31.56	31.56
17	Parabacteroides_distasonis_BJH_203	K0G16_08235	372	Bacteroidales	Tannerellaceae	Parabacteroides	distasonis	31.25	31.56	31.56	31.56	31.56	31.56	31.56	31.56	31.56	31.56	31.56	31.56	31.56	31.56	31.56	31.56	31.56	31.56	31.56	31.56	31.56	31.56	31.56	31.56	31.56	31.56	31.56	31.56	31.56	31.56	31.56	31.56	31.56	31.56	31.56	31.56	31.56	31.56	31.56	31.56	31.56	31.56
17	Parabacteroides_distasonis_BJH_211	K0G10_12835	372	Bacteroidales	Tannerellaceae	Parabacteroides	distasonis	31.25	31.56	31.56	31.56	31.56	31.56	31.56	31.56	31.56	31.56	31.56	31.56	31.56	31.56	31.56	31.56	31.56	31.56	31.56	31.56	31.56	31.56	31.56	31.56	31.56	31.56	31.56	31.56	31.56	31.56	31.56	31.56	31.56	31.56	31.56	31.56	31.56	31.56	31.56	31.56	31.56	31.56
17	Parabacteroides_distasonis_BJH_60	K0F01_10730	372	Bacteroidales	Tannerellaceae	Parabacteroides	distasonis	31.25	31.56	31.56	31.56	31.56	31.56	31.56	31.56	31.56	31.56	31.56	31.56	31.56	31.56	31.56	31.56	31.56	31.56	31.56	31.56	31.56	31.56	31.56	31.56	31.56	31.56	31.56	31.56	31.56	31.56	31.56	31.56	31.56	31.56	31.56	31.56	31.56	31.56	31.56	31.56	31.56	31.56
17	Parabacteroides_distasonis_BJH_77	K0F08_17590	372	Bacteroidales	Tannerellaceae	Parabacteroides	distasonis	31.25	31.56	31.56	31.56	31.56	31.56	31.56	31.56	31.56	31.56	31.56	31.56	31.56	31.56	31.56	31.56	31.56	31.56	31.56	31.56	31.56	31.56	31.56	31.56	31.56	31.56	31.56	31.56	31.56	31.56	31.56	31.56	31.56	31.56	31.56	31.56	31.56	31.56	31.56	31.56	31.56	31.56
17	Parabacteroides_distasonis_CE91-St4	CE91St4_32040	372	Bacteroidales	Tannerellaceae	Parabacteroides	distasonis	31.25	31.56	31.56	31.56	31.56	31.56	31.56	31.56	31.56	31.56	31.56	31.56	31.56	31.56	31.56	31.56	31.56	31.56	31.56	31.56	31.56	31.56	31.56	31.56	31.56	31.56	31.56	31.56	31.56	31.56	31.56	31.56	31.56	31.56	31.56	31.56	31.56	31.56	31.56	31.56	31.56	31.56
17	Parabacteroides_distasonis_CE91-St5	CE91St5_37250	372	Bacteroidales	Tannerellaceae	Parabacteroides	distasonis	31.25	31.56	31.56	31.56	31.56	31.56	31.56	31.56	31.56	31.56	31.56	31.56	31.56	31.56	31.56	31.56	31.56	31.56	31.56	31.56	31.56	31.56	31.56	31.56	31.56	31.56	31.56	31.56	31.56	31.56	31.56	31.56	31.56	31.56	31.56	31.56	31.56	31.56	31.56	31.56	31.56	31.56
17	Parabacteroides_distasonis_CL03T12C09	HMPREF1075_03448	372	Bacteroidales	Tannerellaceae	Parabacteroides	distasonis	31.25	31.56	31.56	31.56	31.56	31.56	31.56	31.56	31.56	31.56	31.56	31.56	31.56	31.56	31.56	31.56	31.56	31.56	31.56	31.56	31.56	31.56	31.56	31.56	31.56	31.56	31.56	31.56	31.56	31.56	31.56	31.56	31.56	31.56	31.56	31.56	31.56	31.56	31.56	31.56	31.56	31.56
17	Parabacteroides_distasonis_CL03T12C09_dup1	INE77_04025	372	Bacteroidales	Tannerellaceae	Parabacteroides	distasonis	31.25	31.56	31.56	31.56	31.56	31.56	31.56	31.56	31.56	31.56	31.56	31.56	31.56	31.56	31.56	31.56	31.56	31.56	31.56	31.56	31.56	31.56	31.56	31.56	31.56	31.56	31.56	31.56	31.56	31.56	31.56	31.56	31.56	31.56	31.56	31.56	31.56	31.56	31.56	31.56	31.56	31.56
17	Parabacteroides_distasonis_CavFT-hAR46	FE931_18615	372	Bacteroidales	Tannerellaceae	Parabacteroides	distasonis	31.25	31.56	31.56	31.56	31.56	31.56	31.56	31.56	31.56	31.56	31.56	31.56	31.56	31.56	31.56	31.56	31.56	31.56	31.56	31.56	31.56	31.56	31.56	31.56	31.56	31.56	31.56	31.56	31.56	31.56	31.56	31.56	31.56	31.56	31.56	31.56	31.56	31.56	31.56	31.56	31.56	31.56
17	Parabacteroides_distasonis_D40t1_170626_B3	I2E15_RS05660	372	Bacteroidales	Tannerellaceae	Parabacteroides	distasonis	31.25	31.56	31.56	31.56	31.56	31.56	31.56	31.56	31.56	31.56	31.56	31.56	31.56	31.56	31.56	31.56	31.56	31.56	31.56	31.56	31.56	31.56	31.56	31.56	31.56	31.56	31.56	31.56	31.56	31.56	31.56	31.56	31.56	31.56	31.56	31.56	31.56	31.56	31.56	31.56	31.56	31.56
17	Parabacteroides_distasonis_DFI.1.37	KSZ84_19935	372	Bacteroidales	Tannerellaceae	Parabacteroides	distasonis	31.25	31.56	31.56	31.56	31.56	31.56	31.56	31.56	31.56	31.56	31.56	31.56	31.56	31.56	31.56	31.56	31.56	31.56	31.56	31.56	31.56	31.56	31.56	31.56	31.56	31.56	31.56	31.56	31.56	31.56	31.56	31.56	31.56	31.56	31.56	31.56	31.56	31.56	31.56	31.56	31.56	31.56
17	Parabacteroides_distasonis_DFI.1.80	L0M89_10430	372	Bacteroidales	Tannerellaceae	Parabacteroides	distasonis	31.25	31.56	31.56	31.56	31.56	31.56	31.56	31.56	31.56	31.56	31.56	31.56	31.56	31.56	31.56	31.56	31.56	31.56	31.56	31.56	31.56	31.56	31.56	31.56	31.56	31.56	31.56	31.56	31.56	31.56	31.56	31.56	31.56	31.56	31.56	31.56	31.56	31.56	31.56	31.56	31.56	31.56
17	Parabacteroides_distasonis_DFI.3.147	LI197_11855	372	Bacteroidales	Tannerellaceae	Parabacteroides	distasonis	31.25	31.56	31.56	31.56	31.56	31.56	31.56	31.56	31.56	31.56	31.56	31.56	31.56	31.56	31.56	31.56	31.56	31.56	31.56	31.56	31.56	31.56	31.56	31.56	31.56	31.56	31.56	31.56	31.56	31.56	31.56	31.56	31.56	31.56	31.56	31.56	31.56	31.56	31.56	31.56	31.56	31.56
17	Parabacteroides_distasonis_DFI.3.77	KSZ80_09325	372	Bacteroidales	Tannerellaceae	Parabacteroides	distasonis	31.25	31.56	31.56	31.56	31.56	31.56	31.56	31.56	31.56	31.56	31.56	31.56	31.56	31.56	31.56	31.56	31.56	31.56	31.56	31.56	31.56	31.56	31.56	31.56	31.56	31.56	31.56	31.56	31.56	31.56	31.56	31.56	31.56	31.56	31.56	31.56	31.56	31.56	31.56	31.56	31.56	31.56
17	Parabacteroides_distasonis_DFI.3.8	KSZ63_10285	372	Bacteroidales	Tannerellaceae	Parabacteroides	distasonis	31.25	31.56	31.56	31.56	31.56	31.56	31.56	31.56	31.56	31.56	31.56	31.56	31.56	31.56	31.56	31.56	31.56	31.56	31.56	31.56	31.56	31.56	31.56	31.56	31.56	31.56	31.56	31.56	31.56	31.56	31.56	31.56	31.56	31.56	31.56	31.56	31.56	31.56	31.56	31.56	31.56	31.56
17	Parabacteroides_distasonis_FDAARGOS_1223	I6J53_11255	372	Bacteroidales	Tannerellaceae	Parabacteroides	distasonis	31.25	31.56	31.56	31.56	31.56	31.56	31.56	31.56	31.56	31.56	31.56	31.56	31.56	31.56	31.56	31.56	31.56	31.56	31.56	31.56	31.56	31.56	31.56	31.56	31.56	31.56	31.56	31.56	31.56	31.56	31.56	31.56	31.56	31.56	31.56	31.56	31.56	31.56	31.56	31.56	31.56	31.56
17	Parabacteroides_distasonis_FDAARGOS_759	FIU22_16850	276	Bacteroidales	Tannerellaceae	Parabacteroides	distasonis	33.58	33.96	33.96	33.96	33.96	33.96	33.96	33.96	33.96	33.96	33.96	33.96	33.96	33.96	33.96	33.96	33.96	33.96	33.96	33.96	33.96	33.96	33.96	33.96	33.96	33.96	33.96	33.96	33.96	33.96	33.96	33.96	33.96	33.96	33.96	33.96	33.96	33.96	33.96	33.96	33.96	33.96
17	Parabacteroides_distasonis_MCC668	GPL04_21385	372	Bacteroidales	Tannerellaceae	Parabacteroides	distasonis	31.25	31.56	31.56	31.56	31.56	31.56	31.56	31.56	31.56	31.56	31.56	31.56	31.56	31.56	31.56	31.56	31.56	31.56	31.56	31.56	31.56	31.56	31.56	31.56	31.56	31.56	31.56	31.56	31.56	31.56	31.56	31.56	31.56	31.56	31.56	31.56	31.56	31.56	31.56	31.56	31.56	31.56
17	Parabacteroides_distasonis_MCC679	GPK97_12065	372	Bacteroidales	Tannerellaceae	Parabacteroides	distasonis	31.25	31.56	31.56	31.56	31.56	31.56	31.56	31.56	31.56	31.56	31.56	31.56	31.56	31.56	31.56	31.56	31.56	31.56	31.56	31.56	31.56	31.56	31.56	31.56	31.56	31.56	31.56	31.56	31.56	31.56	31.56	31.56	31.56	31.56	31.56	31.56	31.56	31.56	31.56	31.56	31.56	31.56
17	Parabacteroides_distasonis_OM02-13	DXB14_08565	372	Bacteroidales	Tannerellaceae	Parabacteroides	distasonis	31.25	31.56	31.56	31.56	31.56	31.56	31.56	31.56	31.56	31.56	31.56	31.56	31.56	31.56	31.56	31.56	31.56	31.56	31.56	31.56	31.56	31.56	31.56	31.56	31.56	31.56	31.56	31.56	31.56	31.56	31.56	31.56	31.56	31.56	31.56	31.56	31.56	31.56	31.56	31.56	31.56	31.56
17	Parabacteroides_distasonis_OM07-5BH	DXC05_20925	372	Bacteroidales	Tannerellaceae	Parabacteroides	distasonis	31.25	31.56	31.56	31.56	31.56	31.56	31.56	31.56	31.56	31.56	31.56	31.56	31.56	31.56	31.56	31.56	31.56	31.56	31.56	31.56	31.56	31.56	31.56	31.56	31.56	31.56	31.56	31.56	31.56	31.56	31.56	31.56	31.56	31.56	31.56	31.56	31.56	31.56	31.56	31.56	31.56	31.56
17	Parabacteroides_distasonis_TF10-4	DXD05_10175	372	Bacteroidales	Tannerellaceae	Parabacteroides	distasonis	31.25	31.56	31.56	31.56	31.56	31.56	31.56	31.56	31.56	31.56	31.56	31.56	31.56	31.56	31.56	31.56	31.56	31.56	31.56	31.56	31.56	31.56	31.56	31.56	31.56	31.56	31.56	31.56	31.56	31.56	31.56	31.56	31.56	31.56	31.56	31.56	31.56	31.56	31.56	31.56	31.56	31.56
17	Parabacteroides_sp_2_1_7	BSDG_00962	372	Bacteroidales	Tannerellaceae	Parabacteroides		31.25	31.56	31.56	31.56	31.56	31.56	31.56	31.56	31.56	31.56	31.56	31.56	31.56	31.56	31.56	31.56	31.56	31.56	31.56	31.56	31.56	31.56	31.56	31.56	31.56	31.56	31.56	31.56	31.56	31.56	31.56	31.56	31.56	31.56	31.56	31.56	31.56	31.56	31.56	31.56	31.56	31.56
17	Parabacteroides_sp_B2-S-102	NBH07_09085	372	Bacteroidales	Tannerellaceae	Parabacteroides		31.25	31.56	31.56	31.56	31.56	31.56	31.56	31.56	31.56	31.56	31.56	31.56	31.56	31.56	31.56	31.56	31.56	31.56	31.56	31.56	31.56	31.56	31.56	31.56	31.56	31.56	31.56	31.56	31.56	31.56	31.56	31.56	31.56	31.56	31.56	31.56	31.56	31.56	31.56	31.56	31.56	31.56
17	Parabacteroides_sp_CT06	CI960_21000	372	Bacteroidales	Tannerellaceae	Parabacteroides		31.25	31.56	31.56	31.56	31.56	31.56	31.56	31.56	31.56	31.56	31.56	31.56	31.56	31.56	31.56	31.56	31.56	31.56	31.56	31.56	31.56	31.56	31.56	31.56	31.56	31.56	31.56	31.56	31.56	31.56	31.56	31.56	31.56	31.56	31.56	31.56	31.56	31.56	31.56	31.56	31.56	31.56
17	Parabacteroides_sp_D25	HMPREF0999_01328	372	Bacteroidales	Tannerellaceae	Parabacteroides		31.25	31.56	31.56	31.56	31.56	31.56	31.56	31.56	31.56	31.56	31.56	31.56	31.56	31.56	31.56	31.56	31.56	31.56	31.56	31.56	31.56	31.56	31.56	31.56	31.56	31.56	31.56	31.56	31.56	31.56	31.56	31.56	31.56	31.56	31.56	31.56	31.56	31.56	31.56	31.56	31.56	31.56
17	Parabacteroides_sp_OF01-14	DXA29_10970	372	Bacteroidales	Tannerellaceae	Parabacteroides		31.25	31.56	31.56	31.56	31.56	31.56	31.56	31.56	31.56	31.56	31.56	31.56	31.56	31.56	31.56	31.56	31.56	31.56	31.56	31.56	31.56	31.56	31.56	31.56	31.56	31.56	31.56	31.56	31.56	31.56	31.56	31.56	31.56	31.56	31.56	31.56	31.56	31.56	31.56	31.56	31.56	31.56
18	Phocaeicola_vulgatus_B33	HUV05_18260	368	Bacteroidales	Bacteroidaceae	Phocaeicola	vulgatus	31.11	31.43	31.43	31.43	31.43	31.43	31.43	31.43	31.43	31.43	31.43	31.43	31.43	31.43	31.43	31.43	31.43	31.43	31.43	31.43	31.43	31.43	31.43	31.43	31.43	31.43	31.43	31.43	31.43	31.43	31.43	31.43	31.43	31.43	31.43	31.43	31.43	31.43	31.43	31.43	31.43	31.43
18	Phocaeicola_vulgatus_AF20-1LB	DWX66_20590	368	Bacteroidales	Bacteroidaceae	Phocaeicola	vulgatus	31.43	31.75	31.75	31.75	31.75	31.75	31.75	31.75	31.75	31.75	31.75	31.75	31.75	31.75	31.75	31.75	31.75	31.75	31.75	31.75	31.75	31.75	31.75	31.75	31.75	31.75	31.75	31.75	31.75	31.75	31.75	31.75	31.75	31.75	31.75	31.75	31.75	31.75	31.75	31.75	31.75	31.75
18	Bacteroides_fragilis_BFG-1	K6V22_05505	368	Bacteroidales	Bacteroidaceae	Bacteroides	fragilis	31.11	31.43	31.43	31.43	31.43	31.43	31.43	31.43	31.43	31.43	31.43	31.43	31.43	31.43	31.43	31.43	31.43	31.43	31.43	31.43	31.43	31.43	31.43	31.43	31.43	31.43	31.43	31.43	31.43	31.43	31.43	31.43	31.43	31.43	31.43	31.43	31.43	31.43	31.43	31.43	31.43	31.43
18	Bacteroides_thetaiotaomicron_ATCC_29741	EPB65_RS00035	368	Bacteroidales	Bacteroidaceae	Bacteroides	thetaiotaomicron	31.11	31.43	31.43	31.43	31.43	31.43	31.43	31.43	31.43	31.43	31.43	31.43	31.43	31.43	31.43	31.43	31.43	31.43	31.43	31.43	31.43	31.43	31.43	31.43	31.43	31.43	31.43	31.43	31.43	31.43	31.43	31.43	31.43	31.43	31.43	31.43	31.43	31.43	31.43	31.43	31.43	31.43
18	Bacteroides_thetaiotaomicron_FDAARGOS_935	I6G92_17025	368	Bacteroidales	Bacteroidaceae	Bacteroides	thetaiotaomicron	31.11	31.43	31.43	31.43	31.43	31.43	31.43	31.43	31.43	31.43	31.43	31.43	31.43	31.43	31.43	31.43	31.43	31.43	31.43	31.43	31.43	31.43	31.43	31.43	31.43	31.43	31.43	31.43	31.43	31.43	31.43	31.43	31.43	31.43	31.43	31.43	31.43	31.43	31.43	31.43	31.43	31.43
18	Bacteroides_thetaiotaomicron_NCTC13706	NCTC13706_03941	368	Bacteroidales	Bacteroidaceae	Bacteroides	thetaiotaomicron	31.11	31.43	31.43	31.43	31.43	31.43	31.43	31.43	31.43	31.43	31.43	31.43	31.43	31.43	31.43	31.43	31.43	31.43	31.43	31.43	31.43	31.43	31.43	31.43	31.43	31.43	31.43	31.43	31.43	31.43	31.43	31.43	31.43	31.43	31.43	31.43	31.43	31.43	31.43	31.43	31.43	31.43
18	Bacteroides_fragilis_078320-1	CQW37_01605	368	Bacteroidales	Bacteroidaceae	Bacteroides	fragilis	31.75	32.06	32.06	32.06	32.06	32.06	32.06	32.06	32.06	32.06	32.06	32.06	32.06	32.06	32.06	32.06	32.06	32.06	32.06	32.06	32.06	32.06	32.06	32.06	32.06	32.06	32.06	32.06	32.06	32.06	32.06	32.06	32.06	32.06	32.06	32.06	32.06	32.06	32.06	32.06	32.06	32.06
18	Bacteroides_fragilis_BFR_KZ07	H3T19_16980	368	Bacteroidales	Bacteroidaceae	Bacteroides	fragilis	31.75	32.06	32.06	32.06	32.06	32.06	32.06	32.06	32.06	32.06	32.06	32.06	32.06	32.06	32.06	32.06	32.06	32.06	32.06	32.06	32.06	32.06	32.06	32.06	32.06	32.06	32.06	32.06	32.06	32.06	32.06	32.06	32.06	32.06	32.06	32.06	32.06	32.06	32.06	32.06	32.06	32.06
18	Bacteroides_caccae_AM16-49B	DW190_15565	368	Bacteroidales	Bacteroidaceae	Bacteroides	caccae	31.43	31.75	31.75	31.75	31.75	31.75	31.75	31.75	31.75	31.75	31.75	31.75	31.75	31.75	31.75	31.75	31.75	31.75	31.75	31.75	31.75	31.75	31.75	31.75	31.75	31.75	31.75	31.75	31.75	31.75	31.75	31.75	31.75	31.75	31.75	31.75	31.75	31.75	31.75	31.75	31.75	31.75
18	Bacteroides_fragilis_14-106904-1	BJP29_013070	368	Bacteroidales	Bacteroidaceae	Bacteroides	fragilis	31.43	31.75	31.75	31.75	31.75	31.75	31.75	31.75	31.75	31.75	31.75	31.75	31.75	31.75	31.75	31.75	31.75	31.75	31.75	31.75	31.75	31.75	31.75	31.75	31.75	31.75	31.75	31.75	31.75	31.75	31.75	31.75	31.75	31.75	31.75	31.75	31.75	31.75	31.75	31.75	31.75	31.75
18	Bacteroides_fragilis_86-5443-2-2	AC141_13440	368	Bacteroidales	Bacteroidaceae	Bacteroides	fragilis	31.43	31.75	31.75	31.75	31.75	31.75	31.75	31.75	31.75	31.75	31.75	31.75	31.75	31.75	31.75	31.75	31.75	31.75	31.75	31.75	31.75	31.75	31.75	31.75	31.75	31.75	31.75	31.75	31.75	31.75	31.75	31.75	31.75	31.75	31.75	31.75	31.75	31.75	31.75	31.75	31.75	31.75
18	Bacteroides_fragilis_BFR_KZ12	H3T28_11570	368	Bacteroidales	Bacteroidaceae	Bacteroides	fragilis	31.43	31.75	31.75	31.75	31.75	31.75	31.75	31.75	31.75	31.75	31.75	31.75	31.75	31.75	31.75	31.75	31.75	31.75	31.75	31.75	31.75	31.75	31.75	31.75	31.75	31.75	31.75	31.75	31.75	31.75	31.75	31.75	31.75	31.75	31.75	31.75	31.75	31.75	31.75	31.75	31.75	31.75
18	Bacteroides_fragilis_COR2-248-WT-1	HF842_02795	368	Bacteroidales	Bacteroidaceae	Bacteroides	fragilis	31.43	31.75	31.75	31.75	31.75	31.75	31.75	31.75	31.75	31.75	31.75	31.75	31.75	31.75	31.75	31.75	31.75	31.75	31.75	31.75	31.75	31.75	31.75	31.75	31.75	31.75	31.75	31.75	31.75	31.75	31.75	31.75	31.75	31.75	31.75	31.75	31.75	31.75	31.75	31.75	31.75	31.75
18	Bacteroides_fragilis_FSDTA-HCK-B8	G7060_RS07435	368	Bacteroidales	Bacteroidaceae	Bacteroides	fragilis	31.43	31.75	31.75	31.75	31.75	31.75	31.75	31.75	31.75	31.75	31.75	31.75	31.75	31.75	31.75	31.75	31.75	31.75	31.75	31.75	31.75	31.75	31.75	31.75	31.75	31.75	31.75	31.75	31.75	31.75	31.75	31.75	31.75	31.75	31.75	31.75	31.75	31.75	31.75	31.75	31.75	31.75
18	Bacteroides_fragilis_HCK-B3	DWS34_08075	368	Bacteroidales	Bacteroidaceae	Bacteroides	fragilis	31.43	31.75	31.75	31.75	31.75	31.75	31.75	31.75	31.75	31.75	31.75	31.75	31.75	31.75	31.75	31.75	31.75	31.75	31.75	31.75	31.75	31.75	31.75	31.75	31.75	31.75	31.75	31.75	31.75	31.75	31.75	31.75	31.75	31.75	31.75	31.75	31.75	31.75	31.75	31.75	31.75	31.75
18	Bacteroides_fragilis_US326	CQW36_01577	368	Bacteroidales	Bacteroidaceae	Bacteroides	fragilis	31.43	31.75	31.75	31.75	31.75	31.75	31.75	31.75	31.75	31.75	31.75	31.75	31.75	31.75	31.75	31.75	31.75	31.75	31.75	31.75	31.75	31.75	31.75	31.75	31.75	31.75	31.75	31.75	31.75	31.75	31.75	31.75	31.75	31.75	31.75	31.75	31.75	31.75	31.75	31.75	31.75	31.75
18	Phocaeicola_vulgatus_VPI-2365	HKQ49_09170	368	Bacteroidales	Bacteroidaceae	Phocaeicola	vulgatus	31.43	31.75	31.75	31.75	31.75	31.75	31.75	31.75	31.75	31.75	31.75	31.75	31.75	31.75	31.75	31.75	31.75	31.75	31.75	31.75	31.75	31.75	31.75	31.75	31.75	31.75	31.75	31.75	31.75	31.75	31.75	31.75	31.75	31.75	31.75	31.75	31.75	31.75	31.75	31.75	31.75	31.75
18	Bacteroides_caccae_BJH_80	K0F57_07075	368	Bacteroidales	Bacteroidaceae	Bacteroides	caccae	31.43	31.75	31.75	31.75	31.75	31.75	31.75	31.75	31.75	31.75	31.75	31.75	31.75	31.75	31.75	31.75	31.75	31.75	31.75	31.75	31.75	31.75	31.75	31.75	31.75	31.75	31.75	31.75	31.75	31.75	31.75	31.75	31.75	31.75	31.75	31.75	31.75	31.75	31.75	31.75	31.75	31.75
18	Bacteroides_fragilis_BFR_KZ10	H3T26_12725	368	Bacteroidales	Bacteroidaceae	Bacteroides	fragilis	31.43	31.75	31.75	31.75	31.75	31.75	31.75	31.75	31.75	31.75	31.75	31.75	31.75	31.75	31.75	31.75	31.75	31.75	31.75	31.75	31.75	31.75	31.75	31.75	31.75	31.75	31.75	31.75	31.75	31.75	31.75	31.75	31.75	31.75	31.75	31.75	31.75	31.75	31.75	31.75	31.75	31.75
18	Bacteroides_fragilis_str_J-143-4	M067_5015	368	Bacteroidales	Bacteroidaceae	Bacteroides	fragilis	31.43	31.75	31.75	31.75	31.75	31.75	31.75	31.75	31.75	31.75	31.75	31.75	31.75	31.75	31.75	31.75	31.75	31.75	31.75	31.75	31.75	31.75	31.75	31.75	31.75	31.75	31.75	31.75	31.75	31.75	31.75	31.75	31.75	31.75	31.75	31.75	31.75	31.75	31.75	31.75	31.75	31.75
18	Bacteroides_ovatus_An161	B5F02_15945	368	Bacteroidales	Bacteroidaceae	Bacteroides	ovatus	31.43	31.75	31.75	31.75	31.75	31.75	31.75	31.75	31.75	31.75	31.75	31.75	31.75	31.75	31.75	31.75	31.75	31.75	31.75	31.75	31.75	31.75	31.75	31.75	31.75	31.75	31.75	31.75	31.75	31.75	31.75	31.75	31.75	31.75	31.75	31.75	31.75	31.75	31.75	31.75	31.75	31.75
18	Phocaeicola_dorei_ANK132K_1B	FSA04_18360	368	Bacteroidales	Bacteroidaceae	Phocaeicola	dorei	31.43	31.75	31.75	31.75	31.75	31.75	31.75	31.75	31.75	31.75	31.75	31.75	31.75	31.75	31.75	31.75	31.75	31.75	31.75	31.75	31.75	31.75	31.75	31.75	31.75	31.75	31.75	31.75	31.75	31.75	31.75	31.75	31.75	31.75	31.75	31.75	31.75	31.75	31.75	31.75	31.75	31.75
18	Phocaeicola_dorei_ANK132K_2B	FSA02_18235	368	Bacteroidales	Bacteroidaceae	Phocaeicola	dorei	31.43	31.75	31.75	31.75	31.75	31.75	31.75	31.75	31.75	31.75	31.75	31.75	31.75	31.75	31.75	31.75	31.75	31.75	31.75	31.75	31.75	31.75	31.75	31.75	31.75	31.75	31.75	31.75	31.75	31.75	31.75	31.75	31.75	31.75	31.75	31.75	31.75	31.75	31.75	31.75	31.75	31.75
18	Phocaeicola_vulgatus_1001302B_160321_C6	I4V91_RS20540	368	Bacteroidales	Bacteroidaceae	Phocaeicola	vulgatus	31.43	31.75	31.75	31.75	31.75	31.75	31.75	31.75	31.75	31.75	31.75	31.75	31.75	31.75	31.75	31.75	31.75	31.75	31.75	31.75	31.75	31.75	31.75	31.75	31.75	31.75	31.75	31.75	31.75	31.75	31.75	31.75	31.75	31.75	31.75	31.75	31.75	31.75	31.75	31.75	31.75	31.75
18	Phocaeicola_vulgatus_2789STDY5834944	ERS852556_04169	368	Bacteroidales	Bacteroidaceae	Phocaeicola	vulgatus	31.43	31.75	31.75	31.75	31.75	31.75	31.75	31.75	31.75	31.75	31.75	31.75	31.75	31.75	31.75	31.75	31.75	31.75	31.75	31.75	31.75	31.75	31.75	31.75	31.75	31.75	31.75	31.75	31.75	31.75	31.75	31.75	31.75	31.75	31.75	31.75	31.75	31.75	31.75	31.75	31.75	31.75
18	Phocaeicola_vulgatus_AM13-10	DW146_19380	368	Bacteroidales	Bacteroidaceae	Phocaeicola	vulgatus	31.43	31.75	31.75	31.75	31.75	31.75	31.75	31.75	31.75	31.75	31.75	31.75	31.75	31.75	31.75	31.75	31.75	31.75	31.75	31.75	31.75	31.75	31.75	31.75	31.75	31.75	31.75	31.75	31.75	31.75	31.75	31.75	31.75	31.75	31.75	31.75	31.75	31.75	31.75	31.75	31.75	31.75
18	Phocaeicola_vulgatus_AM43-4BH	DW935_21960	368	Bacteroidales	Bacteroidaceae	Phocaeicola	vulgatus	31.43	31.75	31.75	31.75	31.75	31.75	31.75	31.75	31.75	31.75	31.75	31.75	31.75	31.75	31.75	31.75	31.75	31.75	31.75	31.75	31.75	31.75	31.75	31.75	31.75	31.75	31.75	31.75	31.75	31.75	31.75	31.75	31.75	31.75	31.75	31.75	31.75	31.75	31.75	31.75	31.75	31.75
18	Phocaeicola_vulgatus_ANK132K_3B	F9Z94_18380	368	Bacteroidales	Bacteroidaceae	Phocaeicola	vulgatus	31.43	31.75	31.75	31.75	31.75	31.75	31.75	31.75	31.75	31.75	31.75	31.75	31.75	31.75	31.75	31.75	31.75	31.75	31.75	31.75	31.75	31.75	31.75	31.75	31.75	31.75	31.75	31.75	31.75	31.75	31.75	31.75	31.75	31.75	31.75	31.75	31.75	31.75	31.75	31.75	31.75	31.75
18	Phocaeicola_vulgatus_ATCC_8482	BVU_2461	368	Bacteroidales	Bacteroidaceae	Phocaeicola	vulgatus	31.43	31.75	31.75	31.75	31.75	31.75	31.75	31.75	31.75	31.75	31.75	31.75	31.75	31.75	31.75	31.75	31.75	31.75	31.75	31.75	31.75	31.75	31.75	31.75	31.75	31.75	31.75	31.75	31.75	31.75	31.75	31.75	31.75	31.75	31.75	31.75	31.75	31.75	31.75	31.75	31.75	31.75
18	Phocaeicola_vulgatus_ATCC_8492	C5Z04_17725	368	Bacteroidales	Bacteroidaceae	Phocaeicola	vulgatus	31.43	31.75	31.75	31.75	31.75	31.75	31.75	31.75	31.75	31.75	31.75	31.75	31.75	31.75	31.75	31.75	31.75	31.75	31.75	31.75	31.75	31.75	31.75	31.75	31.75	31.75	31.75	31.75	31.75	31.75	31.75	31.75	31.75	31.75	31.75	31.75	31.75	31.75	31.75	31.75	31.75	31.75
18	Phocaeicola_vulgatus_BJH_120	K0H21_21585	368	Bacteroidales	Bacteroidaceae	Phocaeicola	vulgatus	31.43	31.75	31.75	31.75	31.75	31.75	31.75	31.75	31.75	31.75	31.75	31.75	31.75	31.75	31.75	31.75	31.75	31.75	31.75	31.75	31.75	31.75	31.75	31.75	31.75	31.75	31.75	31.75	31.75	31.75	31.75	31.75	31.75	31.75	31.75	31.75	31.75	31.75	31.75	31.75	31.75	31.75
18	Phocaeicola_vulgatus_BJH_173	K0G46_18400	368	Bacteroidales	Bacteroidaceae	Phocaeicola	vulgatus	31.43	31.75	31.75	31.75	31.75	31.75	31.75	31.75	31.75	31.75	31.75	31.75	31.75	31.75	31.75	31.75	31.75	31.75	31.75	31.75	31.75	31.75	31.75	31.75	31.75	31.75	31.75	31.75	31.75	31.75	31.75	31.75	31.75	31.75	31.75	31.75	31.75	31.75	31.75	31.75	31.75	31.75
18	Phocaeicola_vulgatus_BJH_199	K0G15_08315	368	Bacteroidales	Bacteroidaceae	Phocaeicola	vulgatus	31.43	31.75	31.75	31.75	31.75	31.75	31.75	31.75	31.75	31.75	31.75	31.75	31.75	31.75	31.75	31.75	31.75	31.75	31.75	31.75	31.75	31.75	31.75	31.75	31.75	31.75	31.75	31.75	31.75	31.75	31.75	31.75	31.75	31.75	31.75	31.75	31.75	31.75	31.75	31.75	31.75	31.75
18	Phocaeicola_vulgatus_BJH_29	K0G03_20120	368	Bacteroidales	Bacteroidaceae	Phocaeicola	vulgatus	31.43	31.75	31.75	31.75	31.75	31.75	31.75	31.75	31.75	31.75	31.75	31.75	31.75	31.75	31.75	31.75	31.75	31.75	31.75	31.75	31.75	31.75	31.75	31.75	31.75	31.75	31.75	31.75	31.75	31.75	31.75	31.75	31.75	31.75	31.75	31.75	31.75	31.75	31.75	31.75	31.75	31.75
18	Phocaeicola_vulgatus_BJH_52	K0F11_05280	368	Bacteroidales	Bacteroidaceae	Phocaeicola	vulgatus	31.43	31.75	31.75	31.75	31.75	31.75	31.75	31.75	31.75	31.75	31.75	31.75	31.75	31.75	31.75	31.75	31.75	31.75	31.75	31.75	31.75	31.75	31.75	31.75	31.75	31.75	31.75	31.75	31.75	31.75	31.75	31.75	31.75	31.75	31.75	31.75	31.75	31.75	31.75	31.75	31.75	31.75
18	Phocaeicola_vulgatus_BJH_99	K0F73_21675	368	Bacteroidales	Bacteroidaceae	Phocaeicola	vulgatus	31.43	31.75	31.75	31.75	31.75	31.75	31.75	31.75	31.75	31.75	31.75	31.75	31.75	31.75	31.75	31.75	31.75	31.75	31.75	31.75	31.75	31.75	31.75	31.75	31.75	31.75	31.75	31.75	31.75	31.75	31.75	31.75	31.75	31.75	31.75	31.75	31.75	31.75	31.75	31.75	31.75	31.75
18	Phocaeicola_vulgatus_BSD2780120875b_170604_A6	I2E44_RS07480	368	Bacteroidales	Bacteroidaceae	Phocaeicola	vulgatus	31.43	31.75	31.75	31.75	31.75	31.75	31.75	31.75	31.75	31.75	31.75	31.75	31.75	31.75	31.75	31.75	31.75	31.75	31.75	31.75	31.75	31.75	31.75	31.75	31.75	31.75	31.75	31.75	31.75	31.75	31.75	31.75	31.75	31.75	31.75	31.75	31.75	31.75	31.75	31.75	31.75	31.75
18	Phocaeicola_vulgatus_Bv4837	L4X38_22470	368	Bacteroidales	Bacteroidaceae	Phocaeicola	vulgatus	31.43	31.75	31.75	31.75	31.75	31.75	31.75	31.75	31.75	31.75	31.75	31.75	31.75	31.75	31.75	31.75	31.75	31.75	31.75	31.75	31.75	31.75	31.75	31.75	31.75	31.75	31.75	31.75	31.75	31.75	31.75	31.75	31.75	31.75	31.75	31.75	31.75	31.75	31.75	31.75	31.75	31.75
18	Phocaeicola_vulgatus_Bv5458	L4X46_21390	368	Bacteroidales	Bacteroidaceae	Phocaeicola	vulgatus	31.43	31.75	31.75	31.75	31.75	31.75	31.75	31.75	31.75	31.75	31.75	31.75	31.75	31.75	31.75	31.75	31.75	31.75	31.75	31.75	31.75	31.75	31.75	31.75	31.75	31.75	31.75	31.75	31.75	31.75	31.75	31.75	31.75	31.75	31.75	31.75	31.75	31.75	31.75	31.75	31.75	31.75
18	Phocaeicola_vulgatus_CFPLTA002_1B	F9Z96_04365	368	Bacteroidales	Bacteroidaceae	Phocaeicola	vulgatus	31.43	31.75	31.75	31.75	31.75	31.75	31.75	31.75	31.75	31.75	31.75	31.75	31.75	31.75	31.75	31.75	31.75	31.75	31.75	31.75	31.75	31.75	31.75	31.75	31.75	31.75	31.75	31.75	31.75	31.75	31.75	31.75	31.75	31.75	31.75	31.75	31.75	31.75	31.75	31.75	31.75	31.75
18	Phocaeicola_vulgatus_FDAARGOS_1098	I6I55_16255	368	Bacteroidales	Bacteroidaceae	Phocaeicola	vulgatus	31.43	31.75	31.75	31.75	31.75	31.75	31.75	31.75	31.75	31.75	31.75	31.75	31.75	31.75	31.75	31.75	31.75	31.75	31.75	31.75	31.75	31.75	31.75	31.75	31.75	31.75	31.75	31.75	31.75	31.75	31.75	31.75	31.75	31.75	31.75	31.75	31.75	31.75	31.75	31.75	31.75	31.75
18	Phocaeicola_vulgatus_FSDLZ51K1	HZY58_RS15820	368	Bacteroidales	Bacteroidaceae	Phocaeicola	vulgatus	31.43	31.75	31.75	31.75	31.75	31.75	31.75	31.75	31.75	31.75	31.75	31.75	31.75	31.75	31.75	31.75	31.75	31.75	31.75	31.75	31.75	31.75	31.75	31.75	31.75	31.75	31.75	31.75	31.75	31.75	31.75	31.75	31.75	31.75	31.75	31.75	31.75	31.75	31.75	31.75	31.75	31.75
18	Phocaeicola_vulgatus_MB20-93	NCY96_12590	368	Bacteroidales	Bacteroidaceae	Phocaeicola	vulgatus	31.43	31.75	31.75	31.75	31.75	31.75	31.75	31.75	31.75	31.75	31.75	31.75	31.75	31.75	31.75	31.75	31.75	31.75	31.75	31.75	31.75	31.75	31.75	31.75	31.75	31.75	31.75	31.75	31.75	31.75	31.75	31.75	31.75	31.75	31.75	31.75	31.75	31.75	31.75	31.75	31.75	31.75
18	Phocaeicola_vulgatus_MB20-96	NCY90_14975	368	Bacteroidales	Bacteroidaceae	Phocaeicola	vulgatus	31.43	31.75	31.75	31.75	31.75	31.75	31.75	31.75	31.75	31.75	31.75	31.75	31.75	31.75	31.75	31.75	31.75	31.75	31.75	31.75	31.75	31.75	31.75	31.75	31.75	31.75	31.75	31.75	31.75	31.75	31.75	31.75	31.75	31.75	31.75	31.75	31.75	31.75	31.75	31.75	31.75	31.75
18	Phocaeicola_vulgatus_MSK.20.27	KSX33_22770	368	Bacteroidales	Bacteroidaceae	Phocaeicola	vulgatus	31.43	31.75	31.75	31.75	31.75	31.75	31.75	31.75	31.75	31.75	31.75	31.75	31.75	31.75	31.75	31.75	31.75	31.75	31.75	31.75	31.75	31.75	31.75	31.75	31.75	31.75	31.75	31.75	31.75	31.75	31.75	31.75	31.75	31.75	31.75	31.75	31.75	31.75	31.75	31.75	31.75	31.75
18	Phocaeicola_vulgatus_MSK.20.28	KSX20_22915	368	Bacteroidales	Bacteroidaceae	Phocaeicola	vulgatus	31.43	31.75	31.75	31.75	31.75	31.75	31.75	31.75	31.75	31.75	31.75	31.75	31.75	31.75	31.75	31.75	31.75	31.75	31.75	31.75	31.75	31.75	31.75	31.75	31.75	31.75	31.75	31.75	31.75	31.75	31.75	31.75	31.75	31.75	31.75	31.75	31.75	31.75	31.75	31.75	31.75	31.75
18	Phocaeicola_vulgatus_MSK.20.41	KSX17_22790	368	Bacteroidales	Bacteroidaceae	Phocaeicola	vulgatus	31.43	31.75	31.75	31.75	31.75	31.75	31.75	31.75	31.75	31.75	31.75	31.75	31.75	31.75	31.75	31.75	31.75	31.75	31.75	31.75	31.75	31.75	31.75	31.75	31.75	31.75	31.75	31.75	31.75	31.75	31.75	31.75	31.75	31.75	31.75	31.75	31.75	31.75	31.75	31.75	31.75	31.75
18	Phocaeicola_vulgatus_TM06-6	DXD64_21830	368	Bacteroidales	Bacteroidaceae	Phocaeicola	vulgatus	31.43	31.75	31.75	31.75	31.75	31.75	31.75	31.75	31.75	31.75	31.75	31.75	31.75	31.75	31.75	31.75	31.75	31.75	31.75	31.75	31.75	31.75	31.75	31.75	31.75	31.75	31.75	31.75	31.75	31.75	31.75	31.75	31.75	31.75	31.75	31.75	31.75	31.75	31.75	31.75	31.75	31.75
18	Phocaeicola_vulgatus_VPI-4245	HKQ48_19900	368	Bacteroidales	Bacteroidaceae	Phocaeicola	vulgatus	31.43	31.75	31.75	31.75	31.75	31.75	31.75	31.75	31.75	31.75	31.75	31.75	31.75	31.75	31.75	31.75	31.75	31.75	31.75	31.75	31.75	31.75	31.75	31.75	31.75	31.75	31.75	31.75	31.75	31.75	31.75	31.75	31.75	31.75	31.75	31.75	31.75	31.75	31.75	31.75	31.75	31.75
19	Phocaeicola_vulgatus_Bv4618	L4X32_20000	385	Bacteroidales	Bacteroidaceae	Phocaeicola	vulgatus	30.7	31.01	31.01	31.01	31.01	31.01	31.01	31.01	31.01	31.01	31.01	31.01	31.01	31.01	31.01	31.01	31.01	31.01	31.01	31.01	31.01	31.01	31.01	31.01	31.01	31.01	31.01	31.01	31.01	31.01	31.01	31.01	31.01	31.01	31.01	31.01	31.01	31.01	31.01	31.01	31.01	31.01
19	Bacteroides_fragilis_BSD2780061687_150420_F6	I2C59_RS13105	368	Bacteroidales	Bacteroidaceae	Bacteroides	fragilis	30.79	31.11	31.11	31.11	31.11	31.11	31.11	31.11	31.11	31.11	31.11	31.11	31.11	31.11	31.11	31.11	31.11	31.11	31.11	31.11	31.11	31.11	31.11	31.11	31.11	31.11	31.11	31.11	31.11	31.11	31.11	31.11	31.11	31.11	31.11	31.11	31.11	31.11	31.11	31.11	31.11	31.11
19	Bacteroides_sp_AM23-12	DW640_12130	368	Bacteroidales	Bacteroidaceae	Bacteroides		30.79	31.11	31.11	31.11	31.11	31.11	31.11	31.11	31.11	31.11	31.11	31.11	31.11	31.11	31.11	31.11	31.11	31.11	31.11	31.11	31.11	31.11	31.11	31.11	31.11	31.11	31.11	31.11	31.11	31.11	31.11	31.11	31.11	31.11	31.11	31.11	31.11	31.11	31.11	31.11	31.11	31.11
19	Bacteroides_fragilis_BFR_KZ06	H3T25_13060	368	Bacteroidales	Bacteroidaceae	Bacteroides	fragilis	30.79	31.11	31.11	31.11	31.11	31.11	31.11	31.11	31.11	31.11	31.11	31.11	31.11	31.11	31.11	31.11	31.11	31.11	31.11	31.11	31.11	31.11	31.11	31.11	31.11	31.11	31.11	31.11	31.11	31.11	31.11	31.11	31.11	31.11	31.11	31.11	31.11	31.11	31.11	31.11	31.11	31.11
19	Bacteroides_fragilis_str_3725_D9v	M107_1285	368	Bacteroidales	Bacteroidaceae	Bacteroides	fragilis	30.79	31.11	31.11	31.11	31.11	31.11	31.11	31.11	31.11	31.11	31.11	31.11	31.11	31.11	31.11	31.11	31.11	31.11	31.11	31.11	31.11	31.11	31.11	31.11	31.11	31.11	31.11	31.11	31.11	31.11	31.11	31.11	31.11	31.11	31.11	31.11	31.11	31.11	31.11	31.11	31.11	31.11
19	Bacteroides_caccae_AM26-6LB	DW706_13190	368	Bacteroidales	Bacteroidaceae	Bacteroides	caccae	30.79	31.11	31.11	31.11	31.11	31.11	31.11	31.11	31.11	31.11	31.11	31.11	31.11	31.11	31.11	31.11	31.11	31.11	31.11	31.11	31.11	31.11	31.11	31.11	31.11	31.11	31.11	31.11	31.11	31.11	31.11	31.11	31.11	31.11	31.11	31.11	31.11	31.11	31.11	31.11	31.11	31.11
19	Bacteroides_caccae_D6t1_180914_E5	I2E29_RS15325	368	Bacteroidales	Bacteroidaceae	Bacteroides	caccae	30.79	31.11	31.11	31.11	31.11	31.11	31.11	31.11	31.11	31.11	31.11	31.11	31.11	31.11	31.11	31.11	31.11	31.11	31.11	31.11	31.11	31.11	31.11	31.11	31.11	31.11	31.11	31.11	31.11	31.11	31.11	31.11	31.11	31.11	31.11	31.11	31.11	31.11	31.11	31.11	31.11	31.11
19	Bacteroides_caccae_FSDTA-ELH-2.5M-3	G7041_RS19085	368	Bacteroidales	Bacteroidaceae	Bacteroides	caccae	30.79	31.11	31.11	31.11	31.11	31.11	31.11	31.11	31.11	31.11	31.11	31.11	31.11	31.11	31.11	31.11	31.11	31.11	31.11	31.11	31.11	31.11	31.11	31.11	31.11	31.11	31.11	31.11	31.11	31.11	31.11	31.11	31.11	31.11	31.11	31.11	31.11	31.11	31.11	31.11	31.11	31.11
19	Bacteroides_caccae_OM05-21BH	DXB67_21210	368	Bacteroidales	Bacteroidaceae	Bacteroides	caccae	30.79	31.11	31.11	31.11	31.11	31.11	31.11	31.11	31.11	31.11	31.11	31.11	31.11	31.11	31.11	31.11	31.11	31.11	31.11	31.11	31.11	31.11	31.11	31.11	31.11	31.11	31.11	31.11	31.11	31.11	31.11	31.11	31.11	31.11	31.11	31.11	31.11	31.11	31.11	31.11	31.11	31.11
19	Bacteroides_cellulosilyticus_K25	HCG92_22905	368	Bacteroidales	Bacteroidaceae	Bacteroides	cellulosilyticus	30.79	31.11	31.11	31.11	31.11	31.11	31.11	31.11	31.11	31.11	31.11	31.11	31.11	31.11	31.11	31.11	31.11	31.11	31.11	31.11	31.11	31.11	31.11	31.11	31.11	31.11	31.11	31.11	31.11	31.11	31.11	31.11	31.11	31.11	31.11	31.11	31.11	31.11	31.11	31.11	31.11	31.11
19	Bacteroides_faecis_D40t1_170626_F2	I2I40_RS24180	368	Bacteroidales	Bacteroidaceae	Bacteroides	faecis	30.79	31.11	31.11	31.11	31.11	31.11	31.11	31.11	31.11	31.11	31.11	31.11	31.11	31.11	31.11	31.11	31.11	31.11	31.11	31.11	31.11	31.11	31.11	31.11	31.11	31.11	31.11	31.11	31.11	31.11	31.11	31.11	31.11	31.11	31.11	31.11	31.11	31.11	31.11	31.11	31.11	31.11
19	Bacteroides_fragilis_1001095H_141210_E11	I2E51_RS04170	368	Bacteroidales	Bacteroidaceae	Bacteroides	fragilis	30.79	31.11	31.11	31.11	31.11	31.11	31.11	31.11	31.11	31.11	31.11	31.11	31.11	31.11	31.11	31.11	31.11	31.11	31.11	31.11	31.11	31.11	31.11	31.11	31.11	31.11	31.11	31.11	31.11	31.11	31.11	31.11	31.11	31.11	31.11	31.11	31.11	31.11	31.11	31.11	31.11	31.11
19	Bacteroides_fragilis_143	E5C01_00605	368	Bacteroidales	Bacteroidaceae	Bacteroides	fragilis	30.79	31.11	31.11	31.11	31.11	31.11	31.11	31.11	31.11	31.11	31.11	31.11	31.11	31.11	31.11	31.11	31.11	31.11	31.11	31.11	31.11	31.11	31.11	31.11	31.11	31.11	31.11	31.11	31.11	31.11	31.11	31.11	31.11	31.11	31.11	31.11	31.11	31.11	31.11	31.11	31.11	31.11
19	Bacteroides_fragilis_16751	AE939_12995	368	Bacteroidales	Bacteroidaceae	Bacteroides	fragilis	30.79	31.11	31.11	31.11	31.11	31.11	31.11	31.11	31.11	31.11	31.11	31.11	31.11	31.11	31.11	31.11	31.11	31.11	31.11	31.11	31.11	31.11	31.11	31.11	31.11	31.11	31.11	31.11	31.11	31.11	31.11	31.11	31.11	31.11	31.11	31.11	31.11	31.11	31.11	31.11	31.11	31.11
19	Bacteroides_fragilis_20793-3	AC094_13750	368	Bacteroidales	Bacteroidaceae	Bacteroides	fragilis	30.79	31.11	31.11	31.11	31.11	31.11	31.11	31.11	31.11	31.11	31.11	31.11	31.11	31.11	31.11	31.11	31.11	31.11	31.11	31.11	31.11	31.11	31.11	31.11	31.11	31.11	31.11	31.11	31.11	31.11	31.11	31.11	31.11	31.11	31.11	31.11	31.11	31.11	31.11	31.11	31.11	31.11
19	Bacteroides_fragilis_AD135F_1B	FSA06_00500	368	Bacteroidales	Bacteroidaceae	Bacteroides	fragilis	30.79	31.11	31.11	31.11	31.11	31.11	31.11	31.11	31.11	31.11	31.11	31.11	31.11	31.11	31.11	31.11	31.11	31.11	31.11	31.11	31.11	31.11	31.11	31.11	31.11	31.11	31.11	31.11	31.11	31.11	31.11	31.11	31.11	31.11	31.11	31.11	31.11	31.11	31.11	31.11	31.11	31.11
19	Bacteroides_fragilis_AD135F_2B	F9Z90_03245	368	Bacteroidales	Bacteroidaceae	Bacteroides	fragilis	30.79	31.11	31.11	31.11	31.11	31.11	31.11	31.11	31.11	31.11	31.11	31.11	31.11	31.11	31.11	31.11	31.11	31.11	31.11	31.11	31.11	31.11	31.11	31.11	31.11	31.11	31.11	31.11	31.11	31.11	31.11	31.11	31.11	31.11	31.11	31.11	31.11	31.11	31.11	31.11	31.11	31.11
19	Bacteroides_fragilis_AD135F_3B	FSA03_00500	368	Bacteroidales	Bacteroidaceae	Bacteroides	fragilis	30.79	31.11	31.11	31.11	31.11	31.11	31.11	31.11	31.11	31.11	31.11	31.11	31.11	31.11	31.11	31.11	31.11	31.11	31.11	31.11	31.11	31.11	31.11	31.11	31.11	31.11	31.11	31.11	31.11	31.11	31.11	31.11	31.11	31.11	31.11	31.11	31.11	31.11	31.11	31.11	31.11	31.11
19	Bacteroides_fragilis_AM26-13LB	DW695_08305	368	Bacteroidales	Bacteroidaceae	Bacteroides	fragilis	30.79	31.11	31.11	31.11	31.11	31.11	31.11	31.11	31.11	31.11	31.11	31.11	31.11	31.11	31.11	31.11	31.11	31.11	31.11	31.11	31.11	31.11	31.11	31.11	31.11	31.11	31.11	31.11	31.11	31.11	31.11	31.11	31.11	31.11	31.11	31.11	31.11	31.11	31.11	31.11	31.11	31.11
19	Bacteroides_fragilis_BFR_KZ08	H3T20_19830	368	Bacteroidales	Bacteroidaceae	Bacteroides	fragilis	30.79	31.11	31.11	31.11	31.11	31.11	31.11	31.11	31.11	31.11	31.11	31.11	31.11	31.11	31.11	31.11	31.11	31.11	31.11	31.11	31.11	31.11	31.11	31.11	31.11	31.11	31.11	31.11	31.11	31.11	31.11	31.11	31.11	31.11	31.11	31.11	31.11	31.11	31.11	31.11	31.11	31.11
19	Bacteroides_fragilis_BFR_KZ09	H3T23_03310	368	Bacteroidales	Bacteroidaceae	Bacteroides	fragilis	30.79	31.11	31.11	31.11	31.11	31.11	31.11	31.11	31.11	31.11	31.11	31.11	31.11	31.11	31.11	31.11	31.11	31.11	31.11	31.11	31.11	31.11	31.11	31.11	31.11	31.11	31.11	31.11	31.11	31.11	31.11	31.11	31.11	31.11	31.11	31.11	31.11	31.11	31.11	31.11	31.11	31.11
19	Bacteroides_fragilis_BOB25	VU15_05495	368	Bacteroidales	Bacteroidaceae	Bacteroides	fragilis	30.79	31.11	31.11	31.11	31.11	31.11	31.11	31.11	31.11	31.11	31.11	31.11	31.11	31.11	31.11	31.11	31.11	31.11	31.11	31.11	31.11	31.11	31.11	31.11	31.11	31.11	31.11	31.11	31.11	31.11	31.11	31.11	31.11	31.11	31.11	31.11	31.11	31.11	31.11	31.11	31.11	31.11
19	Bacteroides_fragilis_BSD2780061689_150309_H4	I2D06_RS09335	368	Bacteroidales	Bacteroidaceae	Bacteroides	fragilis	30.79	31.11	31.11	31.11	31.11	31.11	31.11	31.11	31.11	31.11	31.11	31.11	31.11	31.11	31.11	31.11	31.11	31.11	31.11	31.11	31.11	31.11	31.11	31.11	31.11	31.11	31.11	31.11	31.11	31.11	31.11	31.11	31.11	31.11	31.11	31.11	31.11	31.11	31.11	31.11	31.11	31.11
19	Bacteroides_fragilis_BSD2780120874b_170522_C6	I2H77_RS07050	368	Bacteroidales	Bacteroidaceae	Bacteroides	fragilis	30.79	31.11	31.11	31.11	31.11	31.11	31.11	31.11	31.11	31.11	31.11	31.11	31.11	31.11	31.11	31.11	31.11	31.11	31.11	31.11	31.11	31.11	31.11	31.11	31.11	31.11	31.11	31.11	31.11	31.11	31.11	31.11	31.11	31.11	31.11	31.11	31.11	31.11	31.11	31.11	31.11	31.11
19	Bacteroides_fragilis_D54t1_190329_B1	I2F00_RS08895	368	Bacteroidales	Bacteroidaceae	Bacteroides	fragilis	30.79	31.11	31.11	31.11	31.11	31.11	31.11	31.11	31.11	31.11	31.11	31.11	31.11	31.11	31.11	31.11	31.11	31.11	31.11	31.11	31.11	31.11	31.11	31.11	31.11	31.11	31.11	31.11	31.11	31.11	31.11	31.11	31.11	31.11	31.11	31.11	31.11	31.11	31.11	31.11	31.11	31.11
19	Bacteroides_fragilis_FDAARGOS_1514	LA344_18715	368	Bacteroidales	Bacteroidaceae	Bacteroides	fragilis	30.79	31.11	31.11	31.11	31.11	31.11	31.11	31.11	31.11	31.11	31.11	31.11	31.11	31.11	31.11	31.11	31.11	31.11	31.11	31.11	31.11	31.11	31.11	31.11	31.11	31.11	31.11	31.11	31.11	31.11	31.11	31.11	31.11	31.11	31.11	31.11	31.11	31.11	31.11	31.11	31.11	31.11
19	Bacteroides_fragilis_GUT04	F0R78_RS03240	368	Bacteroidales	Bacteroidaceae	Bacteroides	fragilis	30.79	31.11	31.11	31.11	31.11	31.11	31.11	31.11	31.11	31.11	31.11	31.11	31.11	31.11	31.11	31.11	31.11	31.11	31.11	31.11	31.11	31.11	31.11	31.11	31.11	31.11	31.11	31.11	31.11	31.11	31.11	31.11	31.11	31.11	31.11	31.11	31.11	31.11	31.11	31.11	31.11	31.11
19	Bacteroides_fragilis_HMW_615	HMPREF1204_03148	368	Bacteroidales	Bacteroidaceae	Bacteroides	fragilis	30.79	31.11	31.11	31.11	31.11	31.11	31.11	31.11	31.11	31.11	31.11	31.11	31.11	31.11	31.11	31.11	31.11	31.11	31.11	31.11	31.11	31.11	31.11	31.11	31.11	31.11	31.11	31.11	31.11	31.11	31.11	31.11	31.11	31.11	31.11	31.11	31.11	31.11	31.11	31.11	31.11	31.11
19	Bacteroides_fragilis_OF05-11AC	DXA78_02930	368	Bacteroidales	Bacteroidaceae	Bacteroides	fragilis	30.79	31.11	31.11	31.11	31.11	31.11	31.11	31.11	31.11	31.11	31.11	31.11	31.11	31.11	31.11	31.11	31.11	31.11	31.11	31.11	31.11	31.11	31.11	31.11	31.11	31.11	31.11	31.11	31.11	31.11	31.11	31.11	31.11	31.11	31.11	31.11	31.11	31.11	31.11	31.11	31.11	31.11
19	Bacteroides_fragilis_OF05-13AC	DXA81_02935	368	Bacteroidales	Bacteroidaceae	Bacteroides	fragilis	30.79	31.11	31.11	31.11	31.11	31.11	31.11	31.11	31.11	31.11	31.11	31.11	31.11	31.11	31.11	31.11	31.11	31.11	31.11	31.11	31.11	31.11	31.11	31.11	31.11	31.11	31.11	31.11	31.11	31.11	31.11	31.11	31.11	31.11	31.11	31.11	31.11	31.11	31.11	31.11	31.11	31.11
19	Bacteroides_fragilis_TF09-1	DXC86_01930	368	Bacteroidales	Bacteroidaceae	Bacteroides	fragilis	30.79	31.11	31.11	31.11	31.11	31.11	31.11	31.11	31.11	31.11	31.11	31.11	31.11	31.11	31.11	31.11	31.11	31.11	31.11	31.11	31.11	31.11	31.11	31.11	31.11	31.11	31.11	31.11	31.11	31.11	31.11	31.11	31.11	31.11	31.11	31.11	31.11	31.11	31.11	31.11	31.11	31.11
19	Bacteroides_fragilis_YCH46	BF1275	368	Bacteroidales	Bacteroidaceae	Bacteroides	fragilis	30.79	31.11	31.11	31.11	31.11	31.11	31.11	31.11	31.11	31.11	31.11	31.11	31.11	31.11	31.11	31.11	31.11	31.11	31.11	31.11	31.11	31.11	31.11	31.11	31.11	31.11	31.11	31.11	31.11	31.11	31.11	31.11	31.11	31.11	31.11	31.11	31.11	31.11	31.11	31.11	31.11	31.11
19	Bacteroides_fragilis_str_1007-1-F_10	M104_1468	368	Bacteroidales	Bacteroidaceae	Bacteroides	fragilis	30.79	31.11	31.11	31.11	31.11	31.11	31.11	31.11	31.11	31.11	31.11	31.11	31.11	31.11	31.11	31.11	31.11	31.11	31.11	31.11	31.11	31.11	31.11	31.11	31.11	31.11	31.11	31.11	31.11	31.11	31.11	31.11	31.11	31.11	31.11	31.11	31.11	31.11	31.11	31.11	31.11	31.11
19	Bacteroides_fragilis_str_1007-1-F_3	M146_1639	368	Bacteroidales	Bacteroidaceae	Bacteroides	fragilis	30.79	31.11	31.11	31.11	31.11	31.11	31.11	31.11	31.11	31.11	31.11	31.11	31.11	31.11	31.11	31.11	31.11	31.11	31.11	31.11	31.11	31.11	31.11	31.11	31.11	31.11	31.11	31.11	31.11	31.11	31.11	31.11	31.11	31.11	31.11	31.11	31.11	31.11	31.11	31.11	31.11	31.11
19	Bacteroides_fragilis_str_1007-1-F_4	M147_1326	368	Bacteroidales	Bacteroidaceae	Bacteroides	fragilis	30.79	31.11	31.11	31.11	31.11	31.11	31.11	31.11	31.11	31.11	31.11	31.11	31.11	31.11	31.11	31.11	31.11	31.11	31.11	31.11	31.11	31.11	31.11	31.11	31.11	31.11	31.11	31.11	31.11	31.11	31.11	31.11	31.11	31.11	31.11	31.11	31.11	31.11	31.11	31.11	31.11	31.11
19	Bacteroides_fragilis_str_1007-1-F_5	M148_1375	368	Bacteroidales	Bacteroidaceae	Bacteroides	fragilis	30.79	31.11	31.11	31.11	31.11	31.11	31.11	31.11	31.11	31.11	31.11	31.11	31.11	31.11	31.11	31.11	31.11	31.11	31.11	31.11	31.11	31.11	31.11	31.11	31.11	31.11	31.11	31.11	31.11	31.11	31.11	31.11	31.11	31.11	31.11	31.11	31.11	31.11	31.11	31.11	31.11	31.11
19	Bacteroides_fragilis_str_1007-1-F_6	M149_1481	368	Bacteroidales	Bacteroidaceae	Bacteroides	fragilis	30.79	31.11	31.11	31.11	31.11	31.11	31.11	31.11	31.11	31.11	31.11	31.11	31.11	31.11	31.11	31.11	31.11	31.11	31.11	31.11	31.11	31.11	31.11	31.11	31.11	31.11	31.11	31.11	31.11	31.11	31.11	31.11	31.11	31.11	31.11	31.11	31.11	31.11	31.11	31.11	31.11	31.11
19	Bacteroides_fragilis_str_1007-1-F_7	M100_1261	368	Bacteroidales	Bacteroidaceae	Bacteroides	fragilis	30.79	31.11	31.11	31.11	31.11	31.11	31.11	31.11	31.11	31.11	31.11	31.11	31.11	31.11	31.11	31.11	31.11	31.11	31.11	31.11	31.11	31.11	31.11	31.11	31.11	31.11	31.11	31.11	31.11	31.11	31.11	31.11	31.11	31.11	31.11	31.11	31.11	31.11	31.11	31.11	31.11	31.11
19	Bacteroides_fragilis_str_1007-1-F_9	M103_1466	368	Bacteroidales	Bacteroidaceae	Bacteroides	fragilis	30.79	31.11	31.11	31.11	31.11	31.11	31.11	31.11	31.11	31.11	31.11	31.11	31.11	31.11	31.11	31.11	31.11	31.11	31.11	31.11	31.11	31.11	31.11	31.11	31.11	31.11	31.11	31.11	31.11	31.11	31.11	31.11	31.11	31.11	31.11	31.11	31.11	31.11	31.11	31.11	31.11	31.11
19	Bacteroides_fragilis_str_20793-3	M075_1402	368	Bacteroidales	Bacteroidaceae	Bacteroides	fragilis	30.79	31.11	31.11	31.11	31.11	31.11	31.11	31.11	31.11	31.11	31.11	31.11	31.11	31.11	31.11	31.11	31.11	31.11	31.11	31.11	31.11	31.11	31.11	31.11	31.11	31.11	31.11	31.11	31.11	31.11	31.11	31.11	31.11	31.11	31.11	31.11	31.11	31.11	31.11	31.11	31.11	31.11
19	Bacteroides_fragilis_str_3719_A10	M116_1352	368	Bacteroidales	Bacteroidaceae	Bacteroides	fragilis	30.79	31.11	31.11	31.11	31.11	31.11	31.11	31.11	31.11	31.11	31.11	31.11	31.11	31.11	31.11	31.11	31.11	31.11	31.11	31.11	31.11	31.11	31.11	31.11	31.11	31.11	31.11	31.11	31.11	31.11	31.11	31.11	31.11	31.11	31.11	31.11	31.11	31.11	31.11	31.11	31.11	31.11
19	Bacteroides_fragilis_str_I1345	M066_1348	368	Bacteroidales	Bacteroidaceae	Bacteroides	fragilis	30.79	31.11	31.11	31.11	31.11	31.11	31.11	31.11	31.11	31.11	31.11	31.11	31.11	31.11	31.11	31.11	31.11	31.11	31.11	31.11	31.11	31.11	31.11	31.11	31.11	31.11	31.11	31.11	31.11	31.11	31.11	31.11	31.11	31.11	31.11	31.11	31.11	31.11	31.11	31.11	31.11	31.11
19	Bacteroides_fragilis_str_S23L17	M138_1323	368	Bacteroidales	Bacteroidaceae	Bacteroides	fragilis	30.79	31.11	31.11	31.11	31.11	31.11	31.11	31.11	31.11	31.11	31.11	31.11	31.11	31.11	31.11	31.11	31.11	31.11	31.11	31.11	31.11	31.11	31.11	31.11	31.11	31.11	31.11	31.11	31.11	31.11	31.11	31.11	31.11	31.11	31.11	31.11	31.11	31.11	31.11	31.11	31.11	31.11
19	Bacteroides_fragilis_str_S23L24	M139_1337	368	Bacteroidales	Bacteroidaceae	Bacteroides	fragilis	30.79	31.11	31.11	31.11	31.11	31.11	31.11	31.11	31.11	31.11	31.11	31.11	31.11	31.11	31.11	31.11	31.11	31.11	31.11	31.11	31.11	31.11	31.11	31.11	31.11	31.11	31.11	31.11	31.11	31.11	31.11	31.11	31.11	31.11	31.11	31.11	31.11	31.11	31.11	31.11	31.11	31.11
19	Bacteroides_fragilis_str_S23_R14	M087_1177	368	Bacteroidales	Bacteroidaceae	Bacteroides	fragilis	30.79	31.11	31.11	31.11	31.11	31.11	31.11	31.11	31.11	31.11	31.11	31.11	31.11	31.11	31.11	31.11	31.11	31.11	31.11	31.11	31.11	31.11	31.11	31.11	31.11	31.11	31.11	31.11	31.11	31.11	31.11	31.11	31.11	31.11	31.11	31.11	31.11	31.11	31.11	31.11	31.11	31.11
19	Bacteroides_ovatus_MSK.22.29	KSU86_16430	368	Bacteroidales	Bacteroidaceae	Bacteroides	ovatus	30.79	31.11	31.11	31.11	31.11	31.11	31.11	31.11	31.11	31.11	31.11	31.11	31.11	31.11	31.11	31.11	31.11	31.11	31.11	31.11	31.11	31.11	31.11	31.11	31.11	31.11	31.11	31.11	31.11	31.11	31.11	31.11	31.11	31.11	31.11	31.11	31.11	31.11	31.11	31.11	31.11	31.11
19	Bacteroides_sp_1001302B_160321_D4	KFO40_RS25350	368	Bacteroidales	Bacteroidaceae	Bacteroides		30.79	31.11	31.11	31.11	31.11	31.11	31.11	31.11	31.11	31.11	31.11	31.11	31.11	31.11	31.11	31.11	31.11	31.11	31.11	31.11	31.11	31.11	31.11	31.11	31.11	31.11	31.11	31.11	31.11	31.11	31.11	31.11	31.11	31.11	31.11	31.11	31.11	31.11	31.11	31.11	31.11	31.11
19	Bacteroides_sp_4_1_36	HMPREF1007_02692	368	Bacteroidales	Bacteroidaceae	Bacteroides		30.79	31.11	31.11	31.11	31.11	31.11	31.11	31.11	31.11	31.11	31.11	31.11	31.11	31.11	31.11	31.11	31.11	31.11	31.11	31.11	31.11	31.11	31.11	31.11	31.11	31.11	31.11	31.11	31.11	31.11	31.11	31.11	31.11	31.11	31.11	31.11	31.11	31.11	31.11	31.11	31.11	31.11
19	Bacteroides_sp_AR20	SAMN02910431_00180	368	Bacteroidales	Bacteroidaceae	Bacteroides		30.79	31.11	31.11	31.11	31.11	31.11	31.11	31.11	31.11	31.11	31.11	31.11	31.11	31.11	31.11	31.11	31.11	31.11	31.11	31.11	31.11	31.11	31.11	31.11	31.11	31.11	31.11	31.11	31.11	31.11	31.11	31.11	31.11	31.11	31.11	31.11	31.11	31.11	31.11	31.11	31.11	31.11
19	Bacteroides_thetaiotaomicron_19_BTHE	ADB40_RS05625	368	Bacteroidales	Bacteroidaceae	Bacteroides	thetaiotaomicron	30.79	31.11	31.11	31.11	31.11	31.11	31.11	31.11	31.11	31.11	31.11	31.11	31.11	31.11	31.11	31.11	31.11	31.11	31.11	31.11	31.11	31.11	31.11	31.11	31.11	31.11	31.11	31.11	31.11	31.11	31.11	31.11	31.11	31.11	31.11	31.11	31.11	31.11	31.11	31.11	31.11	31.11
19	Bacteroides_thetaiotaomicron_2789STDY5608873	ERS852430_00921	368	Bacteroidales	Bacteroidaceae	Bacteroides	thetaiotaomicron	30.79	31.11	31.11	31.11	31.11	31.11	31.11	31.11	31.11	31.11	31.11	31.11	31.11	31.11	31.11	31.11	31.11	31.11	31.11	31.11	31.11	31.11	31.11	31.11	31.11	31.11	31.11	31.11	31.11	31.11	31.11	31.11	31.11	31.11	31.11	31.11	31.11	31.11	31.11	31.11	31.11	31.11
19	Bacteroides_thetaiotaomicron_AF03-26	DWV24_21770	368	Bacteroidales	Bacteroidaceae	Bacteroides	thetaiotaomicron	30.79	31.11	31.11	31.11	31.11	31.11	31.11	31.11	31.11	31.11	31.11	31.11	31.11	31.11	31.11	31.11	31.11	31.11	31.11	31.11	31.11	31.11	31.11	31.11	31.11	31.11	31.11	31.11	31.11	31.11	31.11	31.11	31.11	31.11	31.11	31.11	31.11	31.11	31.11	31.11	31.11	31.11
19	Bacteroides_thetaiotaomicron_AF24-19LB	DWY18_03770	368	Bacteroidales	Bacteroidaceae	Bacteroides	thetaiotaomicron	30.79	31.11	31.11	31.11	31.11	31.11	31.11	31.11	31.11	31.11	31.11	31.11	31.11	31.11	31.11	31.11	31.11	31.11	31.11	31.11	31.11	31.11	31.11	31.11	31.11	31.11	31.11	31.11	31.11	31.11	31.11	31.11	31.11	31.11	31.11	31.11	31.11	31.11	31.11	31.11	31.11	31.11
19	Bacteroides_thetaiotaomicron_AF37-12	DW011_18930	368	Bacteroidales	Bacteroidaceae	Bacteroides	thetaiotaomicron	30.79	31.11	31.11	31.11	31.11	31.11	31.11	31.11	31.11	31.11	31.11	31.11	31.11	31.11	31.11	31.11	31.11	31.11	31.11	31.11	31.11	31.11	31.11	31.11	31.11	31.11	31.11	31.11	31.11	31.11	31.11	31.11	31.11	31.11	31.11	31.11	31.11	31.11	31.11	31.11	31.11	31.11
19	Bacteroides_thetaiotaomicron_An878	I6F00_02465	368	Bacteroidales	Bacteroidaceae	Bacteroides	thetaiotaomicron	30.79	31.11	31.11	31.11	31.11	31.11	31.11	31.11	31.11	31.11	31.11	31.11	31.11	31.11	31.11	31.11	31.11	31.11	31.11	31.11	31.11	31.11	31.11	31.11	31.11	31.11	31.11	31.11	31.11	31.11	31.11	31.11	31.11	31.11	31.11	31.11	31.11	31.11	31.11	31.11	31.11	31.11
19	Bacteroides_thetaiotaomicron_CMU108	IAG17_08535	368	Bacteroidales	Bacteroidaceae	Bacteroides	thetaiotaomicron	30.79	31.11	31.11	31.11	31.11	31.11	31.11	31.11	31.11	31.11	31.11	31.11	31.11	31.11	31.11	31.11	31.11	31.11	31.11	31.11	31.11	31.11	31.11	31.11	31.11	31.11	31.11	31.11	31.11	31.11	31.11	31.11	31.11	31.11	31.11	31.11	31.11	31.11	31.11	31.11	31.11	31.11
19	Bacteroides_thetaiotaomicron_CMU13	IAG16_11675	368	Bacteroidales	Bacteroidaceae	Bacteroides	thetaiotaomicron	30.79	31.11	31.11	31.11	31.11	31.11	31.11	31.11	31.11	31.11	31.11	31.11	31.11	31.11	31.11	31.11	31.11	31.11	31.11	31.11	31.11	31.11	31.11	31.11	31.11	31.11	31.11	31.11	31.11	31.11	31.11	31.11	31.11	31.11	31.11	31.11	31.11	31.11	31.11	31.11	31.11	31.11
19	Bacteroides_thetaiotaomicron_DC20	FIB20_11505	368	Bacteroidales	Bacteroidaceae	Bacteroides	thetaiotaomicron	30.79	31.11	31.11	31.11	31.11	31.11	31.11	31.11	31.11	31.11	31.11	31.11	31.11	31.11	31.11	31.11	31.11	31.11	31.11	31.11	31.11	31.11	31.11	31.11	31.11	31.11	31.11	31.11	31.11	31.11	31.11	31.11	31.11	31.11	31.11	31.11	31.11	31.11	31.11	31.11	31.11	31.11
19	Bacteroides_thetaiotaomicron_DC21	FIA61_02380	368	Bacteroidales	Bacteroidaceae	Bacteroides	thetaiotaomicron	30.79	31.11	31.11	31.11	31.11	31.11	31.11	31.11	31.11	31.11	31.11	31.11	31.11	31.11	31.11	31.11	31.11	31.11	31.11	31.11	31.11	31.11	31.11	31.11	31.11	31.11	31.11	31.11	31.11	31.11	31.11	31.11	31.11	31.11	31.11	31.11	31.11	31.11	31.11	31.11	31.11	31.11
19	Bacteroides_thetaiotaomicron_DFI.3.60A	KTG53_02995	368	Bacteroidales	Bacteroidaceae	Bacteroides	thetaiotaomicron	30.79	31.11	31.11	31.11	31.11	31.11	31.11	31.11	31.11	31.11	31.11	31.11	31.11	31.11	31.11	31.11	31.11	31.11	31.11	31.11	31.11	31.11	31.11	31.11	31.11	31.11	31.11	31.11	31.11	31.11	31.11	31.11	31.11	31.11	31.11	31.11	31.11	31.11	31.11	31.11	31.11	31.11
19	Bacteroides_thetaiotaomicron_DFI.3.60B	KTG56_03490	368	Bacteroidales	Bacteroidaceae	Bacteroides	thetaiotaomicron	30.79	31.11	31.11	31.11	31.11	31.11	31.11	31.11	31.11	31.11	31.11	31.11	31.11	31.11	31.11	31.11	31.11	31.11	31.11	31.11	31.11	31.11	31.11	31.11	31.11	31.11	31.11	31.11	31.11	31.11	31.11	31.11	31.11	31.11	31.11	31.11	31.11	31.11	31.11	31.11	31.11	31.11
19	Bacteroides_thetaiotaomicron_DFI.3.61	KSZ88_04455	368	Bacteroidales	Bacteroidaceae	Bacteroides	thetaiotaomicron	30.79	31.11	31.11	31.11	31.11	31.11	31.11	31.11	31.11	31.11	31.11	31.11	31.11	31.11	31.11	31.11	31.11	31.11	31.11	31.11	31.11	31.11	31.11	31.11	31.11	31.11	31.11	31.11	31.11	31.11	31.11	31.11	31.11	31.11	31.11	31.11	31.11	31.11	31.11	31.11	31.11	31.11
19	Bacteroides_thetaiotaomicron_KPPR-3	SAMN02910322_02357	368	Bacteroidales	Bacteroidaceae	Bacteroides	thetaiotaomicron	30.79	31.11	31.11	31.11	31.11	31.11	31.11	31.11	31.11	31.11	31.11	31.11	31.11	31.11	31.11	31.11	31.11	31.11	31.11	31.11	31.11	31.11	31.11	31.11	31.11	31.11	31.11	31.11	31.11	31.11	31.11	31.11	31.11	31.11	31.11	31.11	31.11	31.11	31.11	31.11	31.11	31.11
19	Bacteroides_thetaiotaomicron_MSK.23.25	KSU84_04045	368	Bacteroidales	Bacteroidaceae	Bacteroides	thetaiotaomicron	30.79	31.11	31.11	31.11	31.11	31.11	31.11	31.11	31.11	31.11	31.11	31.11	31.11	31.11	31.11	31.11	31.11	31.11	31.11	31.11	31.11	31.11	31.11	31.11	31.11	31.11	31.11	31.11	31.11	31.11	31.11	31.11	31.11	31.11	31.11	31.11	31.11	31.11	31.11	31.11	31.11	31.11
19	Bacteroides_thetaiotaomicron_MSK.23.42	KSU85_06580	368	Bacteroidales	Bacteroidaceae	Bacteroides	thetaiotaomicron	30.79	31.11	31.11	31.11	31.11	31.11	31.11	31.11	31.11	31.11	31.11	31.11	31.11	31.11	31.11	31.11	31.11	31.11	31.11	31.11	31.11	31.11	31.11	31.11	31.11	31.11	31.11	31.11	31.11	31.11	31.11	31.11	31.11	31.11	31.11	31.11	31.11	31.11	31.11	31.11	31.11	31.11
19	Bacteroides_thetaiotaomicron_MSK.23.45	KSV28_04045	368	Bacteroidales	Bacteroidaceae	Bacteroides	thetaiotaomicron	30.79	31.11	31.11	31.11	31.11	31.11	31.11	31.11	31.11	31.11	31.11	31.11	31.11	31.11	31.11	31.11	31.11	31.11	31.11	31.11	31.11	31.11	31.11	31.11	31.11	31.11	31.11	31.11	31.11	31.11	31.11	31.11	31.11	31.11	31.11	31.11	31.11	31.11	31.11	31.11	31.11	31.11
19	Bacteroides_thetaiotaomicron_MSK.23.49	KSU99_04050	368	Bacteroidales	Bacteroidaceae	Bacteroides	thetaiotaomicron	30.79	31.11	31.11	31.11	31.11	31.11	31.11	31.11	31.11	31.11	31.11	31.11	31.11	31.11	31.11	31.11	31.11	31.11	31.11	31.11	31.11	31.11	31.11	31.11	31.11	31.11	31.11	31.11	31.11	31.11	31.11	31.11	31.11	31.11	31.11	31.11	31.11	31.11	31.11	31.11	31.11	31.11
19	Bacteroides_thetaiotaomicron_MSK.23.85	KSU81_22910	368	Bacteroidales	Bacteroidaceae	Bacteroides	thetaiotaomicron	30.79	31.11	31.11	31.11	31.11	31.11	31.11	31.11	31.11	31.11	31.11	31.11	31.11	31.11	31.11	31.11	31.11	31.11	31.11	31.11	31.11	31.11	31.11	31.11	31.11	31.11	31.11	31.11	31.11	31.11	31.11	31.11	31.11	31.11	31.11	31.11	31.11	31.11	31.11	31.11	31.11	31.11
19	Bacteroides_thetaiotaomicron_jmh62	KFX72_22805	368	Bacteroidales	Bacteroidaceae	Bacteroides	thetaiotaomicron	30.79	31.11	31.11	31.11	31.11	31.11	31.11	31.11	31.11	31.11	31.11	31.11	31.11	31.11	31.11	31.11	31.11	31.11	31.11	31.11	31.11	31.11	31.11	31.11	31.11	31.11	31.11	31.11	31.11	31.11	31.11	31.11	31.11	31.11	31.11	31.11	31.11	31.11	31.11	31.11	31.11	31.11
19	Phocaeicola_dorei_BIOML-A5	F2Y61_10125	368	Bacteroidales	Bacteroidaceae	Phocaeicola	dorei	30.79	31.11	31.11	31.11	31.11	31.11	31.11	31.11	31.11	31.11	31.11	31.11	31.11	31.11	31.11	31.11	31.11	31.11	31.11	31.11	31.11	31.11	31.11	31.11	31.11	31.11	31.11	31.11	31.11	31.11	31.11	31.11	31.11	31.11	31.11	31.11	31.11	31.11	31.11	31.11	31.11	31.11
19	Phocaeicola_vulgatus_AF04-12	DWV27_03215	368	Bacteroidales	Bacteroidaceae	Phocaeicola	vulgatus	30.79	31.11	31.11	31.11	31.11	31.11	31.11	31.11	31.11	31.11	31.11	31.11	31.11	31.11	31.11	31.11	31.11	31.11	31.11	31.11	31.11	31.11	31.11	31.11	31.11	31.11	31.11	31.11	31.11	31.11	31.11	31.11	31.11	31.11	31.11	31.11	31.11	31.11	31.11	31.11	31.11	31.11
19	Phocaeicola_vulgatus_AF20-10	DWX60_01275	368	Bacteroidales	Bacteroidaceae	Phocaeicola	vulgatus	30.79	31.11	31.11	31.11	31.11	31.11	31.11	31.11	31.11	31.11	31.11	31.11	31.11	31.11	31.11	31.11	31.11	31.11	31.11	31.11	31.11	31.11	31.11	31.11	31.11	31.11	31.11	31.11	31.11	31.11	31.11	31.11	31.11	31.11	31.11	31.11	31.11	31.11	31.11	31.11	31.11	31.11
19	Phocaeicola_vulgatus_AM39-10	DW874_11340	368	Bacteroidales	Bacteroidaceae	Phocaeicola	vulgatus	30.79	31.11	31.11	31.11	31.11	31.11	31.11	31.11	31.11	31.11	31.11	31.11	31.11	31.11	31.11	31.11	31.11	31.11	31.11	31.11	31.11	31.11	31.11	31.11	31.11	31.11	31.11	31.11	31.11	31.11	31.11	31.11	31.11	31.11	31.11	31.11	31.11	31.11	31.11	31.11	31.11	31.11
19	Phocaeicola_vulgatus_BJH_179	K0G48_21300	368	Bacteroidales	Bacteroidaceae	Phocaeicola	vulgatus	30.79	31.11	31.11	31.11	31.11	31.11	31.11	31.11	31.11	31.11	31.11	31.11	31.11	31.11	31.11	31.11	31.11	31.11	31.11	31.11	31.11	31.11	31.11	31.11	31.11	31.11	31.11	31.11	31.11	31.11	31.11	31.11	31.11	31.11	31.11	31.11	31.11	31.11	31.11	31.11	31.11	31.11
19	Phocaeicola_vulgatus_Bv127	L4X28_18040	368	Bacteroidales	Bacteroidaceae	Phocaeicola	vulgatus	30.79	31.11	31.11	31.11	31.11	31.11	31.11	31.11	31.11	31.11	31.11	31.11	31.11	31.11	31.11	31.11	31.11	31.11	31.11	31.11	31.11	31.11	31.11	31.11	31.11	31.11	31.11	31.11	31.11	31.11	31.11	31.11	31.11	31.11	31.11	31.11	31.11	31.11	31.11	31.11	31.11	31.11
19	Bacteroides_caccae_BIOML-A24	F2Y33_21030	368	Bacteroidales	Bacteroidaceae	Bacteroides	caccae	30.79	31.11	31.11	31.11	31.11	31.11	31.11	31.11	31.11	31.11	31.11	31.11	31.11	31.11	31.11	31.11	31.11	31.11	31.11	31.11	31.11	31.11	31.11	31.11	31.11	31.11	31.11	31.11	31.11	31.11	31.11	31.11	31.11	31.11	31.11	31.11	31.11	31.11	31.11	31.11	31.11	31.11
19	Bacteroides_caccae_BIOML-A25	F2Y39_22160	368	Bacteroidales	Bacteroidaceae	Bacteroides	caccae	30.79	31.11	31.11	31.11	31.11	31.11	31.11	31.11	31.11	31.11	31.11	31.11	31.11	31.11	31.11	31.11	31.11	31.11	31.11	31.11	31.11	31.11	31.11	31.11	31.11	31.11	31.11	31.11	31.11	31.11	31.11	31.11	31.11	31.11	31.11	31.11	31.11	31.11	31.11	31.11	31.11	31.11
19	Bacteroides_caccae_bj_0095	EAJ00_22095	368	Bacteroidales	Bacteroidaceae	Bacteroides	caccae	30.79	31.11	31.11	31.11	31.11	31.11	31.11	31.11	31.11	31.11	31.11	31.11	31.11	31.11	31.11	31.11	31.11	31.11	31.11	31.11	31.11	31.11	31.11	31.11	31.11	31.11	31.11	31.11	31.11	31.11	31.11	31.11	31.11	31.11	31.11	31.11	31.11	31.11	31.11	31.11	31.11	31.11
20	Phocaeicola_dorei_81B11	EXC84_RS10320	515	Bacteroidales	Bacteroidaceae	Phocaeicola	dorei	28.01	28.01	28.01	28.01	28.01	28.01	28.01	28.01	28.01	28.01	28.01	28.01	28.01	28.01	28.01	28.01	28.01	28.01	28.01	28.01	28.01	28.01	28.01	28.01	28.01	28.01	28.01	28.01	28.01	28.01	28.01	28.01	28.01	28.01	28.01	28.01	28.01	28.01	28.01	28.01	28.01	28.01
20	Phocaeicola_vulgatus_AF13-53	DWV96_05210	515	Bacteroidales	Bacteroidaceae	Phocaeicola	vulgatus	28.01	28.01	28.01	28.01	28.01	28.01	28.01	28.01	28.01	28.01	28.01	28.01	28.01	28.01	28.01	28.01	28.01	28.01	28.01	28.01	28.01	28.01	28.01	28.01	28.01	28.01	28.01	28.01	28.01	28.01	28.01	28.01	28.01	28.01	28.01	28.01	28.01	28.01	28.01	28.01	28.01	28.01
20	Phocaeicola_vulgatus_AM14-27	DW162_02445	515	Bacteroidales	Bacteroidaceae	Phocaeicola	vulgatus	28.01	28.01	28.01	28.01	28.01	28.01	28.01	28.01	28.01	28.01	28.01	28.01	28.01	28.01	28.01	28.01	28.01	28.01	28.01	28.01	28.01	28.01	28.01	28.01	28.01	28.01	28.01	28.01	28.01	28.01	28.01	28.01	28.01	28.01	28.01	28.01	28.01	28.01	28.01	28.01	28.01	28.01
20	Phocaeicola_dorei_CL03T12C01	HMPREF1065_02521	515	Bacteroidales	Bacteroidaceae	Phocaeicola	dorei	27.69	27.69	27.69	27.69	27.69	27.69	27.69	27.69	27.69	27.69	27.69	27.69	27.69	27.69	27.69	27.69	27.69	27.69	27.69	27.69	27.69	27.69	27.69	27.69	27.69	27.69	27.69	27.69	27.69	27.69	27.69	27.69	27.69	27.69	27.69	27.69	27.69	27.69	27.69	27.69	27.69	27.69
20	Phocaeicola_dorei_CL03T12C01_UFlaPB	ABI39_05595	515	Bacteroidales	Bacteroidaceae	Phocaeicola	dorei	27.69	27.69	27.69	27.69	27.69	27.69	27.69	27.69	27.69	27.69	27.69	27.69	27.69	27.69	27.69	27.69	27.69	27.69	27.69	27.69	27.69	27.69	27.69	27.69	27.69	27.69	27.69	27.69	27.69	27.69	27.69	27.69	27.69	27.69	27.69	27.69	27.69	27.69	27.69	27.69	27.69	27.69
20	Phocaeicola_vulgatus_MSK.17.5	KSY01_21320	515	Bacteroidales	Bacteroidaceae	Phocaeicola	vulgatus	27.69	27.69	27.69	27.69	27.69	27.69	27.69	27.69	27.69	27.69	27.69	27.69	27.69	27.69	27.69	27.69	27.69	27.69	27.69	27.69	27.69	27.69	27.69	27.69	27.69	27.69	27.69	27.69	27.69	27.69	27.69	27.69	27.69	27.69	27.69	27.69	27.69	27.69	27.69	27.69	27.69	27.69
20	Phocaeicola_vulgatus_MSK.17.55	KSY03_21315	515	Bacteroidales	Bacteroidaceae	Phocaeicola	vulgatus	27.69	27.69	27.69	27.69	27.69	27.69	27.69	27.69	27.69	27.69	27.69	27.69	27.69	27.69	27.69	27.69	27.69	27.69	27.69	27.69	27.69	27.69	27.69	27.69	27.69	27.69	27.69	27.69	27.69	27.69	27.69	27.69	27.69	27.69	27.69	27.69	27.69	27.69	27.69	27.69	27.69	27.69
20	Phocaeicola_vulgatus_MSK.17.56	KSX99_21390	515	Bacteroidales	Bacteroidaceae	Phocaeicola	vulgatus	27.69	27.69	27.69	27.69	27.69	27.69	27.69	27.69	27.69	27.69	27.69	27.69	27.69	27.69	27.69	27.69	27.69	27.69	27.69	27.69	27.69	27.69	27.69	27.69	27.69	27.69	27.69	27.69	27.69	27.69	27.69	27.69	27.69	27.69	27.69	27.69	27.69	27.69	27.69	27.69	27.69	27.69
20	Phocaeicola_vulgatus_MSK.17.64	KSX94_20855	515	Bacteroidales	Bacteroidaceae	Phocaeicola	vulgatus	27.69	27.69	27.69	27.69	27.69	27.69	27.69	27.69	27.69	27.69	27.69	27.69	27.69	27.69	27.69	27.69	27.69	27.69	27.69	27.69	27.69	27.69	27.69	27.69	27.69	27.69	27.69	27.69	27.69	27.69	27.69	27.69	27.69	27.69	27.69	27.69	27.69	27.69	27.69	27.69	27.69	27.69
20	Phocaeicola_vulgatus_MSK.17.65	KSX95_21360	515	Bacteroidales	Bacteroidaceae	Phocaeicola	vulgatus	27.69	27.69	27.69	27.69	27.69	27.69	27.69	27.69	27.69	27.69	27.69	27.69	27.69	27.69	27.69	27.69	27.69	27.69	27.69	27.69	27.69	27.69	27.69	27.69	27.69	27.69	27.69	27.69	27.69	27.69	27.69	27.69	27.69	27.69	27.69	27.69	27.69	27.69	27.69	27.69	27.69	27.69
20	Phocaeicola_vulgatus_MSK.17.67	KSX96_21280	515	Bacteroidales	Bacteroidaceae	Phocaeicola	vulgatus	27.69	27.69	27.69	27.69	27.69	27.69	27.69	27.69	27.69	27.69	27.69	27.69	27.69	27.69	27.69	27.69	27.69	27.69	27.69	27.69	27.69	27.69	27.69	27.69	27.69	27.69	27.69	27.69	27.69	27.69	27.69	27.69	27.69	27.69	27.69	27.69	27.69	27.69	27.69	27.69	27.69	27.69
20	Phocaeicola_vulgatus_MSK.17.71	KSX82_21395	515	Bacteroidales	Bacteroidaceae	Phocaeicola	vulgatus	27.69	27.69	27.69	27.69	27.69	27.69	27.69	27.69	27.69	27.69	27.69	27.69	27.69	27.69	27.69	27.69	27.69	27.69	27.69	27.69	27.69	27.69	27.69	27.69	27.69	27.69	27.69	27.69	27.69	27.69	27.69	27.69	27.69	27.69	27.69	27.69	27.69	27.69	27.69	27.69	27.69	27.69
20	Phocaeicola_vulgatus_MSK.17.87	KSY02_21395	515	Bacteroidales	Bacteroidaceae	Phocaeicola	vulgatus	27.69	27.69	27.69	27.69	27.69	27.69	27.69	27.69	27.69	27.69	27.69	27.69	27.69	27.69	27.69	27.69	27.69	27.69	27.69	27.69	27.69	27.69	27.69	27.69	27.69	27.69	27.69	27.69	27.69	27.69	27.69	27.69	27.69	27.69	27.69	27.69	27.69	27.69	27.69	27.69	27.69	27.69
20	Phocaeicola_vulgatus_MSK.17.91	KSX98_21400	515	Bacteroidales	Bacteroidaceae	Phocaeicola	vulgatus	27.69	27.69	27.69	27.69	27.69	27.69	27.69	27.69	27.69	27.69	27.69	27.69	27.69	27.69	27.69	27.69	27.69	27.69	27.69	27.69	27.69	27.69	27.69	27.69	27.69	27.69	27.69	27.69	27.69	27.69	27.69	27.69	27.69	27.69	27.69	27.69	27.69	27.69	27.69	27.69	27.69	27.69
20	Phocaeicola_vulgatus_MSK.17.92	KSX86_21520	515	Bacteroidales	Bacteroidaceae	Phocaeicola	vulgatus	27.69	27.69	27.69	27.69	27.69	27.69	27.69	27.69	27.69	27.69	27.69	27.69	27.69	27.69	27.69	27.69	27.69	27.69	27.69	27.69	27.69	27.69	27.69	27.69	27.69	27.69	27.69	27.69	27.69	27.69	27.69	27.69	27.69	27.69	27.69	27.69	27.69	27.69	27.69	27.69	27.69	27.69
20	Phocaeicola_vulgatus_MSK.17.93	KSX90_21525	515	Bacteroidales	Bacteroidaceae	Phocaeicola	vulgatus	27.69	27.69	27.69	27.69	27.69	27.69	27.69	27.69	27.69	27.69	27.69	27.69	27.69	27.69	27.69	27.69	27.69	27.69	27.69	27.69	27.69	27.69	27.69	27.69	27.69	27.69	27.69	27.69	27.69	27.69	27.69	27.69	27.69	27.69	27.69	27.69	27.69	27.69	27.69	27.69	27.69	27.69
20	Phocaeicola_vulgatus_1001095H_141210_H7	I4W05_RS10375	515	Bacteroidales	Bacteroidaceae	Phocaeicola	vulgatus	27.69	27.69	27.69	27.69	27.69	27.69	27.69	27.69	27.69	27.69	27.69	27.69	27.69	27.69	27.69	27.69	27.69	27.69	27.69	27.69	27.69	27.69	27.69	27.69	27.69	27.69	27.69	27.69	27.69	27.69	27.69	27.69	27.69	27.69	27.69	27.69	27.69	27.69	27.69	27.69	27.69	27.69
20	Phocaeicola_vulgatus_H23	HUV02_21900	515	Bacteroidales	Bacteroidaceae	Phocaeicola	vulgatus	27.69	27.69	27.69	27.69	27.69	27.69	27.69	27.69	27.69	27.69	27.69	27.69	27.69	27.69	27.69	27.69	27.69	27.69	27.69	27.69	27.69	27.69	27.69	27.69	27.69	27.69	27.69	27.69	27.69	27.69	27.69	27.69	27.69	27.69	27.69	27.69	27.69	27.69	27.69	27.69	27.69	27.69
20	Phocaeicola_vulgatus_Bv452	L4X54_21460	515	Bacteroidales	Bacteroidaceae	Phocaeicola	vulgatus	27.69	27.69	27.69	27.69	27.69	27.69	27.69	27.69	27.69	27.69	27.69	27.69	27.69	27.69	27.69	27.69	27.69	27.69	27.69	27.69	27.69	27.69	27.69	27.69	27.69	27.69	27.69	27.69	27.69	27.69	27.69	27.69	27.69	27.69	27.69	27.69	27.69	27.69	27.69	27.69	27.69	27.69
20	Phocaeicola_vulgatus_Bv5	L4X40_21490	515	Bacteroidales	Bacteroidaceae	Phocaeicola	vulgatus	27.69	27.69	27.69	27.69	27.69	27.69	27.69	27.69	27.69	27.69	27.69	27.69	27.69	27.69	27.69	27.69	27.69	27.69	27.69	27.69	27.69	27.69	27.69	27.69	27.69	27.69	27.69	27.69	27.69	27.69	27.69	27.69	27.69	27.69	27.69	27.69	27.69	27.69	27.69	27.69	27.69	27.69
20	Phocaeicola_vulgatus_NLAE-zl-G202	SAMN04487923_10814	515	Bacteroidales	Bacteroidaceae	Phocaeicola	vulgatus	27.69	27.69	27.69	27.69	27.69	27.69	27.69	27.69	27.69	27.69	27.69	27.69	27.69	27.69	27.69	27.69	27.69	27.69	27.69	27.69	27.69	27.69	27.69	27.69	27.69	27.69	27.69	27.69	27.69	27.69	27.69	27.69	27.69	27.69	27.69	27.69	27.69	27.69	27.69	27.69	27.69	27.69
20	Bacteroides_uniformis_PtFD3Pch2	JQN06_04205	515	Bacteroidales	Bacteroidaceae	Bacteroides	uniformis	27.69	27.69	27.69	27.69	27.69	27.69	27.69	27.69	27.69	27.69	27.69	27.69	27.69	27.69	27.69	27.69	27.69	27.69	27.69	27.69	27.69	27.69	27.69	27.69	27.69	27.69	27.69	27.69	27.69	27.69	27.69	27.69	27.69	27.69	27.69	27.69	27.69	27.69	27.69	27.69	27.69	27.69
20	Phocaeicola_dorei_1001099B_141217_G4	I2I39_RS04215	515	Bacteroidales	Bacteroidaceae	Phocaeicola	dorei	27.69	27.69	27.69	27.69	27.69	27.69	27.69	27.69	27.69	27.69	27.69	27.69	27.69	27.69	27.69	27.69	27.69	27.69	27.69	27.69	27.69	27.69	27.69	27.69	27.69	27.69	27.69	27.69	27.69	27.69	27.69	27.69	27.69	27.69	27.69	27.69	27.69	27.69	27.69	27.69	27.69	27.69
20	Phocaeicola_dorei_1001275B_160808_H6	I2D11_RS15150	515	Bacteroidales	Bacteroidaceae	Phocaeicola	dorei	27.69	27.69	27.69	27.69	27.69	27.69	27.69	27.69	27.69	27.69	27.69	27.69	27.69	27.69	27.69	27.69	27.69	27.69	27.69	27.69	27.69	27.69	27.69	27.69	27.69	27.69	27.69	27.69	27.69	27.69	27.69	27.69	27.69	27.69	27.69	27.69	27.69	27.69	27.69	27.69	27.69	27.69
20	Phocaeicola_dorei_1001302B_160321_F1	I2F32_RS09035	515	Bacteroidales	Bacteroidaceae	Phocaeicola	dorei	27.69	27.69	27.69	27.69	27.69	27.69	27.69	27.69	27.69	27.69	27.69	27.69	27.69	27.69	27.69	27.69	27.69	27.69	27.69	27.69	27.69	27.69	27.69	27.69	27.69	27.69	27.69	27.69	27.69	27.69	27.69	27.69	27.69	27.69	27.69	27.69	27.69	27.69	27.69	27.69	27.69	27.69
20	Phocaeicola_dorei_5_1_36_D4	BSEG_03439	515	Bacteroidales	Bacteroidaceae	Phocaeicola	dorei	27.69	27.69	27.69	27.69	27.69	27.69	27.69	27.69	27.69	27.69	27.69	27.69	27.69	27.69	27.69	27.69	27.69	27.69	27.69	27.69	27.69	27.69	27.69	27.69	27.69	27.69	27.69	27.69	27.69	27.69	27.69	27.69	27.69	27.69	27.69	27.69	27.69	27.69	27.69	27.69	27.69	27.69
20	Phocaeicola_dorei_AF27-18BH	DWY81_19075	515	Bacteroidales	Bacteroidaceae	Phocaeicola	dorei	27.69	27.69	27.69	27.69	27.69	27.69	27.69	27.69	27.69	27.69	27.69	27.69	27.69	27.69	27.69	27.69	27.69	27.69	27.69	27.69	27.69	27.69	27.69	27.69	27.69	27.69	27.69	27.69	27.69	27.69	27.69	27.69	27.69	27.69	27.69	27.69	27.69	27.69	27.69	27.69	27.69	27.69
20	Phocaeicola_dorei_An41	B5F95_17840	515	Bacteroidales	Bacteroidaceae	Phocaeicola	dorei	27.69	27.69	27.69	27.69	27.69	27.69	27.69	27.69	27.69	27.69	27.69	27.69	27.69	27.69	27.69	27.69	27.69	27.69	27.69	27.69	27.69	27.69	27.69	27.69	27.69	27.69	27.69	27.69	27.69	27.69	27.69	27.69	27.69	27.69	27.69	27.69	27.69	27.69	27.69	27.69	27.69	27.69
20	Phocaeicola_dorei_BIOML-A1	F2Y58_12380	515	Bacteroidales	Bacteroidaceae	Phocaeicola	dorei	27.69	27.69	27.69	27.69	27.69	27.69	27.69	27.69	27.69	27.69	27.69	27.69	27.69	27.69	27.69	27.69	27.69	27.69	27.69	27.69	27.69	27.69	27.69	27.69	27.69	27.69	27.69	27.69	27.69	27.69	27.69	27.69	27.69	27.69	27.69	27.69	27.69	27.69	27.69	27.69	27.69	27.69
20	Phocaeicola_dorei_BIOML-A10	F2Y92_11360	515	Bacteroidales	Bacteroidaceae	Phocaeicola	dorei	27.69	27.69	27.69	27.69	27.69	27.69	27.69	27.69	27.69	27.69	27.69	27.69	27.69	27.69	27.69	27.69	27.69	27.69	27.69	27.69	27.69	27.69	27.69	27.69	27.69	27.69	27.69	27.69	27.69	27.69	27.69	27.69	27.69	27.69	27.69	27.69	27.69	27.69	27.69	27.69	27.69	27.69
20	Phocaeicola_dorei_BIOML-A11	F2Y59_11625	515	Bacteroidales	Bacteroidaceae	Phocaeicola	dorei	27.69	27.69	27.69	27.69	27.69	27.69	27.69	27.69	27.69	27.69	27.69	27.69	27.69	27.69	27.69	27.69	27.69	27.69	27.69	27.69	27.69	27.69	27.69	27.69	27.69	27.69	27.69	27.69	27.69	27.69	27.69	27.69	27.69	27.69	27.69	27.69	27.69	27.69	27.69	27.69	27.69	27.69
20	Phocaeicola_dorei_BIOML-A12	F2Y80_05980	515	Bacteroidales	Bacteroidaceae	Phocaeicola	dorei	27.69	27.69	27.69	27.69	27.69	27.69	27.69	27.69	27.69	27.69	27.69	27.69	27.69	27.69	27.69	27.69	27.69	27.69	27.69	27.69	27.69	27.69	27.69	27.69	27.69	27.69	27.69	27.69	27.69	27.69	27.69	27.69	27.69	27.69	27.69	27.69	27.69	27.69	27.69	27.69	27.69	27.69
20	Phocaeicola_dorei_BIOML-A13	F2Y91_03670	515	Bacteroidales	Bacteroidaceae	Phocaeicola	dorei	27.69	27.69	27.69	27.69	27.69	27.69	27.69	27.69	27.69	27.69	27.69	27.69	27.69	27.69	27.69	27.69	27.69	27.69	27.69	27.69	27.69	27.69	27.69	27.69	27.69	27.69	27.69	27.69	27.69	27.69	27.69	27.69	27.69	27.69	27.69	27.69	27.69	27.69	27.69	27.69	27.69	27.69
20	Phocaeicola_dorei_BIOML-A14	F2Z02_09745	515	Bacteroidales	Bacteroidaceae	Phocaeicola	dorei	27.69	27.69	27.69	27.69	27.69	27.69	27.69	27.69	27.69	27.69	27.69	27.69	27.69	27.69	27.69	27.69	27.69	27.69	27.69	27.69	27.69	27.69	27.69	27.69	27.69	27.69	27.69	27.69	27.69	27.69	27.69	27.69	27.69	27.69	27.69	27.69	27.69	27.69	27.69	27.69	27.69	27.69
20	Phocaeicola_dorei_BIOML-A15	F2Y96_05720	515	Bacteroidales	Bacteroidaceae	Phocaeicola	dorei	27.69	27.69	27.69	27.69	27.69	27.69	27.69	27.69	27.69	27.69	27.69	27.69	27.69	27.69	27.69	27.69	27.69	27.69	27.69	27.69	27.69	27.69	27.69	27.69	27.69	27.69	27.69	27.69	27.69	27.69	27.69	27.69	27.69	27.69	27.69	27.69	27.69	27.69	27.69	27.69	27.69	27.69
20	Phocaeicola_dorei_BIOML-A17	F2Y98_00730	515	Bacteroidales	Bacteroidaceae	Phocaeicola	dorei	27.69	27.69	27.69	27.69	27.69	27.69	27.69	27.69	27.69	27.69	27.69	27.69	27.69	27.69	27.69	27.69	27.69	27.69	27.69	27.69	27.69	27.69	27.69	27.69	27.69	27.69	27.69	27.69	27.69	27.69	27.69	27.69	27.69	27.69	27.69	27.69	27.69	27.69	27.69	27.69	27.69	27.69
20	Phocaeicola_dorei_BIOML-A18	F2Z04_05085	515	Bacteroidales	Bacteroidaceae	Phocaeicola	dorei	27.69	27.69	27.69	27.69	27.69	27.69	27.69	27.69	27.69	27.69	27.69	27.69	27.69	27.69	27.69	27.69	27.69	27.69	27.69	27.69	27.69	27.69	27.69	27.69	27.69	27.69	27.69	27.69	27.69	27.69	27.69	27.69	27.69	27.69	27.69	27.69	27.69	27.69	27.69	27.69	27.69	27.69
20	Phocaeicola_dorei_BIOML-A19	F2Z05_03720	515	Bacteroidales	Bacteroidaceae	Phocaeicola	dorei	27.69	27.69	27.69	27.69	27.69	27.69	27.69	27.69	27.69	27.69	27.69	27.69	27.69	27.69	27.69	27.69	27.69	27.69	27.69	27.69	27.69	27.69	27.69	27.69	27.69	27.69	27.69	27.69	27.69	27.69	27.69	27.69	27.69	27.69	27.69	27.69	27.69	27.69	27.69	27.69	27.69	27.69
20	Phocaeicola_dorei_BIOML-A20	F2Z03_10905	515	Bacteroidales	Bacteroidaceae	Phocaeicola	dorei	27.69	27.69	27.69	27.69	27.69	27.69	27.69	27.69	27.69	27.69	27.69	27.69	27.69	27.69	27.69	27.69	27.69	27.69	27.69	27.69	27.69	27.69	27.69	27.69	27.69	27.69	27.69	27.69	27.69	27.69	27.69	27.69	27.69	27.69	27.69	27.69	27.69	27.69	27.69	27.69	27.69	27.69
20	Phocaeicola_dorei_BIOML-A21	F2Y97_11460	515	Bacteroidales	Bacteroidaceae	Phocaeicola	dorei	27.69	27.69	27.69	27.69	27.69	27.69	27.69	27.69	27.69	27.69	27.69	27.69	27.69	27.69	27.69	27.69	27.69	27.69	27.69	27.69	27.69	27.69	27.69	27.69	27.69	27.69	27.69	27.69	27.69	27.69	27.69	27.69	27.69	27.69	27.69	27.69	27.69	27.69	27.69	27.69	27.69	27.69
20	Phocaeicola_dorei_BIOML-A22	F2Z19_05855	515	Bacteroidales	Bacteroidaceae	Phocaeicola	dorei	27.69	27.69	27.69	27.69	27.69	27.69	27.69	27.69	27.69	27.69	27.69	27.69	27.69	27.69	27.69	27.69	27.69	27.69	27.69	27.69	27.69	27.69	27.69	27.69	27.69	27.69	27.69	27.69	27.69	27.69	27.69	27.69	27.69	27.69	27.69	27.69	27.69	27.69	27.69	27.69	27.69	27.69
20	Phocaeicola_dorei_BIOML-A23	F2Z01_03745	515	Bacteroidales	Bacteroidaceae	Phocaeicola	dorei	27.69	27.69	27.69	27.69	27.69	27.69	27.69	27.69	27.69	27.69	27.69	27.69	27.69	27.69	27.69	27.69	27.69	27.69	27.69	27.69	27.69	27.69	27.69	27.69	27.69	27.69	27.69	27.69	27.69	27.69	27.69	27.69	27.69	27.69	27.69	27.69	27.69	27.69	27.69	27.69	27.69	27.69
20	Phocaeicola_dorei_BIOML-A24	F2Z00_14295	515	Bacteroidales	Bacteroidaceae	Phocaeicola	dorei	27.69	27.69	27.69	27.69	27.69	27.69	27.69	27.69	27.69	27.69	27.69	27.69	27.69	27.69	27.69	27.69	27.69	27.69	27.69	27.69	27.69	27.69	27.69	27.69	27.69	27.69	27.69	27.69	27.69	27.69	27.69	27.69	27.69	27.69	27.69	27.69	27.69	27.69	27.69	27.69	27.69	27.69
20	Phocaeicola_dorei_BIOML-A25	F2Z07_02840	515	Bacteroidales	Bacteroidaceae	Phocaeicola	dorei	27.69	27.69	27.69	27.69	27.69	27.69	27.69	27.69	27.69	27.69	27.69	27.69	27.69	27.69	27.69	27.69	27.69	27.69	27.69	27.69	27.69	27.69	27.69	27.69	27.69	27.69	27.69	27.69	27.69	27.69	27.69	27.69	27.69	27.69	27.69	27.69	27.69	27.69	27.69	27.69	27.69	27.69
20	Phocaeicola_dorei_BIOML-A26	F2Z06_14785	515	Bacteroidales	Bacteroidaceae	Phocaeicola	dorei	27.69	27.69	27.69	27.69	27.69	27.69	27.69	27.69	27.69	27.69	27.69	27.69	27.69	27.69	27.69	27.69	27.69	27.69	27.69	27.69	27.69	27.69	27.69	27.69	27.69	27.69	27.69	27.69	27.69	27.69	27.69	27.69	27.69	27.69	27.69	27.69	27.69	27.69	27.69	27.69	27.69	27.69
20	Phocaeicola_dorei_BIOML-A3	F2Y56_11960	515	Bacteroidales	Bacteroidaceae	Phocaeicola	dorei	27.69	27.69	27.69	27.69	27.69	27.69	27.69	27.69	27.69	27.69	27.69	27.69	27.69	27.69	27.69	27.69	27.69	27.69	27.69	27.69	27.69	27.69	27.69	27.69	27.69	27.69	27.69	27.69	27.69	27.69	27.69	27.69	27.69	27.69	27.69	27.69	27.69	27.69	27.69	27.69	27.69	27.69
20	Phocaeicola_dorei_BIOML-A4	F2Y51_12075	515	Bacteroidales	Bacteroidaceae	Phocaeicola	dorei	27.69	27.69	27.69	27.69	27.69	27.69	27.69	27.69	27.69	27.69	27.69	27.69	27.69	27.69	27.69	27.69	27.69	27.69	27.69	27.69	27.69	27.69	27.69	27.69	27.69	27.69	27.69	27.69	27.69	27.69	27.69	27.69	27.69	27.69	27.69	27.69	27.69	27.69	27.69	27.69	27.69	27.69
20	Phocaeicola_dorei_BIOML-A6	F2Y55_01080	515	Bacteroidales	Bacteroidaceae	Phocaeicola	dorei	27.69	27.69	27.69	27.69	27.69	27.69	27.69	27.69	27.69	27.69	27.69	27.69	27.69	27.69	27.69	27.69	27.69	27.69	27.69	27.69	27.69	27.69	27.69	27.69	27.69	27.69	27.69	27.69	27.69	27.69	27.69	27.69	27.69	27.69	27.69	27.69	27.69	27.69	27.69	27.69	27.69	27.69
20	Phocaeicola_dorei_BIOML-A7	F2Y43_10995	515	Bacteroidales	Bacteroidaceae	Phocaeicola	dorei	27.69	27.69	27.69	27.69	27.69	27.69	27.69	27.69	27.69	27.69	27.69	27.69	27.69	27.69	27.69	27.69	27.69	27.69	27.69	27.69	27.69	27.69	27.69	27.69	27.69	27.69	27.69	27.69	27.69	27.69	27.69	27.69	27.69	27.69	27.69	27.69	27.69	27.69	27.69	27.69	27.69	27.69
20	Phocaeicola_dorei_BIOML-A8	F2Y44_07345	515	Bacteroidales	Bacteroidaceae	Phocaeicola	dorei	27.69	27.69	27.69	27.69	27.69	27.69	27.69	27.69	27.69	27.69	27.69	27.69	27.69	27.69	27.69	27.69	27.69	27.69	27.69	27.69	27.69	27.69	27.69	27.69	27.69	27.69	27.69	27.69	27.69	27.69	27.69	27.69	27.69	27.69	27.69	27.69	27.69	27.69	27.69	27.69	27.69	27.69
20	Phocaeicola_dorei_BIOML-A9	F2Y60_03870	515	Bacteroidales	Bacteroidaceae	Phocaeicola	dorei	27.69	27.69	27.69	27.69	27.69	27.69	27.69	27.69	27.69	27.69	27.69	27.69	27.69	27.69	27.69	27.69	27.69	27.69	27.69	27.69	27.69	27.69	27.69	27.69	27.69	27.69	27.69	27.69	27.69	27.69	27.69	27.69	27.69	27.69	27.69	27.69	27.69	27.69	27.69	27.69	27.69	27.69
20	Phocaeicola_dorei_BJH_10	K0H45_00430	515	Bacteroidales	Bacteroidaceae	Phocaeicola	dorei	27.69	27.69	27.69	27.69	27.69	27.69	27.69	27.69	27.69	27.69	27.69	27.69	27.69	27.69	27.69	27.69	27.69	27.69	27.69	27.69	27.69	27.69	27.69	27.69	27.69	27.69	27.69	27.69	27.69	27.69	27.69	27.69	27.69	27.69	27.69	27.69	27.69	27.69	27.69	27.69	27.69	27.69
20	Phocaeicola_dorei_BJH_177	K0G68_04125	515	Bacteroidales	Bacteroidaceae	Phocaeicola	dorei	27.69	27.69	27.69	27.69	27.69	27.69	27.69	27.69	27.69	27.69	27.69	27.69	27.69	27.69	27.69	27.69	27.69	27.69	27.69	27.69	27.69	27.69	27.69	27.69	27.69	27.69	27.69	27.69	27.69	27.69	27.69	27.69	27.69	27.69	27.69	27.69	27.69	27.69	27.69	27.69	27.69	27.69
20	Phocaeicola_dorei_BJH_58	K0F53_02350	515	Bacteroidales	Bacteroidaceae	Phocaeicola	dorei	27.69	27.69	27.69	27.69	27.69	27.69	27.69	27.69	27.69	27.69	27.69	27.69	27.69	27.69	27.69	27.69	27.69	27.69	27.69	27.69	27.69	27.69	27.69	27.69	27.69	27.69	27.69	27.69	27.69	27.69	27.69	27.69	27.69	27.69	27.69	27.69	27.69	27.69	27.69	27.69	27.69	27.69
20	Phocaeicola_dorei_BJH_62	K0F34_04130	515	Bacteroidales	Bacteroidaceae	Phocaeicola	dorei	27.69	27.69	27.69	27.69	27.69	27.69	27.69	27.69	27.69	27.69	27.69	27.69	27.69	27.69	27.69	27.69	27.69	27.69	27.69	27.69	27.69	27.69	27.69	27.69	27.69	27.69	27.69	27.69	27.69	27.69	27.69	27.69	27.69	27.69	27.69	27.69	27.69	27.69	27.69	27.69	27.69	27.69
20	Phocaeicola_dorei_BJH_65	K0F92_10840	515	Bacteroidales	Bacteroidaceae	Phocaeicola	dorei	27.69	27.69	27.69	27.69	27.69	27.69	27.69	27.69	27.69	27.69	27.69	27.69	27.69	27.69	27.69	27.69	27.69	27.69	27.69	27.69	27.69	27.69	27.69	27.69	27.69	27.69	27.69	27.69	27.69	27.69	27.69	27.69	27.69	27.69	27.69	27.69	27.69	27.69	27.69	27.69	27.69	27.69
20	Phocaeicola_dorei_BJH_8	K0G23_07940	515	Bacteroidales	Bacteroidaceae	Phocaeicola	dorei	27.69	27.69	27.69	27.69	27.69	27.69	27.69	27.69	27.69	27.69	27.69	27.69	27.69	27.69	27.69	27.69	27.69	27.69	27.69	27.69	27.69	27.69	27.69	27.69	27.69	27.69	27.69	27.69	27.69	27.69	27.69	27.69	27.69	27.69	27.69	27.69	27.69	27.69	27.69	27.69	27.69	27.69
20	Phocaeicola_dorei_BJH_81	K0F74_07740	515	Bacteroidales	Bacteroidaceae	Phocaeicola	dorei	27.69	27.69	27.69	27.69	27.69	27.69	27.69	27.69	27.69	27.69	27.69	27.69	27.69	27.69	27.69	27.69	27.69	27.69	27.69	27.69	27.69	27.69	27.69	27.69	27.69	27.69	27.69	27.69	27.69	27.69	27.69	27.69	27.69	27.69	27.69	27.69	27.69	27.69	27.69	27.69	27.69	27.69
20	Phocaeicola_dorei_CL02T00C15	HMPREF1063_02813	515	Bacteroidales	Bacteroidaceae	Phocaeicola	dorei	27.69	27.69	27.69	27.69	27.69	27.69	27.69	27.69	27.69	27.69	27.69	27.69	27.69	27.69	27.69	27.69	27.69	27.69	27.69	27.69	27.69	27.69	27.69	27.69	27.69	27.69	27.69	27.69	27.69	27.69	27.69	27.69	27.69	27.69	27.69	27.69	27.69	27.69	27.69	27.69	27.69	27.69
20	Phocaeicola_dorei_CL02T12C06	HMPREF1064_01579	515	Bacteroidales	Bacteroidaceae	Phocaeicola	dorei	27.69	27.69	27.69	27.69	27.69	27.69	27.69	27.69	27.69	27.69	27.69	27.69	27.69	27.69	27.69	27.69	27.69	27.69	27.69	27.69	27.69	27.69	27.69	27.69	27.69	27.69	27.69	27.69	27.69	27.69	27.69	27.69	27.69	27.69	27.69	27.69	27.69	27.69	27.69	27.69	27.69	27.69
20	Phocaeicola_dorei_D31t1_170403_C3	I2C50_RS14505	515	Bacteroidales	Bacteroidaceae	Phocaeicola	dorei	27.69	27.69	27.69	27.69	27.69	27.69	27.69	27.69	27.69	27.69	27.69	27.69	27.69	27.69	27.69	27.69	27.69	27.69	27.69	27.69	27.69	27.69	27.69	27.69	27.69	27.69	27.69	27.69	27.69	27.69	27.69	27.69	27.69	27.69	27.69	27.69	27.69	27.69	27.69	27.69	27.69	27.69
20	Phocaeicola_dorei_D33t1_170424_G7	I2H88_RS15930	515	Bacteroidales	Bacteroidaceae	Phocaeicola	dorei	27.69	27.69	27.69	27.69	27.69	27.69	27.69	27.69	27.69	27.69	27.69	27.69	27.69	27.69	27.69	27.69	27.69	27.69	27.69	27.69	27.69	27.69	27.69	27.69	27.69	27.69	27.69	27.69	27.69	27.69	27.69	27.69	27.69	27.69	27.69	27.69	27.69	27.69	27.69	27.69	27.69	27.69
20	Phocaeicola_dorei_D55t1_190419_H8	I2C63_RS02370	515	Bacteroidales	Bacteroidaceae	Phocaeicola	dorei	27.69	27.69	27.69	27.69	27.69	27.69	27.69	27.69	27.69	27.69	27.69	27.69	27.69	27.69	27.69	27.69	27.69	27.69	27.69	27.69	27.69	27.69	27.69	27.69	27.69	27.69	27.69	27.69	27.69	27.69	27.69	27.69	27.69	27.69	27.69	27.69	27.69	27.69	27.69	27.69	27.69	27.69
20	Phocaeicola_dorei_DFI.5.24	LI167_15475	515	Bacteroidales	Bacteroidaceae	Phocaeicola	dorei	27.69	27.69	27.69	27.69	27.69	27.69	27.69	27.69	27.69	27.69	27.69	27.69	27.69	27.69	27.69	27.69	27.69	27.69	27.69	27.69	27.69	27.69	27.69	27.69	27.69	27.69	27.69	27.69	27.69	27.69	27.69	27.69	27.69	27.69	27.69	27.69	27.69	27.69	27.69	27.69	27.69	27.69
20	Phocaeicola_dorei_DFI.7.13	LI048_10325	515	Bacteroidales	Bacteroidaceae	Phocaeicola	dorei	27.69	27.69	27.69	27.69	27.69	27.69	27.69	27.69	27.69	27.69	27.69	27.69	27.69	27.69	27.69	27.69	27.69	27.69	27.69	27.69	27.69	27.69	27.69	27.69	27.69	27.69	27.69	27.69	27.69	27.69	27.69	27.69	27.69	27.69	27.69	27.69	27.69	27.69	27.69	27.69	27.69	27.69
20	Phocaeicola_dorei_DFI.7.53	L0N18_05370	515	Bacteroidales	Bacteroidaceae	Phocaeicola	dorei	27.69	27.69	27.69	27.69	27.69	27.69	27.69	27.69	27.69	27.69	27.69	27.69	27.69	27.69	27.69	27.69	27.69	27.69	27.69	27.69	27.69	27.69	27.69	27.69	27.69	27.69	27.69	27.69	27.69	27.69	27.69	27.69	27.69	27.69	27.69	27.69	27.69	27.69	27.69	27.69	27.69	27.69
20	Phocaeicola_dorei_DFI.7.63	L0P14_09920	515	Bacteroidales	Bacteroidaceae	Phocaeicola	dorei	27.69	27.69	27.69	27.69	27.69	27.69	27.69	27.69	27.69	27.69	27.69	27.69	27.69	27.69	27.69	27.69	27.69	27.69	27.69	27.69	27.69	27.69	27.69	27.69	27.69	27.69	27.69	27.69	27.69	27.69	27.69	27.69	27.69	27.69	27.69	27.69	27.69	27.69	27.69	27.69	27.69	27.69
20	Phocaeicola_dorei_DSM_108974	INF53_14770	515	Bacteroidales	Bacteroidaceae	Phocaeicola	dorei	27.69	27.69	27.69	27.69	27.69	27.69	27.69	27.69	27.69	27.69	27.69	27.69	27.69	27.69	27.69	27.69	27.69	27.69	27.69	27.69	27.69	27.69	27.69	27.69	27.69	27.69	27.69	27.69	27.69	27.69	27.69	27.69	27.69	27.69	27.69	27.69	27.69	27.69	27.69	27.69	27.69	27.69
20	Phocaeicola_dorei_DSM_17855	BACDOR_02006	515	Bacteroidales	Bacteroidaceae	Phocaeicola	dorei	27.69	27.69	27.69	27.69	27.69	27.69	27.69	27.69	27.69	27.69	27.69	27.69	27.69	27.69	27.69	27.69	27.69	27.69	27.69	27.69	27.69	27.69	27.69	27.69	27.69	27.69	27.69	27.69	27.69	27.69	27.69	27.69	27.69	27.69	27.69	27.69	27.69	27.69	27.69	27.69	27.69	27.69
20	Phocaeicola_dorei_DSM_17855_dup1	GKD17_23030	515	Bacteroidales	Bacteroidaceae	Phocaeicola	dorei	27.69	27.69	27.69	27.69	27.69	27.69	27.69	27.69	27.69	27.69	27.69	27.69	27.69	27.69	27.69	27.69	27.69	27.69	27.69	27.69	27.69	27.69	27.69	27.69	27.69	27.69	27.69	27.69	27.69	27.69	27.69	27.69	27.69	27.69	27.69	27.69	27.69	27.69	27.69	27.69	27.69	27.69
20	Phocaeicola_dorei_FDAARGOS_1224	I6J54_20890	515	Bacteroidales	Bacteroidaceae	Phocaeicola	dorei	27.69	27.69	27.69	27.69	27.69	27.69	27.69	27.69	27.69	27.69	27.69	27.69	27.69	27.69	27.69	27.69	27.69	27.69	27.69	27.69	27.69	27.69	27.69	27.69	27.69	27.69	27.69	27.69	27.69	27.69	27.69	27.69	27.69	27.69	27.69	27.69	27.69	27.69	27.69	27.69	27.69	27.69
20	Phocaeicola_dorei_FSDTA-HCK-B-6	G7053_RS05425	515	Bacteroidales	Bacteroidaceae	Phocaeicola	dorei	27.69	27.69	27.69	27.69	27.69	27.69	27.69	27.69	27.69	27.69	27.69	27.69	27.69	27.69	27.69	27.69	27.69	27.69	27.69	27.69	27.69	27.69	27.69	27.69	27.69	27.69	27.69	27.69	27.69	27.69	27.69	27.69	27.69	27.69	27.69	27.69	27.69	27.69	27.69	27.69	27.69	27.69
20	Phocaeicola_dorei_JR04	GN308_00260	515	Bacteroidales	Bacteroidaceae	Phocaeicola	dorei	27.69	27.69	27.69	27.69	27.69	27.69	27.69	27.69	27.69	27.69	27.69	27.69	27.69	27.69	27.69	27.69	27.69	27.69	27.69	27.69	27.69	27.69	27.69	27.69	27.69	27.69	27.69	27.69	27.69	27.69	27.69	27.69	27.69	27.69	27.69	27.69	27.69	27.69	27.69	27.69	27.69	27.69
20	Phocaeicola_dorei_JR05	GN309_22900	515	Bacteroidales	Bacteroidaceae	Phocaeicola	dorei	27.69	27.69	27.69	27.69	27.69	27.69	27.69	27.69	27.69	27.69	27.69	27.69	27.69	27.69	27.69	27.69	27.69	27.69	27.69	27.69	27.69	27.69	27.69	27.69	27.69	27.69	27.69	27.69	27.69	27.69	27.69	27.69	27.69	27.69	27.69	27.69	27.69	27.69	27.69	27.69	27.69	27.69
20	Phocaeicola_dorei_MCC060	GPL35_11105	515	Bacteroidales	Bacteroidaceae	Phocaeicola	dorei	27.69	27.69	27.69	27.69	27.69	27.69	27.69	27.69	27.69	27.69	27.69	27.69	27.69	27.69	27.69	27.69	27.69	27.69	27.69	27.69	27.69	27.69	27.69	27.69	27.69	27.69	27.69	27.69	27.69	27.69	27.69	27.69	27.69	27.69	27.69	27.69	27.69	27.69	27.69	27.69	27.69	27.69
20	Phocaeicola_dorei_MGYG-HGUT-02478	FYB91_RS06095	515	Bacteroidales	Bacteroidaceae	Phocaeicola	dorei	27.69	27.69	27.69	27.69	27.69	27.69	27.69	27.69	27.69	27.69	27.69	27.69	27.69	27.69	27.69	27.69	27.69	27.69	27.69	27.69	27.69	27.69	27.69	27.69	27.69	27.69	27.69	27.69	27.69	27.69	27.69	27.69	27.69	27.69	27.69	27.69	27.69	27.69	27.69	27.69	27.69	27.69
20	Phocaeicola_dorei_MSK.19.12	KSX54_11735	515	Bacteroidales	Bacteroidaceae	Phocaeicola	dorei	27.69	27.69	27.69	27.69	27.69	27.69	27.69	27.69	27.69	27.69	27.69	27.69	27.69	27.69	27.69	27.69	27.69	27.69	27.69	27.69	27.69	27.69	27.69	27.69	27.69	27.69	27.69	27.69	27.69	27.69	27.69	27.69	27.69	27.69	27.69	27.69	27.69	27.69	27.69	27.69	27.69	27.69
20	Phocaeicola_dorei_MSK.19.36	KSX49_10600	515	Bacteroidales	Bacteroidaceae	Phocaeicola	dorei	27.69	27.69	27.69	27.69	27.69	27.69	27.69	27.69	27.69	27.69	27.69	27.69	27.69	27.69	27.69	27.69	27.69	27.69	27.69	27.69	27.69	27.69	27.69	27.69	27.69	27.69	27.69	27.69	27.69	27.69	27.69	27.69	27.69	27.69	27.69	27.69	27.69	27.69	27.69	27.69	27.69	27.69
20	Phocaeicola_dorei_MSK.5.10	KSU80_08905	515	Bacteroidales	Bacteroidaceae	Phocaeicola	dorei	27.69	27.69	27.69	27.69	27.69	27.69	27.69	27.69	27.69	27.69	27.69	27.69	27.69	27.69	27.69	27.69	27.69	27.69	27.69	27.69	27.69	27.69	27.69	27.69	27.69	27.69	27.69	27.69	27.69	27.69	27.69	27.69	27.69	27.69	27.69	27.69	27.69	27.69	27.69	27.69	27.69	27.69
20	Phocaeicola_dorei_OF04-10BH	DXA69_12685	515	Bacteroidales	Bacteroidaceae	Phocaeicola	dorei	27.69	27.69	27.69	27.69	27.69	27.69	27.69	27.69	27.69	27.69	27.69	27.69	27.69	27.69	27.69	27.69	27.69	27.69	27.69	27.69	27.69	27.69	27.69	27.69	27.69	27.69	27.69	27.69	27.69	27.69	27.69	27.69	27.69	27.69	27.69	27.69	27.69	27.69	27.69	27.69	27.69	27.69
20	Phocaeicola_dorei_P8wE9	FH868_RS06945	515	Bacteroidales	Bacteroidaceae	Phocaeicola	dorei	27.69	27.69	27.69	27.69	27.69	27.69	27.69	27.69	27.69	27.69	27.69	27.69	27.69	27.69	27.69	27.69	27.69	27.69	27.69	27.69	27.69	27.69	27.69	27.69	27.69	27.69	27.69	27.69	27.69	27.69	27.69	27.69	27.69	27.69	27.69	27.69	27.69	27.69	27.69	27.69	27.69	27.69
20	Phocaeicola_dorei_PtFC1P2	JQN04_07820	515	Bacteroidales	Bacteroidaceae	Phocaeicola	dorei	27.69	27.69	27.69	27.69	27.69	27.69	27.69	27.69	27.69	27.69	27.69	27.69	27.69	27.69	27.69	27.69	27.69	27.69	27.69	27.69	27.69	27.69	27.69	27.69	27.69	27.69	27.69	27.69	27.69	27.69	27.69	27.69	27.69	27.69	27.69	27.69	27.69	27.69	27.69	27.69	27.69	27.69
20	Phocaeicola_dorei_PtFD16M14	JQN05_07770	515	Bacteroidales	Bacteroidaceae	Phocaeicola	dorei	27.69	27.69	27.69	27.69	27.69	27.69	27.69	27.69	27.69	27.69	27.69	27.69	27.69	27.69	27.69	27.69	27.69	27.69	27.69	27.69	27.69	27.69	27.69	27.69	27.69	27.69	27.69	27.69	27.69	27.69	27.69	27.69	27.69	27.69	27.69	27.69	27.69	27.69	27.69	27.69	27.69	27.69
20	Phocaeicola_dorei_PtFD16P1	JQN07_06765	515	Bacteroidales	Bacteroidaceae	Phocaeicola	dorei	27.69	27.69	27.69	27.69	27.69	27.69	27.69	27.69	27.69	27.69	27.69	27.69	27.69	27.69	27.69	27.69	27.69	27.69	27.69	27.69	27.69	27.69	27.69	27.69	27.69	27.69	27.69	27.69	27.69	27.69	27.69	27.69	27.69	27.69	27.69	27.69	27.69	27.69	27.69	27.69	27.69	27.69
20	Phocaeicola_dorei_PtFD8M1	JQN03_18755	515	Bacteroidales	Bacteroidaceae	Phocaeicola	dorei	27.69	27.69	27.69	27.69	27.69	27.69	27.69	27.69	27.69	27.69	27.69	27.69	27.69	27.69	27.69	27.69	27.69	27.69	27.69	27.69	27.69	27.69	27.69	27.69	27.69	27.69	27.69	27.69	27.69	27.69	27.69	27.69	27.69	27.69	27.69	27.69	27.69	27.69	27.69	27.69	27.69	27.69
20	Phocaeicola_dorei_PtFSb8	JQM99_17300	515	Bacteroidales	Bacteroidaceae	Phocaeicola	dorei	27.69	27.69	27.69	27.69	27.69	27.69	27.69	27.69	27.69	27.69	27.69	27.69	27.69	27.69	27.69	27.69	27.69	27.69	27.69	27.69	27.69	27.69	27.69	27.69	27.69	27.69	27.69	27.69	27.69	27.69	27.69	27.69	27.69	27.69	27.69	27.69	27.69	27.69	27.69	27.69	27.69	27.69
20	Phocaeicola_dorei_RJX1046	E1I72_06475	515	Bacteroidales	Bacteroidaceae	Phocaeicola	dorei	27.69	27.69	27.69	27.69	27.69	27.69	27.69	27.69	27.69	27.69	27.69	27.69	27.69	27.69	27.69	27.69	27.69	27.69	27.69	27.69	27.69	27.69	27.69	27.69	27.69	27.69	27.69	27.69	27.69	27.69	27.69	27.69	27.69	27.69	27.69	27.69	27.69	27.69	27.69	27.69	27.69	27.69
20	Phocaeicola_dorei_RJX1047	E1I98_23960	515	Bacteroidales	Bacteroidaceae	Phocaeicola	dorei	27.69	27.69	27.69	27.69	27.69	27.69	27.69	27.69	27.69	27.69	27.69	27.69	27.69	27.69	27.69	27.69	27.69	27.69	27.69	27.69	27.69	27.69	27.69	27.69	27.69	27.69	27.69	27.69	27.69	27.69	27.69	27.69	27.69	27.69	27.69	27.69	27.69	27.69	27.69	27.69	27.69	27.69
20	Phocaeicola_dorei_TM05-24	DXD47_03215	515	Bacteroidales	Bacteroidaceae	Phocaeicola	dorei	27.69	27.69	27.69	27.69	27.69	27.69	27.69	27.69	27.69	27.69	27.69	27.69	27.69	27.69	27.69	27.69	27.69	27.69	27.69	27.69	27.69	27.69	27.69	27.69	27.69	27.69	27.69	27.69	27.69	27.69	27.69	27.69	27.69	27.69	27.69	27.69	27.69	27.69	27.69	27.69	27.69	27.69
20	Phocaeicola_dorei_VPI-2277	J8863_09915	515	Bacteroidales	Bacteroidaceae	Phocaeicola	dorei	27.69	27.69	27.69	27.69	27.69	27.69	27.69	27.69	27.69	27.69	27.69	27.69	27.69	27.69	27.69	27.69	27.69	27.69	27.69	27.69	27.69	27.69	27.69	27.69	27.69	27.69	27.69	27.69	27.69	27.69	27.69	27.69	27.69	27.69	27.69	27.69	27.69	27.69	27.69	27.69	27.69	27.69
20	Phocaeicola_dorei_VPI-3776A	J8857_20630	515	Bacteroidales	Bacteroidaceae	Phocaeicola	dorei	27.69	27.69	27.69	27.69	27.69	27.69	27.69	27.69	27.69	27.69	27.69	27.69	27.69	27.69	27.69	27.69	27.69	27.69	27.69	27.69	27.69	27.69	27.69	27.69	27.69	27.69	27.69	27.69	27.69	27.69	27.69	27.69	27.69	27.69	27.69	27.69	27.69	27.69	27.69	27.69	27.69	27.69
20	Phocaeicola_dorei_VPI-6598B	J8873_20920	515	Bacteroidales	Bacteroidaceae	Phocaeicola	dorei	27.69	27.69	27.69	27.69	27.69	27.69	27.69	27.69	27.69	27.69	27.69	27.69	27.69	27.69	27.69	27.69	27.69	27.69	27.69	27.69	27.69	27.69	27.69	27.69	27.69	27.69	27.69	27.69	27.69	27.69	27.69	27.69	27.69	27.69	27.69	27.69	27.69	27.69	27.69	27.69	27.69	27.69
20	Phocaeicola_dorei_aa_0143	EAJ02_11905	515	Bacteroidales	Bacteroidaceae	Phocaeicola	dorei	27.69	27.69	27.69	27.69	27.69	27.69	27.69	27.69	27.69	27.69	27.69	27.69	27.69	27.69	27.69	27.69	27.69	27.69	27.69	27.69	27.69	27.69	27.69	27.69	27.69	27.69	27.69	27.69	27.69	27.69	27.69	27.69	27.69	27.69	27.69	27.69	27.69	27.69	27.69	27.69	27.69	27.69
20	Phocaeicola_vulgatus_5.BV.Fmh	KXD64_RS20930	515	Bacteroidales	Bacteroidaceae	Phocaeicola	vulgatus	27.69	27.69	27.69	27.69	27.69	27.69	27.69	27.69	27.69	27.69	27.69	27.69	27.69	27.69	27.69	27.69	27.69	27.69	27.69	27.69	27.69	27.69	27.69	27.69	27.69	27.69	27.69	27.69	27.69	27.69	27.69	27.69	27.69	27.69	27.69	27.69	27.69	27.69	27.69	27.69	27.69	27.69
20	Phocaeicola_vulgatus_A41	KXD66_RS20665	515	Bacteroidales	Bacteroidaceae	Phocaeicola	vulgatus	27.69	27.69	27.69	27.69	27.69	27.69	27.69	27.69	27.69	27.69	27.69	27.69	27.69	27.69	27.69	27.69	27.69	27.69	27.69	27.69	27.69	27.69	27.69	27.69	27.69	27.69	27.69	27.69	27.69	27.69	27.69	27.69	27.69	27.69	27.69	27.69	27.69	27.69	27.69	27.69	27.69	27.69
20	Phocaeicola_vulgatus_AF04-25	DWV33_21815	515	Bacteroidales	Bacteroidaceae	Phocaeicola	vulgatus	27.69	27.69	27.69	27.69	27.69	27.69	27.69	27.69	27.69	27.69	27.69	27.69	27.69	27.69	27.69	27.69	27.69	27.69	27.69	27.69	27.69	27.69	27.69	27.69	27.69	27.69	27.69	27.69	27.69	27.69	27.69	27.69	27.69	27.69	27.69	27.69	27.69	27.69	27.69	27.69	27.69	27.69
20	Phocaeicola_vulgatus_AF29-13	DWZ06_20645	515	Bacteroidales	Bacteroidaceae	Phocaeicola	vulgatus	27.69	27.69	27.69	27.69	27.69	27.69	27.69	27.69	27.69	27.69	27.69	27.69	27.69	27.69	27.69	27.69	27.69	27.69	27.69	27.69	27.69	27.69	27.69	27.69	27.69	27.69	27.69	27.69	27.69	27.69	27.69	27.69	27.69	27.69	27.69	27.69	27.69	27.69	27.69	27.69	27.69	27.69
20	Phocaeicola_vulgatus_AM28-1	DW730_20365	515	Bacteroidales	Bacteroidaceae	Phocaeicola	vulgatus	27.69	27.69	27.69	27.69	27.69	27.69	27.69	27.69	27.69	27.69	27.69	27.69	27.69	27.69	27.69	27.69	27.69	27.69	27.69	27.69	27.69	27.69	27.69	27.69	27.69	27.69	27.69	27.69	27.69	27.69	27.69	27.69	27.69	27.69	27.69	27.69	27.69	27.69	27.69	27.69	27.69	27.69
20	Phocaeicola_vulgatus_AM30-40	DW783_23450	515	Bacteroidales	Bacteroidaceae	Phocaeicola	vulgatus	27.69	27.69	27.69	27.69	27.69	27.69	27.69	27.69	27.69	27.69	27.69	27.69	27.69	27.69	27.69	27.69	27.69	27.69	27.69	27.69	27.69	27.69	27.69	27.69	27.69	27.69	27.69	27.69	27.69	27.69	27.69	27.69	27.69	27.69	27.69	27.69	27.69	27.69	27.69	27.69	27.69	27.69
20	Phocaeicola_vulgatus_An905	I6E53_19080	515	Bacteroidales	Bacteroidaceae	Phocaeicola	vulgatus	27.69	27.69	27.69	27.69	27.69	27.69	27.69	27.69	27.69	27.69	27.69	27.69	27.69	27.69	27.69	27.69	27.69	27.69	27.69	27.69	27.69	27.69	27.69	27.69	27.69	27.69	27.69	27.69	27.69	27.69	27.69	27.69	27.69	27.69	27.69	27.69	27.69	27.69	27.69	27.69	27.69	27.69
20	Phocaeicola_vulgatus_Bv4372	L4X52_21890	515	Bacteroidales	Bacteroidaceae	Phocaeicola	vulgatus	27.69	27.69	27.69	27.69	27.69	27.69	27.69	27.69	27.69	27.69	27.69	27.69	27.69	27.69	27.69	27.69	27.69	27.69	27.69	27.69	27.69	27.69	27.69	27.69	27.69	27.69	27.69	27.69	27.69	27.69	27.69	27.69	27.69	27.69	27.69	27.69	27.69	27.69	27.69	27.69	27.69	27.69
20	Phocaeicola_vulgatus_Bv4410	L4X53_20375	515	Bacteroidales	Bacteroidaceae	Phocaeicola	vulgatus	27.69	27.69	27.69	27.69	27.69	27.69	27.69	27.69	27.69	27.69	27.69	27.69	27.69	27.69	27.69	27.69	27.69	27.69	27.69	27.69	27.69	27.69	27.69	27.69	27.69	27.69	27.69	27.69	27.69	27.69	27.69	27.69	27.69	27.69	27.69	27.69	27.69	27.69	27.69	27.69	27.69	27.69
20	Phocaeicola_vulgatus_Bv4750	L4X35_21650	515	Bacteroidales	Bacteroidaceae	Phocaeicola	vulgatus	27.69	27.69	27.69	27.69	27.69	27.69	27.69	27.69	27.69	27.69	27.69	27.69	27.69	27.69	27.69	27.69	27.69	27.69	27.69	27.69	27.69	27.69	27.69	27.69	27.69	27.69	27.69	27.69	27.69	27.69	27.69	27.69	27.69	27.69	27.69	27.69	27.69	27.69	27.69	27.69	27.69	27.69
20	Phocaeicola_vulgatus_Bv4806	L4X37_20780	515	Bacteroidales	Bacteroidaceae	Phocaeicola	vulgatus	27.69	27.69	27.69	27.69	27.69	27.69	27.69	27.69	27.69	27.69	27.69	27.69	27.69	27.69	27.69	27.69	27.69	27.69	27.69	27.69	27.69	27.69	27.69	27.69	27.69	27.69	27.69	27.69	27.69	27.69	27.69	27.69	27.69	27.69	27.69	27.69	27.69	27.69	27.69	27.69	27.69	27.69
20	Phocaeicola_vulgatus_Bv5418	L4X45_21695	515	Bacteroidales	Bacteroidaceae	Phocaeicola	vulgatus	27.69	27.69	27.69	27.69	27.69	27.69	27.69	27.69	27.69	27.69	27.69	27.69	27.69	27.69	27.69	27.69	27.69	27.69	27.69	27.69	27.69	27.69	27.69	27.69	27.69	27.69	27.69	27.69	27.69	27.69	27.69	27.69	27.69	27.69	27.69	27.69	27.69	27.69	27.69	27.69	27.69	27.69
20	Phocaeicola_vulgatus_Bv86	L4X47_20850	515	Bacteroidales	Bacteroidaceae	Phocaeicola	vulgatus	27.69	27.69	27.69	27.69	27.69	27.69	27.69	27.69	27.69	27.69	27.69	27.69	27.69	27.69	27.69	27.69	27.69	27.69	27.69	27.69	27.69	27.69	27.69	27.69	27.69	27.69	27.69	27.69	27.69	27.69	27.69	27.69	27.69	27.69	27.69	27.69	27.69	27.69	27.69	27.69	27.69	27.69
20	Phocaeicola_vulgatus_CL01T12C17	EH214_04238	515	Bacteroidales	Bacteroidaceae	Phocaeicola	vulgatus	27.69	27.69	27.69	27.69	27.69	27.69	27.69	27.69	27.69	27.69	27.69	27.69	27.69	27.69	27.69	27.69	27.69	27.69	27.69	27.69	27.69	27.69	27.69	27.69	27.69	27.69	27.69	27.69	27.69	27.69	27.69	27.69	27.69	27.69	27.69	27.69	27.69	27.69	27.69	27.69	27.69	27.69
20	Phocaeicola_vulgatus_CL10T00C06	M0N98_00533	515	Bacteroidales	Bacteroidaceae	Phocaeicola	vulgatus	27.69	27.69	27.69	27.69	27.69	27.69	27.69	27.69	27.69	27.69	27.69	27.69	27.69	27.69	27.69	27.69	27.69	27.69	27.69	27.69	27.69	27.69	27.69	27.69	27.69	27.69	27.69	27.69	27.69	27.69	27.69	27.69	27.69	27.69	27.69	27.69	27.69	27.69	27.69	27.69	27.69	27.69
20	Phocaeicola_vulgatus_CL14T03C19	EH215_04270	515	Bacteroidales	Bacteroidaceae	Phocaeicola	vulgatus	27.69	27.69	27.69	27.69	27.69	27.69	27.69	27.69	27.69	27.69	27.69	27.69	27.69	27.69	27.69	27.69	27.69	27.69	27.69	27.69	27.69	27.69	27.69	27.69	27.69	27.69	27.69	27.69	27.69	27.69	27.69	27.69	27.69	27.69	27.69	27.69	27.69	27.69	27.69	27.69	27.69	27.69
20	Phocaeicola_vulgatus_D41t1_190614_G1	I2C65_RS20565	515	Bacteroidales	Bacteroidaceae	Phocaeicola	vulgatus	27.69	27.69	27.69	27.69	27.69	27.69	27.69	27.69	27.69	27.69	27.69	27.69	27.69	27.69	27.69	27.69	27.69	27.69	27.69	27.69	27.69	27.69	27.69	27.69	27.69	27.69	27.69	27.69	27.69	27.69	27.69	27.69	27.69	27.69	27.69	27.69	27.69	27.69	27.69	27.69	27.69	27.69
20	Phocaeicola_vulgatus_D59t2_181005_D1	I2E18_RS19120	515	Bacteroidales	Bacteroidaceae	Phocaeicola	vulgatus	27.69	27.69	27.69	27.69	27.69	27.69	27.69	27.69	27.69	27.69	27.69	27.69	27.69	27.69	27.69	27.69	27.69	27.69	27.69	27.69	27.69	27.69	27.69	27.69	27.69	27.69	27.69	27.69	27.69	27.69	27.69	27.69	27.69	27.69	27.69	27.69	27.69	27.69	27.69	27.69	27.69	27.69
20	Phocaeicola_vulgatus_DH4096S	HKQ52_21135	515	Bacteroidales	Bacteroidaceae	Phocaeicola	vulgatus	27.69	27.69	27.69	27.69	27.69	27.69	27.69	27.69	27.69	27.69	27.69	27.69	27.69	27.69	27.69	27.69	27.69	27.69	27.69	27.69	27.69	27.69	27.69	27.69	27.69	27.69	27.69	27.69	27.69	27.69	27.69	27.69	27.69	27.69	27.69	27.69	27.69	27.69	27.69	27.69	27.69	27.69
20	Phocaeicola_vulgatus_FDAARGOS_1099	I6I56_20885	515	Bacteroidales	Bacteroidaceae	Phocaeicola	vulgatus	27.69	27.69	27.69	27.69	27.69	27.69	27.69	27.69	27.69	27.69	27.69	27.69	27.69	27.69	27.69	27.69	27.69	27.69	27.69	27.69	27.69	27.69	27.69	27.69	27.69	27.69	27.69	27.69	27.69	27.69	27.69	27.69	27.69	27.69	27.69	27.69	27.69	27.69	27.69	27.69	27.69	27.69
20	Phocaeicola_vulgatus_MB20-185	NCY83_20790	515	Bacteroidales	Bacteroidaceae	Phocaeicola	vulgatus	27.69	27.69	27.69	27.69	27.69	27.69	27.69	27.69	27.69	27.69	27.69	27.69	27.69	27.69	27.69	27.69	27.69	27.69	27.69	27.69	27.69	27.69	27.69	27.69	27.69	27.69	27.69	27.69	27.69	27.69	27.69	27.69	27.69	27.69	27.69	27.69	27.69	27.69	27.69	27.69	27.69	27.69
20	Phocaeicola_vulgatus_MB20-33	NCY99_20610	515	Bacteroidales	Bacteroidaceae	Phocaeicola	vulgatus	27.69	27.69	27.69	27.69	27.69	27.69	27.69	27.69	27.69	27.69	27.69	27.69	27.69	27.69	27.69	27.69	27.69	27.69	27.69	27.69	27.69	27.69	27.69	27.69	27.69	27.69	27.69	27.69	27.69	27.69	27.69	27.69	27.69	27.69	27.69	27.69	27.69	27.69	27.69	27.69	27.69	27.69
20	Phocaeicola_vulgatus_MCC208	GPK99_18085	515	Bacteroidales	Bacteroidaceae	Phocaeicola	vulgatus	27.69	27.69	27.69	27.69	27.69	27.69	27.69	27.69	27.69	27.69	27.69	27.69	27.69	27.69	27.69	27.69	27.69	27.69	27.69	27.69	27.69	27.69	27.69	27.69	27.69	27.69	27.69	27.69	27.69	27.69	27.69	27.69	27.69	27.69	27.69	27.69	27.69	27.69	27.69	27.69	27.69	27.69
20	Phocaeicola_vulgatus_MCC221	GPL07_17280	515	Bacteroidales	Bacteroidaceae	Phocaeicola	vulgatus	27.69	27.69	27.69	27.69	27.69	27.69	27.69	27.69	27.69	27.69	27.69	27.69	27.69	27.69	27.69	27.69	27.69	27.69	27.69	27.69	27.69	27.69	27.69	27.69	27.69	27.69	27.69	27.69	27.69	27.69	27.69	27.69	27.69	27.69	27.69	27.69	27.69	27.69	27.69	27.69	27.69	27.69
20	Phocaeicola_vulgatus_OM06-14	DXB82_19915	515	Bacteroidales	Bacteroidaceae	Phocaeicola	vulgatus	27.69	27.69	27.69	27.69	27.69	27.69	27.69	27.69	27.69	27.69	27.69	27.69	27.69	27.69	27.69	27.69	27.69	27.69	27.69	27.69	27.69	27.69	27.69	27.69	27.69	27.69	27.69	27.69	27.69	27.69	27.69	27.69	27.69	27.69	27.69	27.69	27.69	27.69	27.69	27.69	27.69	27.69
20	Phocaeicola_vulgatus_OM06-31AC	DXB90_19815	515	Bacteroidales	Bacteroidaceae	Phocaeicola	vulgatus	27.69	27.69	27.69	27.69	27.69	27.69	27.69	27.69	27.69	27.69	27.69	27.69	27.69	27.69	27.69	27.69	27.69	27.69	27.69	27.69	27.69	27.69	27.69	27.69	27.69	27.69	27.69	27.69	27.69	27.69	27.69	27.69	27.69	27.69	27.69	27.69	27.69	27.69	27.69	27.69	27.69	27.69
20	Phocaeicola_vulgatus_OM08-13BH	DXC16_24355	515	Bacteroidales	Bacteroidaceae	Phocaeicola	vulgatus	27.69	27.69	27.69	27.69	27.69	27.69	27.69	27.69	27.69	27.69	27.69	27.69	27.69	27.69	27.69	27.69	27.69	27.69	27.69	27.69	27.69	27.69	27.69	27.69	27.69	27.69	27.69	27.69	27.69	27.69	27.69	27.69	27.69	27.69	27.69	27.69	27.69	27.69	27.69	27.69	27.69	27.69
20	Phocaeicola_vulgatus_TF05-18	DXC44_21605	515	Bacteroidales	Bacteroidaceae	Phocaeicola	vulgatus	27.69	27.69	27.69	27.69	27.69	27.69	27.69	27.69	27.69	27.69	27.69	27.69	27.69	27.69	27.69	27.69	27.69	27.69	27.69	27.69	27.69	27.69	27.69	27.69	27.69	27.69	27.69	27.69	27.69	27.69	27.69	27.69	27.69	27.69	27.69	27.69	27.69	27.69	27.69	27.69	27.69	27.69
20	Phocaeicola_vulgatus_VPI-4506	HKQ54_00285	515	Bacteroidales	Bacteroidaceae	Phocaeicola	vulgatus	27.69	27.69	27.69	27.69	27.69	27.69	27.69	27.69	27.69	27.69	27.69	27.69	27.69	27.69	27.69	27.69	27.69	27.69	27.69	27.69	27.69	27.69	27.69	27.69	27.69	27.69	27.69	27.69	27.69	27.69	27.69	27.69	27.69	27.69	27.69	27.69	27.69	27.69	27.69	27.69	27.69	27.69
20	Phocaeicola_vulgatus_WCA-389-WT-3C	FYJ30_23115	515	Bacteroidales	Bacteroidaceae	Phocaeicola	vulgatus	27.69	27.69	27.69	27.69	27.69	27.69	27.69	27.69	27.69	27.69	27.69	27.69	27.69	27.69	27.69	27.69	27.69	27.69	27.69	27.69	27.69	27.69	27.69	27.69	27.69	27.69	27.69	27.69	27.69	27.69	27.69	27.69	27.69	27.69	27.69	27.69	27.69	27.69	27.69	27.69	27.69	27.69
20	Phocaeicola_vulgatus_am_0224	EAJ12_22975	515	Bacteroidales	Bacteroidaceae	Phocaeicola	vulgatus	27.69	27.69	27.69	27.69	27.69	27.69	27.69	27.69	27.69	27.69	27.69	27.69	27.69	27.69	27.69	27.69	27.69	27.69	27.69	27.69	27.69	27.69	27.69	27.69	27.69	27.69	27.69	27.69	27.69	27.69	27.69	27.69	27.69	27.69	27.69	27.69	27.69	27.69	27.69	27.69	27.69	27.69
20	Phocaeicola_vulgatus_dnLKV7	C800_03884	515	Bacteroidales	Bacteroidaceae	Phocaeicola	vulgatus	27.69	27.69	27.69	27.69	27.69	27.69	27.69	27.69	27.69	27.69	27.69	27.69	27.69	27.69	27.69	27.69	27.69	27.69	27.69	27.69	27.69	27.69	27.69	27.69	27.69	27.69	27.69	27.69	27.69	27.69	27.69	27.69	27.69	27.69	27.69	27.69	27.69	27.69	27.69	27.69	27.69	27.69
20	Phocaeicola_dorei_BIOML-A16	F2Y99_06660	515	Bacteroidales	Bacteroidaceae	Phocaeicola	dorei	27.69	27.69	27.69	27.69	27.69	27.69	27.69	27.69	27.69	27.69	27.69	27.69	27.69	27.69	27.69	27.69	27.69	27.69	27.69	27.69	27.69	27.69	27.69	27.69	27.69	27.69	27.69	27.69	27.69	27.69	27.69	27.69	27.69	27.69	27.69	27.69	27.69	27.69	27.69	27.69	27.69	27.69
21	Porphyromonas_somerae_DSM_23386	A3GK_RS0100420	606	Bacteroidales	Porphyromonadaceae	Porphyromonas	somerae	19.88	19.88	19.88	19.88	19.88	19.88	19.88	19.88	19.88	19.88	19.88	19.88	19.88	19.88	19.88	19.88	19.88	19.88	19.88	19.88	19.88	19.88	19.88	19.88	19.88	19.88	19.88	19.88	19.88	19.88	19.88	19.88	19.88	19.88	19.88	19.88	19.88	19.88	19.88	19.88	19.88	19.88
21	Porphyromonas_sp_HMSC077F02	HMPREF3027_07715	606	Bacteroidales	Porphyromonadaceae	Porphyromonas		19.88	19.88	19.88	19.88	19.88	19.88	19.88	19.88	19.88	19.88	19.88	19.88	19.88	19.88	19.88	19.88	19.88	19.88	19.88	19.88	19.88	19.88	19.88	19.88	19.88	19.88	19.88	19.88	19.88	19.88	19.88	19.88	19.88	19.88	19.88	19.88	19.88	19.88	19.88	19.88	19.88	19.88
22	Porphyromonas_somerae_DSM_23386	A3GK_RS0100415	621	Bacteroidales	Porphyromonadaceae	Porphyromonas	somerae	18.35	18.35	18.35	18.35	18.35	18.35	18.35	18.35	18.35	18.35	18.35	18.35	18.35	18.35	18.35	18.35	18.35	18.35	18.35	18.35	18.35	18.35	18.35	18.35	18.35	18.35	18.35	18.35	18.35	18.35	18.35	18.35	18.35	18.35	18.35	18.35	18.35	18.35	18.35	18.35	18.35	18.35
22	Porphyromonas_sp_HMSC077F02	HMPREF3027_07710	623	Bacteroidales	Porphyromonadaceae	Porphyromonas		18.65	18.65	18.65	18.65	18.65	18.65	18.65	18.65	18.65	18.65	18.65	18.65	18.65	18.65	18.65	18.65	18.65	18.65	18.65	18.65	18.65	18.65	18.65	18.65	18.65	18.65	18.65	18.65	18.65	18.65	18.65	18.65	18.65	18.65	18.65	18.65	18.65	18.65	18.65	18.65	18.65	18.65
23	Porphyromonas_catoniae_ATCC_51270	HMPREF0636_1594	604	Bacteroidales	Porphyromonadaceae	Porphyromonas	catoniae	17.28	17.28	17.28	17.28	17.28	17.28	17.28	17.28	17.28	17.28	17.28	17.28	17.28	17.28	17.28	17.28	17.28	17.28	17.28	17.28	17.28	17.28	17.28	17.28	17.28	17.28	17.28	17.28	17.28	17.28	17.28	17.28	17.28	17.28	17.28	17.28	17.28	17.28	17.28	17.28	17.28	17.28
24	Maribacter_algicola_PoM-212	DZC72_12005	674	Flavobacteriales	Flavobacteriaceae	Maribacter	algicola	13.87	13.87	13.87	13.87	13.87	13.87	13.87	13.87	13.87	13.87	13.87	13.87	13.87	13.87	13.87	13.87	13.87	13.87	13.87	13.87	13.87	13.87	13.87	13.87	13.87	13.87	13.87	13.87	13.87	13.87	13.87	13.87	13.87	13.87	13.87	13.87	13.87	13.87	13.87	13.87	13.87	13.87
25	Porphyromonas_catoniae_ATCC_51270	HMPREF0636_1595	602	Bacteroidales	Porphyromonadaceae	Porphyromonas	catoniae	19.63	19.63	19.63	19.63	19.63	19.63	19.63	19.63	19.63	19.63	19.63	19.63	19.63	19.63	19.63	19.63	19.63	19.63	19.63	19.63	19.63	19.63	19.63	19.63	19.63	19.63	19.63	19.63	19.63	19.63	19.63	19.63	19.63	19.63	19.63	19.63	19.63	19.63	19.63	19.63	19.63	19.63
26	Capnocytophaga_ochracea_NCTC11545	NCTC11545_00764	374	Flavobacteriales	Flavobacteriaceae	Capnocytophaga	ochracea	20.44	20.44	20.44	20.44	20.44	20.44	20.44	20.44	20.44	20.44	20.44	20.44	20.44	20.44	20.44	20.44	20.44	20.44	20.44	20.44	20.44	20.44	20.44	20.44	20.44	20.44	20.44	20.44	20.44	20.44	20.44	20.44	20.44	20.44	20.44	20.44	20.44	20.44	20.44	20.44	20.44	20.44
27	Capnocytophaga_canimorsus_13232B-6	CAPN007_12020	372	Flavobacteriales	Flavobacteriaceae	Capnocytophaga	canimorsus	20.44	20.44	20.44	20.44	20.44	20.44	20.44	20.44	20.44	20.44	20.44	20.44	20.44	20.44	20.44	20.44	20.44	20.44	20.44	20.44	20.44	20.44	20.44	20.44	20.44	20.44	20.44	20.44	20.44	20.44	20.44	20.44	20.44	20.44	20.44	20.44	20.44	20.44	20.44	20.44	20.44	20.44
27	Capnocytophaga_canimorsus_Cc2	CCAN2_1690018	372	Flavobacteriales	Flavobacteriaceae	Capnocytophaga	canimorsus	20.44	20.44	20.44	20.44	20.44	20.44	20.44	20.44	20.44	20.44	20.44	20.44	20.44	20.44	20.44	20.44	20.44	20.44	20.44	20.44	20.44	20.44	20.44	20.44	20.44	20.44	20.44	20.44	20.44	20.44	20.44	20.44	20.44	20.44	20.44	20.44	20.44	20.44	20.44	20.44	20.44	20.44
27	Capnocytophaga_canimorsus_CCUG_17663	GF486_RS09815	372	Flavobacteriales	Flavobacteriaceae	Capnocytophaga	canimorsus	20.13	20.13	20.13	20.13	20.13	20.13	20.13	20.13	20.13	20.13	20.13	20.13	20.13	20.13	20.13	20.13	20.13	20.13	20.13	20.13	20.13	20.13	20.13	20.13	20.13	20.13	20.13	20.13	20.13	20.13	20.13	20.13	20.13	20.13	20.13	20.13	20.13	20.13	20.13	20.13	20.13	20.13
28	Capnocytophaga_ochracea_NCTC11545	NCTC11545_00763	371	Flavobacteriales	Flavobacteriaceae	Capnocytophaga	ochracea	21	21	21	21	21	21	21	21	21	21	21	21	21	21	21	21	21	21	21	21	21	21	21	21	21	21	21	21	21	21	21	21	21	21	21	21	21	21	21	21	21	21
29	Capnocytophaga_canimorsus_13232B-6	CAPN007_12030	369	Flavobacteriales	Flavobacteriaceae	Capnocytophaga	canimorsus	21.25	21.25	21.25	21.25	21.25	21.25	21.25	21.25	21.25	21.25	21.25	21.25	21.25	21.25	21.25	21.25	21.25	21.25	21.25	21.25	21.25	21.25	21.25	21.25	21.25	21.25	21.25	21.25	21.25	21.25	21.25	21.25	21.25	21.25	21.25	21.25	21.25	21.25	21.25	21.25	21.25	21.25
29	Capnocytophaga_canimorsus_CCUG_17663	GF486_RS09810	369	Flavobacteriales	Flavobacteriaceae	Capnocytophaga	canimorsus	21.25	21.25	21.25	21.25	21.25	21.25	21.25	21.25	21.25	21.25	21.25	21.25	21.25	21.25	21.25	21.25	21.25	21.25	21.25	21.25	21.25	21.25	21.25	21.25	21.25	21.25	21.25	21.25	21.25	21.25	21.25	21.25	21.25	21.25	21.25	21.25	21.25	21.25	21.25	21.25	21.25	21.25
29	Capnocytophaga_canimorsus_Cc2	CCAN2_1690017	369	Flavobacteriales	Flavobacteriaceae	Capnocytophaga	canimorsus	21.56	21.56	21.56	21.56	21.56	21.56	21.56	21.56	21.56	21.56	21.56	21.56	21.56	21.56	21.56	21.56	21.56	21.56	21.56	21.56	21.56	21.56	21.56	21.56	21.56	21.56	21.56	21.56	21.56	21.56	21.56	21.56	21.56	21.56	21.56	21.56	21.56	21.56	21.56	21.56	21.56	21.56
30	Bacteroides_salyersiae_BIOML-A1	F3F52_12440	336	Bacteroidales	Bacteroidaceae	Bacteroides	salyersiae	19.73	19.39	19.39	19.39	19.39	19.39	19.39	19.39	19.39	19.39	19.39	19.39	19.39	19.39	19.39	19.39	19.39	19.39	19.39	19.39	19.39	19.39	19.39	19.39	19.39	19.39	19.39	19.39	19.39	19.39	19.39	19.39	19.39	19.39	19.39	19.39	19.39	19.39	19.39	19.39	19.39	19.39
30	Bacteroides_salyersiae_BIOML-A10	F3F73_12265	336	Bacteroidales	Bacteroidaceae	Bacteroides	salyersiae	19.73	19.39	19.39	19.39	19.39	19.39	19.39	19.39	19.39	19.39	19.39	19.39	19.39	19.39	19.39	19.39	19.39	19.39	19.39	19.39	19.39	19.39	19.39	19.39	19.39	19.39	19.39	19.39	19.39	19.39	19.39	19.39	19.39	19.39	19.39	19.39	19.39	19.39	19.39	19.39	19.39	19.39
30	Bacteroides_salyersiae_BIOML-A14	F3F67_20990	336	Bacteroidales	Bacteroidaceae	Bacteroides	salyersiae	19.73	19.39	19.39	19.39	19.39	19.39	19.39	19.39	19.39	19.39	19.39	19.39	19.39	19.39	19.39	19.39	19.39	19.39	19.39	19.39	19.39	19.39	19.39	19.39	19.39	19.39	19.39	19.39	19.39	19.39	19.39	19.39	19.39	19.39	19.39	19.39	19.39	19.39	19.39	19.39	19.39	19.39
30	Bacteroides_salyersiae_BIOML-A15	F3F99_10005	336	Bacteroidales	Bacteroidaceae	Bacteroides	salyersiae	19.73	19.39	19.39	19.39	19.39	19.39	19.39	19.39	19.39	19.39	19.39	19.39	19.39	19.39	19.39	19.39	19.39	19.39	19.39	19.39	19.39	19.39	19.39	19.39	19.39	19.39	19.39	19.39	19.39	19.39	19.39	19.39	19.39	19.39	19.39	19.39	19.39	19.39	19.39	19.39	19.39	19.39
30	Bacteroides_salyersiae_BIOML-A16	F3G06_18030	336	Bacteroidales	Bacteroidaceae	Bacteroides	salyersiae	19.73	19.39	19.39	19.39	19.39	19.39	19.39	19.39	19.39	19.39	19.39	19.39	19.39	19.39	19.39	19.39	19.39	19.39	19.39	19.39	19.39	19.39	19.39	19.39	19.39	19.39	19.39	19.39	19.39	19.39	19.39	19.39	19.39	19.39	19.39	19.39	19.39	19.39	19.39	19.39	19.39	19.39
30	Bacteroides_salyersiae_BIOML-A17	F3F78_20250	336	Bacteroidales	Bacteroidaceae	Bacteroides	salyersiae	19.73	19.39	19.39	19.39	19.39	19.39	19.39	19.39	19.39	19.39	19.39	19.39	19.39	19.39	19.39	19.39	19.39	19.39	19.39	19.39	19.39	19.39	19.39	19.39	19.39	19.39	19.39	19.39	19.39	19.39	19.39	19.39	19.39	19.39	19.39	19.39	19.39	19.39	19.39	19.39	19.39	19.39
30	Bacteroides_salyersiae_BIOML-A27	GAA06_05020	336	Bacteroidales	Bacteroidaceae	Bacteroides	salyersiae	19.73	19.39	19.39	19.39	19.39	19.39	19.39	19.39	19.39	19.39	19.39	19.39	19.39	19.39	19.39	19.39	19.39	19.39	19.39	19.39	19.39	19.39	19.39	19.39	19.39	19.39	19.39	19.39	19.39	19.39	19.39	19.39	19.39	19.39	19.39	19.39	19.39	19.39	19.39	19.39	19.39	19.39
30	Bacteroides_salyersiae_BIOML-A28	GAA15_04130	336	Bacteroidales	Bacteroidaceae	Bacteroides	salyersiae	19.73	19.39	19.39	19.39	19.39	19.39	19.39	19.39	19.39	19.39	19.39	19.39	19.39	19.39	19.39	19.39	19.39	19.39	19.39	19.39	19.39	19.39	19.39	19.39	19.39	19.39	19.39	19.39	19.39	19.39	19.39	19.39	19.39	19.39	19.39	19.39	19.39	19.39	19.39	19.39	19.39	19.39
30	Bacteroides_salyersiae_BIOML-A3	F3F53_12780	336	Bacteroidales	Bacteroidaceae	Bacteroides	salyersiae	19.73	19.39	19.39	19.39	19.39	19.39	19.39	19.39	19.39	19.39	19.39	19.39	19.39	19.39	19.39	19.39	19.39	19.39	19.39	19.39	19.39	19.39	19.39	19.39	19.39	19.39	19.39	19.39	19.39	19.39	19.39	19.39	19.39	19.39	19.39	19.39	19.39	19.39	19.39	19.39	19.39	19.39
30	Bacteroides_salyersiae_BIOML-A4	F3F62_03515	336	Bacteroidales	Bacteroidaceae	Bacteroides	salyersiae	19.73	19.39	19.39	19.39	19.39	19.39	19.39	19.39	19.39	19.39	19.39	19.39	19.39	19.39	19.39	19.39	19.39	19.39	19.39	19.39	19.39	19.39	19.39	19.39	19.39	19.39	19.39	19.39	19.39	19.39	19.39	19.39	19.39	19.39	19.39	19.39	19.39	19.39	19.39	19.39	19.39	19.39
30	Bacteroides_salyersiae_BIOML-A6	F3F63_03915	336	Bacteroidales	Bacteroidaceae	Bacteroides	salyersiae	19.73	19.39	19.39	19.39	19.39	19.39	19.39	19.39	19.39	19.39	19.39	19.39	19.39	19.39	19.39	19.39	19.39	19.39	19.39	19.39	19.39	19.39	19.39	19.39	19.39	19.39	19.39	19.39	19.39	19.39	19.39	19.39	19.39	19.39	19.39	19.39	19.39	19.39	19.39	19.39	19.39	19.39
30	Bacteroides_salyersiae_BIOML-A7	F3F66_03885	336	Bacteroidales	Bacteroidaceae	Bacteroides	salyersiae	19.73	19.39	19.39	19.39	19.39	19.39	19.39	19.39	19.39	19.39	19.39	19.39	19.39	19.39	19.39	19.39	19.39	19.39	19.39	19.39	19.39	19.39	19.39	19.39	19.39	19.39	19.39	19.39	19.39	19.39	19.39	19.39	19.39	19.39	19.39	19.39	19.39	19.39	19.39	19.39	19.39	19.39
30	Bacteroides_salyersiae_BIOML-A8	F3G01_03555	336	Bacteroidales	Bacteroidaceae	Bacteroides	salyersiae	19.73	19.39	19.39	19.39	19.39	19.39	19.39	19.39	19.39	19.39	19.39	19.39	19.39	19.39	19.39	19.39	19.39	19.39	19.39	19.39	19.39	19.39	19.39	19.39	19.39	19.39	19.39	19.39	19.39	19.39	19.39	19.39	19.39	19.39	19.39	19.39	19.39	19.39	19.39	19.39	19.39	19.39
30	Bacteroides_salyersiae_BIOML-A9	F3F95_02375	336	Bacteroidales	Bacteroidaceae	Bacteroides	salyersiae	19.73	19.39	19.39	19.39	19.39	19.39	19.39	19.39	19.39	19.39	19.39	19.39	19.39	19.39	19.39	19.39	19.39	19.39	19.39	19.39	19.39	19.39	19.39	19.39	19.39	19.39	19.39	19.39	19.39	19.39	19.39	19.39	19.39	19.39	19.39	19.39	19.39	19.39	19.39	19.39	19.39	19.39
30	Bacteroides_salyersiae_am_0171	EAJ08_05085	336	Bacteroidales	Bacteroidaceae	Bacteroides	salyersiae	19.73	19.39	19.39	19.39	19.39	19.39	19.39	19.39	19.39	19.39	19.39	19.39	19.39	19.39	19.39	19.39	19.39	19.39	19.39	19.39	19.39	19.39	19.39	19.39	19.39	19.39	19.39	19.39	19.39	19.39	19.39	19.39	19.39	19.39	19.39	19.39	19.39	19.39	19.39	19.39	19.39	19.39
31	Bacteroides_salyersiae_BIOML-A1	F3F52_12445	426	Bacteroidales	Bacteroidaceae	Bacteroides	salyersiae	18.21	18.21	18.21	18.21	18.21	18.21	18.21	18.21	18.21	18.21	18.21	18.21	18.21	18.21	18.21	18.21	18.21	18.21	18.21	18.21	18.21	18.21	18.21	18.21	18.21	18.21	18.21	18.21	18.21	18.21	18.21	18.21	18.21	18.21	18.21	18.21	18.21	18.21	18.21	18.21	18.21	18.21
31	Bacteroides_salyersiae_BIOML-A10	F3F73_12270	426	Bacteroidales	Bacteroidaceae	Bacteroides	salyersiae	18.21	18.21	18.21	18.21	18.21	18.21	18.21	18.21	18.21	18.21	18.21	18.21	18.21	18.21	18.21	18.21	18.21	18.21	18.21	18.21	18.21	18.21	18.21	18.21	18.21	18.21	18.21	18.21	18.21	18.21	18.21	18.21	18.21	18.21	18.21	18.21	18.21	18.21	18.21	18.21	18.21	18.21
31	Bacteroides_salyersiae_BIOML-A14	F3F67_20985	426	Bacteroidales	Bacteroidaceae	Bacteroides	salyersiae	18.21	18.21	18.21	18.21	18.21	18.21	18.21	18.21	18.21	18.21	18.21	18.21	18.21	18.21	18.21	18.21	18.21	18.21	18.21	18.21	18.21	18.21	18.21	18.21	18.21	18.21	18.21	18.21	18.21	18.21	18.21	18.21	18.21	18.21	18.21	18.21	18.21	18.21	18.21	18.21	18.21	18.21
31	Bacteroides_salyersiae_BIOML-A15	F3F99_10000	426	Bacteroidales	Bacteroidaceae	Bacteroides	salyersiae	18.21	18.21	18.21	18.21	18.21	18.21	18.21	18.21	18.21	18.21	18.21	18.21	18.21	18.21	18.21	18.21	18.21	18.21	18.21	18.21	18.21	18.21	18.21	18.21	18.21	18.21	18.21	18.21	18.21	18.21	18.21	18.21	18.21	18.21	18.21	18.21	18.21	18.21	18.21	18.21	18.21	18.21
31	Bacteroides_salyersiae_BIOML-A16	F3G06_18035	426	Bacteroidales	Bacteroidaceae	Bacteroides	salyersiae	18.21	18.21	18.21	18.21	18.21	18.21	18.21	18.21	18.21	18.21	18.21	18.21	18.21	18.21	18.21	18.21	18.21	18.21	18.21	18.21	18.21	18.21	18.21	18.21	18.21	18.21	18.21	18.21	18.21	18.21	18.21	18.21	18.21	18.21	18.21	18.21	18.21	18.21	18.21	18.21	18.21	18.21
31	Bacteroides_salyersiae_BIOML-A17	F3F78_20255	426	Bacteroidales	Bacteroidaceae	Bacteroides	salyersiae	18.21	18.21	18.21	18.21	18.21	18.21	18.21	18.21	18.21	18.21	18.21	18.21	18.21	18.21	18.21	18.21	18.21	18.21	18.21	18.21	18.21	18.21	18.21	18.21	18.21	18.21	18.21	18.21	18.21	18.21	18.21	18.21	18.21	18.21	18.21	18.21	18.21	18.21	18.21	18.21	18.21	18.21
31	Bacteroides_salyersiae_BIOML-A27	GAA06_05025	426	Bacteroidales	Bacteroidaceae	Bacteroides	salyersiae	18.21	18.21	18.21	18.21	18.21	18.21	18.21	18.21	18.21	18.21	18.21	18.21	18.21	18.21	18.21	18.21	18.21	18.21	18.21	18.21	18.21	18.21	18.21	18.21	18.21	18.21	18.21	18.21	18.21	18.21	18.21	18.21	18.21	18.21	18.21	18.21	18.21	18.21	18.21	18.21	18.21	18.21
31	Bacteroides_salyersiae_BIOML-A28	GAA15_04125	426	Bacteroidales	Bacteroidaceae	Bacteroides	salyersiae	18.21	18.21	18.21	18.21	18.21	18.21	18.21	18.21	18.21	18.21	18.21	18.21	18.21	18.21	18.21	18.21	18.21	18.21	18.21	18.21	18.21	18.21	18.21	18.21	18.21	18.21	18.21	18.21	18.21	18.21	18.21	18.21	18.21	18.21	18.21	18.21	18.21	18.21	18.21	18.21	18.21	18.21
31	Bacteroides_salyersiae_BIOML-A3	F3F53_12785	426	Bacteroidales	Bacteroidaceae	Bacteroides	salyersiae	18.21	18.21	18.21	18.21	18.21	18.21	18.21	18.21	18.21	18.21	18.21	18.21	18.21	18.21	18.21	18.21	18.21	18.21	18.21	18.21	18.21	18.21	18.21	18.21	18.21	18.21	18.21	18.21	18.21	18.21	18.21	18.21	18.21	18.21	18.21	18.21	18.21	18.21	18.21	18.21	18.21	18.21
31	Bacteroides_salyersiae_BIOML-A4	F3F62_03510	426	Bacteroidales	Bacteroidaceae	Bacteroides	salyersiae	18.21	18.21	18.21	18.21	18.21	18.21	18.21	18.21	18.21	18.21	18.21	18.21	18.21	18.21	18.21	18.21	18.21	18.21	18.21	18.21	18.21	18.21	18.21	18.21	18.21	18.21	18.21	18.21	18.21	18.21	18.21	18.21	18.21	18.21	18.21	18.21	18.21	18.21	18.21	18.21	18.21	18.21
31	Bacteroides_salyersiae_BIOML-A6	F3F63_03910	426	Bacteroidales	Bacteroidaceae	Bacteroides	salyersiae	18.21	18.21	18.21	18.21	18.21	18.21	18.21	18.21	18.21	18.21	18.21	18.21	18.21	18.21	18.21	18.21	18.21	18.21	18.21	18.21	18.21	18.21	18.21	18.21	18.21	18.21	18.21	18.21	18.21	18.21	18.21	18.21	18.21	18.21	18.21	18.21	18.21	18.21	18.21	18.21	18.21	18.21
31	Bacteroides_salyersiae_BIOML-A7	F3F66_03880	426	Bacteroidales	Bacteroidaceae	Bacteroides	salyersiae	18.21	18.21	18.21	18.21	18.21	18.21	18.21	18.21	18.21	18.21	18.21	18.21	18.21	18.21	18.21	18.21	18.21	18.21	18.21	18.21	18.21	18.21	18.21	18.21	18.21	18.21	18.21	18.21	18.21	18.21	18.21	18.21	18.21	18.21	18.21	18.21	18.21	18.21	18.21	18.21	18.21	18.21
31	Bacteroides_salyersiae_BIOML-A8	F3G01_03550	426	Bacteroidales	Bacteroidaceae	Bacteroides	salyersiae	18.21	18.21	18.21	18.21	18.21	18.21	18.21	18.21	18.21	18.21	18.21	18.21	18.21	18.21	18.21	18.21	18.21	18.21	18.21	18.21	18.21	18.21	18.21	18.21	18.21	18.21	18.21	18.21	18.21	18.21	18.21	18.21	18.21	18.21	18.21	18.21	18.21	18.21	18.21	18.21	18.21	18.21
31	Bacteroides_salyersiae_BIOML-A9	F3F95_02380	426	Bacteroidales	Bacteroidaceae	Bacteroides	salyersiae	18.21	18.21	18.21	18.21	18.21	18.21	18.21	18.21	18.21	18.21	18.21	18.21	18.21	18.21	18.21	18.21	18.21	18.21	18.21	18.21	18.21	18.21	18.21	18.21	18.21	18.21	18.21	18.21	18.21	18.21	18.21	18.21	18.21	18.21	18.21	18.21	18.21	18.21	18.21	18.21	18.21	18.21
31	Bacteroides_salyersiae_am_0171	EAJ08_05090	426	Bacteroidales	Bacteroidaceae	Bacteroides	salyersiae	18.21	18.21	18.21	18.21	18.21	18.21	18.21	18.21	18.21	18.21	18.21	18.21	18.21	18.21	18.21	18.21	18.21	18.21	18.21	18.21	18.21	18.21	18.21	18.21	18.21	18.21	18.21	18.21	18.21	18.21	18.21	18.21	18.21	18.21	18.21	18.21	18.21	18.21	18.21	18.21	18.21	18.21
32	Maribacter_algicola_PoM-212	DZC72_12010	530	Flavobacteriales	Flavobacteriaceae	Maribacter	algicola	18.97	19.29	19.29	19.29	19.29	19.29	19.29	19.29	19.29	19.29	19.29	19.29	19.29	19.29	19.29	19.29	19.29	19.29	19.29	19.29	19.29	19.29	19.29	19.29	19.29	19.29	19.29	19.29	19.29	19.29	19.29	19.29	19.29	19.29	19.29	19.29	19.29	19.29	19.29	19.29	19.29	19.29
33	Prevotella_histicola_SCHI0009.S.6	KZO51_11545	485	Bacteroidales	Prevotellaceae	Prevotella	histicola	22.7	22.7	22.7	22.7	22.7	22.7	22.7	22.7	22.7	22.7	22.7	22.7	22.7	22.7	22.7	22.7	22.7	22.7	22.7	22.7	22.7	22.7	22.7	22.7	22.7	22.7	22.7	22.7	22.7	22.7	22.7	22.7	22.7	22.7	22.7	22.7	22.7	22.7	22.7	22.7	22.7	22.7
33	Prevotella_melaninogenica_SCHI0009.S.5	KZO53_12595	485	Bacteroidales	Prevotellaceae	Prevotella	melaninogenica	22.7	22.7	22.7	22.7	22.7	22.7	22.7	22.7	22.7	22.7	22.7	22.7	22.7	22.7	22.7	22.7	22.7	22.7	22.7	22.7	22.7	22.7	22.7	22.7	22.7	22.7	22.7	22.7	22.7	22.7	22.7	22.7	22.7	22.7	22.7	22.7	22.7	22.7	22.7	22.7	22.7	22.7
34	Prevotella_timonensis_UMB0818	CJ232_11930	492	Bacteroidales	Prevotellaceae	Prevotella	timonensis	24.18	24.51	24.51	24.51	24.51	24.51	24.51	24.51	24.51	24.51	24.51	24.51	24.51	24.51	24.51	24.51	24.51	24.51	24.51	24.51	24.51	24.51	24.51	24.51	24.51	24.51	24.51	24.51	24.51	24.51	24.51	24.51	24.51	24.51	24.51	24.51	24.51	24.51	24.51	24.51	24.51	24.51
35	Bacteroides_ihuae_Marseille-P2824	BQ5338_RS04160	497	Bacteroidales	Bacteroidaceae	Bacteroides	ihuae	24.09	24.42	24.42	24.42	24.42	24.42	24.42	24.42	24.42	24.42	24.42	24.42	24.42	24.42	24.42	24.42	24.42	24.42	24.42	24.42	24.42	24.42	24.42	24.42	24.42	24.42	24.42	24.42	24.42	24.42	24.42	24.42	24.42	24.42	24.42	24.42	24.42	24.42	24.42	24.42	24.42	24.42
36	Parabacteroides_gordonii_FDAARGOS_1522	LA338_07560	473	Bacteroidales	Tannerellaceae	Parabacteroides	gordonii	26.32	26.64	26.64	26.64	26.64	26.64	26.64	26.64	26.64	26.64	26.64	26.64	26.64	26.64	26.64	26.64	26.64	26.64	26.64	26.64	26.64	26.64	26.64	26.64	26.64	26.64	26.64	26.64	26.64	26.64	26.64	26.64	26.64	26.64	26.64	26.64	26.64	26.64	26.64	26.64	26.64	26.64
36	Parabacteroides_gordonii_MGYG-HGUT-02282	FX052_RS05345	473	Bacteroidales	Tannerellaceae	Parabacteroides	gordonii	26.32	26.64	26.64	26.64	26.64	26.64	26.64	26.64	26.64	26.64	26.64	26.64	26.64	26.64	26.64	26.64	26.64	26.64	26.64	26.64	26.64	26.64	26.64	26.64	26.64	26.64	26.64	26.64	26.64	26.64	26.64	26.64	26.64	26.64	26.64	26.64	26.64	26.64	26.64	26.64	26.64	26.64
36	Parabacteroides_gordonii_MS-1	F592_RS0123820	473	Bacteroidales	Tannerellaceae	Parabacteroides	gordonii	26.32	26.64	26.64	26.64	26.64	26.64	26.64	26.64	26.64	26.64	26.64	26.64	26.64	26.64	26.64	26.64	26.64	26.64	26.64	26.64	26.64	26.64	26.64	26.64	26.64	26.64	26.64	26.64	26.64	26.64	26.64	26.64	26.64	26.64	26.64	26.64	26.64	26.64	26.64	26.64	26.64	26.64
36	Parabacteroides_gordonii_MS-1_dup1	HMPREF1536_01963	473	Bacteroidales	Tannerellaceae	Parabacteroides	gordonii	26.32	26.64	26.64	26.64	26.64	26.64	26.64	26.64	26.64	26.64	26.64	26.64	26.64	26.64	26.64	26.64	26.64	26.64	26.64	26.64	26.64	26.64	26.64	26.64	26.64	26.64	26.64	26.64	26.64	26.64	26.64	26.64	26.64	26.64	26.64	26.64	26.64	26.64	26.64	26.64	26.64	26.64
36	Parabacteroides_gordonii_OM02-37	DXB27_05385	473	Bacteroidales	Tannerellaceae	Parabacteroides	gordonii	26.32	26.64	26.64	26.64	26.64	26.64	26.64	26.64	26.64	26.64	26.64	26.64	26.64	26.64	26.64	26.64	26.64	26.64	26.64	26.64	26.64	26.64	26.64	26.64	26.64	26.64	26.64	26.64	26.64	26.64	26.64	26.64	26.64	26.64	26.64	26.64	26.64	26.64	26.64	26.64	26.64	26.64
37	Prevotella_histicola_SCHI0009.S.6	KZO51_11550	344	Bacteroidales	Prevotellaceae	Prevotella	histicola	31.91	32.24	32.24	32.24	32.24	32.24	32.24	32.24	32.24	32.24	32.24	32.24	32.24	32.24	32.24	32.24	32.24	32.24	32.24	32.24	32.24	32.24	32.24	32.24	32.24	32.24	32.24	32.24	32.24	32.24	32.24	32.24	32.24	32.24	32.24	32.24	32.24	32.24	32.24	32.24	32.24	32.24
37	Prevotella_melaninogenica_SCHI0009.S.5	KZO53_12600	344	Bacteroidales	Prevotellaceae	Prevotella	melaninogenica	31.91	32.24	32.24	32.24	32.24	32.24	32.24	32.24	32.24	32.24	32.24	32.24	32.24	32.24	32.24	32.24	32.24	32.24	32.24	32.24	32.24	32.24	32.24	32.24	32.24	32.24	32.24	32.24	32.24	32.24	32.24	32.24	32.24	32.24	32.24	32.24	32.24	32.24	32.24	32.24	32.24	32.24
38	Chitinophaga_hostae_2R12	KE626_18375	375	Chitinophagales	Chitinophagaceae	Chitinophaga	hostae	28.66	28.98	28.98	28.98	28.98	28.98	28.98	28.98	28.98	28.98	28.98	28.98	28.98	28.98	28.98	28.98	28.98	28.98	28.98	28.98	28.98	28.98	28.98	28.98	28.98	28.98	28.98	28.98	28.98	28.98	28.98	28.98	28.98	28.98	28.98	28.98	28.98	28.98	28.98	28.98	28.98	28.98
39	Chitinophaga_hostae_2R12	KE626_18380	539	Chitinophagales	Chitinophagaceae	Chitinophaga	hostae	23.51	23.82	23.82	23.82	23.82	23.82	23.82	23.82	23.82	23.82	23.82	23.82	23.82	23.82	23.82	23.82	23.82	23.82	23.82	23.82	23.82	23.82	23.82	23.82	23.82	23.82	23.82	23.82	23.82	23.82	23.82	23.82	23.82	23.82	23.82	23.82	23.82	23.82	23.82	23.82	23.82	23.82
40	Phocaeicola_vulgatus_1001095H_141210_H7	I4W05_RS10370	286	Bacteroidales	Bacteroidaceae	Phocaeicola	vulgatus	24.62	24.62	24.62	24.62	24.62	24.62	24.62	24.62	24.62	24.62	24.62	24.62	24.62	24.62	24.62	24.62	24.62	24.62	24.62	24.62	24.62	24.62	24.62	24.62	24.62	24.62	24.62	24.62	24.62	24.62	24.62	24.62	24.62	24.62	24.62	24.62	24.62	24.62	24.62	24.62	24.62	24.62
40	Phocaeicola_vulgatus_5.BV.Fmh	KXD64_RS20935	286	Bacteroidales	Bacteroidaceae	Phocaeicola	vulgatus	24.62	24.62	24.62	24.62	24.62	24.62	24.62	24.62	24.62	24.62	24.62	24.62	24.62	24.62	24.62	24.62	24.62	24.62	24.62	24.62	24.62	24.62	24.62	24.62	24.62	24.62	24.62	24.62	24.62	24.62	24.62	24.62	24.62	24.62	24.62	24.62	24.62	24.62	24.62	24.62	24.62	24.62
40	Phocaeicola_vulgatus_A41	KXD66_RS20670	286	Bacteroidales	Bacteroidaceae	Phocaeicola	vulgatus	24.62	24.62	24.62	24.62	24.62	24.62	24.62	24.62	24.62	24.62	24.62	24.62	24.62	24.62	24.62	24.62	24.62	24.62	24.62	24.62	24.62	24.62	24.62	24.62	24.62	24.62	24.62	24.62	24.62	24.62	24.62	24.62	24.62	24.62	24.62	24.62	24.62	24.62	24.62	24.62	24.62	24.62
40	Phocaeicola_vulgatus_AF04-25	DWV33_21810	286	Bacteroidales	Bacteroidaceae	Phocaeicola	vulgatus	24.62	24.62	24.62	24.62	24.62	24.62	24.62	24.62	24.62	24.62	24.62	24.62	24.62	24.62	24.62	24.62	24.62	24.62	24.62	24.62	24.62	24.62	24.62	24.62	24.62	24.62	24.62	24.62	24.62	24.62	24.62	24.62	24.62	24.62	24.62	24.62	24.62	24.62	24.62	24.62	24.62	24.62
40	Phocaeicola_vulgatus_AF29-13	DWZ06_20650	286	Bacteroidales	Bacteroidaceae	Phocaeicola	vulgatus	24.62	24.62	24.62	24.62	24.62	24.62	24.62	24.62	24.62	24.62	24.62	24.62	24.62	24.62	24.62	24.62	24.62	24.62	24.62	24.62	24.62	24.62	24.62	24.62	24.62	24.62	24.62	24.62	24.62	24.62	24.62	24.62	24.62	24.62	24.62	24.62	24.62	24.62	24.62	24.62	24.62	24.62
40	Phocaeicola_vulgatus_AM28-1	DW730_20370	286	Bacteroidales	Bacteroidaceae	Phocaeicola	vulgatus	24.62	24.62	24.62	24.62	24.62	24.62	24.62	24.62	24.62	24.62	24.62	24.62	24.62	24.62	24.62	24.62	24.62	24.62	24.62	24.62	24.62	24.62	24.62	24.62	24.62	24.62	24.62	24.62	24.62	24.62	24.62	24.62	24.62	24.62	24.62	24.62	24.62	24.62	24.62	24.62	24.62	24.62
40	Phocaeicola_vulgatus_AM30-40	DW783_23445	286	Bacteroidales	Bacteroidaceae	Phocaeicola	vulgatus	24.62	24.62	24.62	24.62	24.62	24.62	24.62	24.62	24.62	24.62	24.62	24.62	24.62	24.62	24.62	24.62	24.62	24.62	24.62	24.62	24.62	24.62	24.62	24.62	24.62	24.62	24.62	24.62	24.62	24.62	24.62	24.62	24.62	24.62	24.62	24.62	24.62	24.62	24.62	24.62	24.62	24.62
40	Phocaeicola_vulgatus_An905	I6E53_19085	286	Bacteroidales	Bacteroidaceae	Phocaeicola	vulgatus	24.62	24.62	24.62	24.62	24.62	24.62	24.62	24.62	24.62	24.62	24.62	24.62	24.62	24.62	24.62	24.62	24.62	24.62	24.62	24.62	24.62	24.62	24.62	24.62	24.62	24.62	24.62	24.62	24.62	24.62	24.62	24.62	24.62	24.62	24.62	24.62	24.62	24.62	24.62	24.62	24.62	24.62
40	Phocaeicola_vulgatus_Bv4372	L4X52_21895	286	Bacteroidales	Bacteroidaceae	Phocaeicola	vulgatus	24.62	24.62	24.62	24.62	24.62	24.62	24.62	24.62	24.62	24.62	24.62	24.62	24.62	24.62	24.62	24.62	24.62	24.62	24.62	24.62	24.62	24.62	24.62	24.62	24.62	24.62	24.62	24.62	24.62	24.62	24.62	24.62	24.62	24.62	24.62	24.62	24.62	24.62	24.62	24.62	24.62	24.62
40	Phocaeicola_vulgatus_Bv4410	L4X53_20370	286	Bacteroidales	Bacteroidaceae	Phocaeicola	vulgatus	24.62	24.62	24.62	24.62	24.62	24.62	24.62	24.62	24.62	24.62	24.62	24.62	24.62	24.62	24.62	24.62	24.62	24.62	24.62	24.62	24.62	24.62	24.62	24.62	24.62	24.62	24.62	24.62	24.62	24.62	24.62	24.62	24.62	24.62	24.62	24.62	24.62	24.62	24.62	24.62	24.62	24.62
40	Phocaeicola_vulgatus_Bv452	L4X54_21465	286	Bacteroidales	Bacteroidaceae	Phocaeicola	vulgatus	24.62	24.62	24.62	24.62	24.62	24.62	24.62	24.62	24.62	24.62	24.62	24.62	24.62	24.62	24.62	24.62	24.62	24.62	24.62	24.62	24.62	24.62	24.62	24.62	24.62	24.62	24.62	24.62	24.62	24.62	24.62	24.62	24.62	24.62	24.62	24.62	24.62	24.62	24.62	24.62	24.62	24.62
40	Phocaeicola_vulgatus_Bv4750	L4X35_21655	286	Bacteroidales	Bacteroidaceae	Phocaeicola	vulgatus	24.62	24.62	24.62	24.62	24.62	24.62	24.62	24.62	24.62	24.62	24.62	24.62	24.62	24.62	24.62	24.62	24.62	24.62	24.62	24.62	24.62	24.62	24.62	24.62	24.62	24.62	24.62	24.62	24.62	24.62	24.62	24.62	24.62	24.62	24.62	24.62	24.62	24.62	24.62	24.62	24.62	24.62
40	Phocaeicola_vulgatus_Bv4806	L4X37_20775	286	Bacteroidales	Bacteroidaceae	Phocaeicola	vulgatus	24.62	24.62	24.62	24.62	24.62	24.62	24.62	24.62	24.62	24.62	24.62	24.62	24.62	24.62	24.62	24.62	24.62	24.62	24.62	24.62	24.62	24.62	24.62	24.62	24.62	24.62	24.62	24.62	24.62	24.62	24.62	24.62	24.62	24.62	24.62	24.62	24.62	24.62	24.62	24.62	24.62	24.62
40	Phocaeicola_vulgatus_Bv5	L4X40_21495	286	Bacteroidales	Bacteroidaceae	Phocaeicola	vulgatus	24.62	24.62	24.62	24.62	24.62	24.62	24.62	24.62	24.62	24.62	24.62	24.62	24.62	24.62	24.62	24.62	24.62	24.62	24.62	24.62	24.62	24.62	24.62	24.62	24.62	24.62	24.62	24.62	24.62	24.62	24.62	24.62	24.62	24.62	24.62	24.62	24.62	24.62	24.62	24.62	24.62	24.62
40	Phocaeicola_vulgatus_Bv5418	L4X45_21690	286	Bacteroidales	Bacteroidaceae	Phocaeicola	vulgatus	24.62	24.62	24.62	24.62	24.62	24.62	24.62	24.62	24.62	24.62	24.62	24.62	24.62	24.62	24.62	24.62	24.62	24.62	24.62	24.62	24.62	24.62	24.62	24.62	24.62	24.62	24.62	24.62	24.62	24.62	24.62	24.62	24.62	24.62	24.62	24.62	24.62	24.62	24.62	24.62	24.62	24.62
40	Phocaeicola_vulgatus_Bv86	L4X47_20855	286	Bacteroidales	Bacteroidaceae	Phocaeicola	vulgatus	24.62	24.62	24.62	24.62	24.62	24.62	24.62	24.62	24.62	24.62	24.62	24.62	24.62	24.62	24.62	24.62	24.62	24.62	24.62	24.62	24.62	24.62	24.62	24.62	24.62	24.62	24.62	24.62	24.62	24.62	24.62	24.62	24.62	24.62	24.62	24.62	24.62	24.62	24.62	24.62	24.62	24.62
40	Phocaeicola_vulgatus_CL01T12C17	EH214_04237	286	Bacteroidales	Bacteroidaceae	Phocaeicola	vulgatus	24.62	24.62	24.62	24.62	24.62	24.62	24.62	24.62	24.62	24.62	24.62	24.62	24.62	24.62	24.62	24.62	24.62	24.62	24.62	24.62	24.62	24.62	24.62	24.62	24.62	24.62	24.62	24.62	24.62	24.62	24.62	24.62	24.62	24.62	24.62	24.62	24.62	24.62	24.62	24.62	24.62	24.62
40	Phocaeicola_vulgatus_CL10T00C06	M0N98_00534	286	Bacteroidales	Bacteroidaceae	Phocaeicola	vulgatus	24.62	24.62	24.62	24.62	24.62	24.62	24.62	24.62	24.62	24.62	24.62	24.62	24.62	24.62	24.62	24.62	24.62	24.62	24.62	24.62	24.62	24.62	24.62	24.62	24.62	24.62	24.62	24.62	24.62	24.62	24.62	24.62	24.62	24.62	24.62	24.62	24.62	24.62	24.62	24.62	24.62	24.62
40	Phocaeicola_vulgatus_CL14T03C19	EH215_04271	286	Bacteroidales	Bacteroidaceae	Phocaeicola	vulgatus	24.62	24.62	24.62	24.62	24.62	24.62	24.62	24.62	24.62	24.62	24.62	24.62	24.62	24.62	24.62	24.62	24.62	24.62	24.62	24.62	24.62	24.62	24.62	24.62	24.62	24.62	24.62	24.62	24.62	24.62	24.62	24.62	24.62	24.62	24.62	24.62	24.62	24.62	24.62	24.62	24.62	24.62
40	Phocaeicola_vulgatus_D41t1_190614_G1	I2C65_RS20560	286	Bacteroidales	Bacteroidaceae	Phocaeicola	vulgatus	24.62	24.62	24.62	24.62	24.62	24.62	24.62	24.62	24.62	24.62	24.62	24.62	24.62	24.62	24.62	24.62	24.62	24.62	24.62	24.62	24.62	24.62	24.62	24.62	24.62	24.62	24.62	24.62	24.62	24.62	24.62	24.62	24.62	24.62	24.62	24.62	24.62	24.62	24.62	24.62	24.62	24.62
40	Phocaeicola_vulgatus_D59t2_181005_D1	I2E18_RS19125	286	Bacteroidales	Bacteroidaceae	Phocaeicola	vulgatus	24.62	24.62	24.62	24.62	24.62	24.62	24.62	24.62	24.62	24.62	24.62	24.62	24.62	24.62	24.62	24.62	24.62	24.62	24.62	24.62	24.62	24.62	24.62	24.62	24.62	24.62	24.62	24.62	24.62	24.62	24.62	24.62	24.62	24.62	24.62	24.62	24.62	24.62	24.62	24.62	24.62	24.62
40	Phocaeicola_vulgatus_DH4096S	HKQ52_21130	286	Bacteroidales	Bacteroidaceae	Phocaeicola	vulgatus	24.62	24.62	24.62	24.62	24.62	24.62	24.62	24.62	24.62	24.62	24.62	24.62	24.62	24.62	24.62	24.62	24.62	24.62	24.62	24.62	24.62	24.62	24.62	24.62	24.62	24.62	24.62	24.62	24.62	24.62	24.62	24.62	24.62	24.62	24.62	24.62	24.62	24.62	24.62	24.62	24.62	24.62
40	Phocaeicola_vulgatus_FDAARGOS_1099	I6I56_20890	286	Bacteroidales	Bacteroidaceae	Phocaeicola	vulgatus	24.62	24.62	24.62	24.62	24.62	24.62	24.62	24.62	24.62	24.62	24.62	24.62	24.62	24.62	24.62	24.62	24.62	24.62	24.62	24.62	24.62	24.62	24.62	24.62	24.62	24.62	24.62	24.62	24.62	24.62	24.62	24.62	24.62	24.62	24.62	24.62	24.62	24.62	24.62	24.62	24.62	24.62
40	Phocaeicola_vulgatus_H23	HUV02_21905	286	Bacteroidales	Bacteroidaceae	Phocaeicola	vulgatus	24.62	24.62	24.62	24.62	24.62	24.62	24.62	24.62	24.62	24.62	24.62	24.62	24.62	24.62	24.62	24.62	24.62	24.62	24.62	24.62	24.62	24.62	24.62	24.62	24.62	24.62	24.62	24.62	24.62	24.62	24.62	24.62	24.62	24.62	24.62	24.62	24.62	24.62	24.62	24.62	24.62	24.62
40	Phocaeicola_vulgatus_MB20-185	NCY83_20795	286	Bacteroidales	Bacteroidaceae	Phocaeicola	vulgatus	24.62	24.62	24.62	24.62	24.62	24.62	24.62	24.62	24.62	24.62	24.62	24.62	24.62	24.62	24.62	24.62	24.62	24.62	24.62	24.62	24.62	24.62	24.62	24.62	24.62	24.62	24.62	24.62	24.62	24.62	24.62	24.62	24.62	24.62	24.62	24.62	24.62	24.62	24.62	24.62	24.62	24.62
40	Phocaeicola_vulgatus_MB20-33	NCY99_20605	286	Bacteroidales	Bacteroidaceae	Phocaeicola	vulgatus	24.62	24.62	24.62	24.62	24.62	24.62	24.62	24.62	24.62	24.62	24.62	24.62	24.62	24.62	24.62	24.62	24.62	24.62	24.62	24.62	24.62	24.62	24.62	24.62	24.62	24.62	24.62	24.62	24.62	24.62	24.62	24.62	24.62	24.62	24.62	24.62	24.62	24.62	24.62	24.62	24.62	24.62
40	Phocaeicola_vulgatus_MCC208	GPK99_18090	286	Bacteroidales	Bacteroidaceae	Phocaeicola	vulgatus	24.62	24.62	24.62	24.62	24.62	24.62	24.62	24.62	24.62	24.62	24.62	24.62	24.62	24.62	24.62	24.62	24.62	24.62	24.62	24.62	24.62	24.62	24.62	24.62	24.62	24.62	24.62	24.62	24.62	24.62	24.62	24.62	24.62	24.62	24.62	24.62	24.62	24.62	24.62	24.62	24.62	24.62
40	Phocaeicola_vulgatus_MCC221	GPL07_17275	286	Bacteroidales	Bacteroidaceae	Phocaeicola	vulgatus	24.62	24.62	24.62	24.62	24.62	24.62	24.62	24.62	24.62	24.62	24.62	24.62	24.62	24.62	24.62	24.62	24.62	24.62	24.62	24.62	24.62	24.62	24.62	24.62	24.62	24.62	24.62	24.62	24.62	24.62	24.62	24.62	24.62	24.62	24.62	24.62	24.62	24.62	24.62	24.62	24.62	24.62
40	Phocaeicola_vulgatus_MSK.17.5	KSY01_21315	274	Bacteroidales	Bacteroidaceae	Phocaeicola	vulgatus	25.19	25.19	25.19	25.19	25.19	25.19	25.19	25.19	25.19	25.19	25.19	25.19	25.19	25.19	25.19	25.19	25.19	25.19	25.19	25.19	25.19	25.19	25.19	25.19	25.19	25.19	25.19	25.19	25.19	25.19	25.19	25.19	25.19	25.19	25.19	25.19	25.19	25.19	25.19	25.19	25.19	25.19
40	Phocaeicola_vulgatus_MSK.17.55	KSY03_21310	274	Bacteroidales	Bacteroidaceae	Phocaeicola	vulgatus	25.19	25.19	25.19	25.19	25.19	25.19	25.19	25.19	25.19	25.19	25.19	25.19	25.19	25.19	25.19	25.19	25.19	25.19	25.19	25.19	25.19	25.19	25.19	25.19	25.19	25.19	25.19	25.19	25.19	25.19	25.19	25.19	25.19	25.19	25.19	25.19	25.19	25.19	25.19	25.19	25.19	25.19
40	Phocaeicola_vulgatus_MSK.17.56	KSX99_21385	274	Bacteroidales	Bacteroidaceae	Phocaeicola	vulgatus	25.19	25.19	25.19	25.19	25.19	25.19	25.19	25.19	25.19	25.19	25.19	25.19	25.19	25.19	25.19	25.19	25.19	25.19	25.19	25.19	25.19	25.19	25.19	25.19	25.19	25.19	25.19	25.19	25.19	25.19	25.19	25.19	25.19	25.19	25.19	25.19	25.19	25.19	25.19	25.19	25.19	25.19
40	Phocaeicola_vulgatus_MSK.17.64	KSX94_20850	274	Bacteroidales	Bacteroidaceae	Phocaeicola	vulgatus	25.19	25.19	25.19	25.19	25.19	25.19	25.19	25.19	25.19	25.19	25.19	25.19	25.19	25.19	25.19	25.19	25.19	25.19	25.19	25.19	25.19	25.19	25.19	25.19	25.19	25.19	25.19	25.19	25.19	25.19	25.19	25.19	25.19	25.19	25.19	25.19	25.19	25.19	25.19	25.19	25.19	25.19
40	Phocaeicola_vulgatus_MSK.17.65	KSX95_21355	274	Bacteroidales	Bacteroidaceae	Phocaeicola	vulgatus	25.19	25.19	25.19	25.19	25.19	25.19	25.19	25.19	25.19	25.19	25.19	25.19	25.19	25.19	25.19	25.19	25.19	25.19	25.19	25.19	25.19	25.19	25.19	25.19	25.19	25.19	25.19	25.19	25.19	25.19	25.19	25.19	25.19	25.19	25.19	25.19	25.19	25.19	25.19	25.19	25.19	25.19
40	Phocaeicola_vulgatus_MSK.17.67	KSX96_21275	274	Bacteroidales	Bacteroidaceae	Phocaeicola	vulgatus	25.19	25.19	25.19	25.19	25.19	25.19	25.19	25.19	25.19	25.19	25.19	25.19	25.19	25.19	25.19	25.19	25.19	25.19	25.19	25.19	25.19	25.19	25.19	25.19	25.19	25.19	25.19	25.19	25.19	25.19	25.19	25.19	25.19	25.19	25.19	25.19	25.19	25.19	25.19	25.19	25.19	25.19
40	Phocaeicola_vulgatus_MSK.17.71	KSX82_21390	274	Bacteroidales	Bacteroidaceae	Phocaeicola	vulgatus	25.19	25.19	25.19	25.19	25.19	25.19	25.19	25.19	25.19	25.19	25.19	25.19	25.19	25.19	25.19	25.19	25.19	25.19	25.19	25.19	25.19	25.19	25.19	25.19	25.19	25.19	25.19	25.19	25.19	25.19	25.19	25.19	25.19	25.19	25.19	25.19	25.19	25.19	25.19	25.19	25.19	25.19
40	Phocaeicola_vulgatus_MSK.17.87	KSY02_21390	274	Bacteroidales	Bacteroidaceae	Phocaeicola	vulgatus	25.19	25.19	25.19	25.19	25.19	25.19	25.19	25.19	25.19	25.19	25.19	25.19	25.19	25.19	25.19	25.19	25.19	25.19	25.19	25.19	25.19	25.19	25.19	25.19	25.19	25.19	25.19	25.19	25.19	25.19	25.19	25.19	25.19	25.19	25.19	25.19	25.19	25.19	25.19	25.19	25.19	25.19
40	Phocaeicola_vulgatus_MSK.17.91	KSX98_21395	274	Bacteroidales	Bacteroidaceae	Phocaeicola	vulgatus	25.19	25.19	25.19	25.19	25.19	25.19	25.19	25.19	25.19	25.19	25.19	25.19	25.19	25.19	25.19	25.19	25.19	25.19	25.19	25.19	25.19	25.19	25.19	25.19	25.19	25.19	25.19	25.19	25.19	25.19	25.19	25.19	25.19	25.19	25.19	25.19	25.19	25.19	25.19	25.19	25.19	25.19
40	Phocaeicola_vulgatus_MSK.17.92	KSX86_21515	274	Bacteroidales	Bacteroidaceae	Phocaeicola	vulgatus	25.19	25.19	25.19	25.19	25.19	25.19	25.19	25.19	25.19	25.19	25.19	25.19	25.19	25.19	25.19	25.19	25.19	25.19	25.19	25.19	25.19	25.19	25.19	25.19	25.19	25.19	25.19	25.19	25.19	25.19	25.19	25.19	25.19	25.19	25.19	25.19	25.19	25.19	25.19	25.19	25.19	25.19
40	Phocaeicola_vulgatus_MSK.17.93	KSX90_21520	274	Bacteroidales	Bacteroidaceae	Phocaeicola	vulgatus	25.19	25.19	25.19	25.19	25.19	25.19	25.19	25.19	25.19	25.19	25.19	25.19	25.19	25.19	25.19	25.19	25.19	25.19	25.19	25.19	25.19	25.19	25.19	25.19	25.19	25.19	25.19	25.19	25.19	25.19	25.19	25.19	25.19	25.19	25.19	25.19	25.19	25.19	25.19	25.19	25.19	25.19
40	Phocaeicola_vulgatus_NLAE-zl-G202	SAMN04487923_10815	286	Bacteroidales	Bacteroidaceae	Phocaeicola	vulgatus	24.62	24.62	24.62	24.62	24.62	24.62	24.62	24.62	24.62	24.62	24.62	24.62	24.62	24.62	24.62	24.62	24.62	24.62	24.62	24.62	24.62	24.62	24.62	24.62	24.62	24.62	24.62	24.62	24.62	24.62	24.62	24.62	24.62	24.62	24.62	24.62	24.62	24.62	24.62	24.62	24.62	24.62
40	Phocaeicola_vulgatus_OM06-14	DXB82_19910	286	Bacteroidales	Bacteroidaceae	Phocaeicola	vulgatus	24.62	24.62	24.62	24.62	24.62	24.62	24.62	24.62	24.62	24.62	24.62	24.62	24.62	24.62	24.62	24.62	24.62	24.62	24.62	24.62	24.62	24.62	24.62	24.62	24.62	24.62	24.62	24.62	24.62	24.62	24.62	24.62	24.62	24.62	24.62	24.62	24.62	24.62	24.62	24.62	24.62	24.62
40	Phocaeicola_vulgatus_OM06-31AC	DXB90_19810	286	Bacteroidales	Bacteroidaceae	Phocaeicola	vulgatus	24.62	24.62	24.62	24.62	24.62	24.62	24.62	24.62	24.62	24.62	24.62	24.62	24.62	24.62	24.62	24.62	24.62	24.62	24.62	24.62	24.62	24.62	24.62	24.62	24.62	24.62	24.62	24.62	24.62	24.62	24.62	24.62	24.62	24.62	24.62	24.62	24.62	24.62	24.62	24.62	24.62	24.62
40	Phocaeicola_vulgatus_OM08-13BH	DXC16_24350	286	Bacteroidales	Bacteroidaceae	Phocaeicola	vulgatus	24.62	24.62	24.62	24.62	24.62	24.62	24.62	24.62	24.62	24.62	24.62	24.62	24.62	24.62	24.62	24.62	24.62	24.62	24.62	24.62	24.62	24.62	24.62	24.62	24.62	24.62	24.62	24.62	24.62	24.62	24.62	24.62	24.62	24.62	24.62	24.62	24.62	24.62	24.62	24.62	24.62	24.62
40	Phocaeicola_vulgatus_TF05-18	DXC44_21600	286	Bacteroidales	Bacteroidaceae	Phocaeicola	vulgatus	24.62	24.62	24.62	24.62	24.62	24.62	24.62	24.62	24.62	24.62	24.62	24.62	24.62	24.62	24.62	24.62	24.62	24.62	24.62	24.62	24.62	24.62	24.62	24.62	24.62	24.62	24.62	24.62	24.62	24.62	24.62	24.62	24.62	24.62	24.62	24.62	24.62	24.62	24.62	24.62	24.62	24.62
40	Phocaeicola_vulgatus_VPI-4506	HKQ54_00280	286	Bacteroidales	Bacteroidaceae	Phocaeicola	vulgatus	24.62	24.62	24.62	24.62	24.62	24.62	24.62	24.62	24.62	24.62	24.62	24.62	24.62	24.62	24.62	24.62	24.62	24.62	24.62	24.62	24.62	24.62	24.62	24.62	24.62	24.62	24.62	24.62	24.62	24.62	24.62	24.62	24.62	24.62	24.62	24.62	24.62	24.62	24.62	24.62	24.62	24.62
40	Phocaeicola_vulgatus_WCA-389-WT-3C	FYJ30_23120	286	Bacteroidales	Bacteroidaceae	Phocaeicola	vulgatus	24.62	24.62	24.62	24.62	24.62	24.62	24.62	24.62	24.62	24.62	24.62	24.62	24.62	24.62	24.62	24.62	24.62	24.62	24.62	24.62	24.62	24.62	24.62	24.62	24.62	24.62	24.62	24.62	24.62	24.62	24.62	24.62	24.62	24.62	24.62	24.62	24.62	24.62	24.62	24.62	24.62	24.62
40	Phocaeicola_vulgatus_am_0224	EAJ12_22980	286	Bacteroidales	Bacteroidaceae	Phocaeicola	vulgatus	24.62	24.62	24.62	24.62	24.62	24.62	24.62	24.62	24.62	24.62	24.62	24.62	24.62	24.62	24.62	24.62	24.62	24.62	24.62	24.62	24.62	24.62	24.62	24.62	24.62	24.62	24.62	24.62	24.62	24.62	24.62	24.62	24.62	24.62	24.62	24.62	24.62	24.62	24.62	24.62	24.62	24.62
40	Phocaeicola_vulgatus_dnLKV7	C800_03885	286	Bacteroidales	Bacteroidaceae	Phocaeicola	vulgatus	24.62	24.62	24.62	24.62	24.62	24.62	24.62	24.62	24.62	24.62	24.62	24.62	24.62	24.62	24.62	24.62	24.62	24.62	24.62	24.62	24.62	24.62	24.62	24.62	24.62	24.62	24.62	24.62	24.62	24.62	24.62	24.62	24.62	24.62	24.62	24.62	24.62	24.62	24.62	24.62	24.62	24.62
40	Phocaeicola_dorei_RJX1047	E1I98_23965	286	Bacteroidales	Bacteroidaceae	Phocaeicola	dorei	24.62	25	25	25	25	25	25	25	25	25	25	25	25	25	25	25	25	25	25	25	25	25	25	25	25	25	25	25	25	25	25	25	25	25	25	25	25	25	25	25	25	25
40	Phocaeicola_dorei_CL03T12C01	HMPREF1065_02522	286	Bacteroidales	Bacteroidaceae	Phocaeicola	dorei	24.62	25	25	25	25	25	25	25	25	25	25	25	25	25	25	25	25	25	25	25	25	25	25	25	25	25	25	25	25	25	25	25	25	25	25	25	25	25	25	25	25	25
40	Phocaeicola_dorei_CL03T12C01_UFlaPB	ABI39_05590	295	Bacteroidales	Bacteroidaceae	Phocaeicola	dorei	24.62	25	25	25	25	25	25	25	25	25	25	25	25	25	25	25	25	25	25	25	25	25	25	25	25	25	25	25	25	25	25	25	25	25	25	25	25	25	25	25	25	25
40	Phocaeicola_dorei_BIOML-A1	F2Y58_12375	286	Bacteroidales	Bacteroidaceae	Phocaeicola	dorei	24.62	25	25	25	25	25	25	25	25	25	25	25	25	25	25	25	25	25	25	25	25	25	25	25	25	25	25	25	25	25	25	25	25	25	25	25	25	25	25	25	25	25
40	Phocaeicola_dorei_BIOML-A3	F2Y56_11965	295	Bacteroidales	Bacteroidaceae	Phocaeicola	dorei	24.62	25	25	25	25	25	25	25	25	25	25	25	25	25	25	25	25	25	25	25	25	25	25	25	25	25	25	25	25	25	25	25	25	25	25	25	25	25	25	25	25	25
40	Phocaeicola_dorei_BIOML-A4	F2Y51_12080	295	Bacteroidales	Bacteroidaceae	Phocaeicola	dorei	24.62	25	25	25	25	25	25	25	25	25	25	25	25	25	25	25	25	25	25	25	25	25	25	25	25	25	25	25	25	25	25	25	25	25	25	25	25	25	25	25	25	25
40	Phocaeicola_dorei_BJH_58	K0F53_02355	295	Bacteroidales	Bacteroidaceae	Phocaeicola	dorei	24.62	25	25	25	25	25	25	25	25	25	25	25	25	25	25	25	25	25	25	25	25	25	25	25	25	25	25	25	25	25	25	25	25	25	25	25	25	25	25	25	25	25
40	Phocaeicola_dorei_DSM_17855	BACDOR_02007	295	Bacteroidales	Bacteroidaceae	Phocaeicola	dorei	24.62	25	25	25	25	25	25	25	25	25	25	25	25	25	25	25	25	25	25	25	25	25	25	25	25	25	25	25	25	25	25	25	25	25	25	25	25	25	25	25	25	25
40	Phocaeicola_dorei_DSM_17855_dup1	GKD17_23035	295	Bacteroidales	Bacteroidaceae	Phocaeicola	dorei	24.62	25	25	25	25	25	25	25	25	25	25	25	25	25	25	25	25	25	25	25	25	25	25	25	25	25	25	25	25	25	25	25	25	25	25	25	25	25	25	25	25	25
40	Phocaeicola_dorei_aa_0143	EAJ02_11900	295	Bacteroidales	Bacteroidaceae	Phocaeicola	dorei	24.62	25	25	25	25	25	25	25	25	25	25	25	25	25	25	25	25	25	25	25	25	25	25	25	25	25	25	25	25	25	25	25	25	25	25	25	25	25	25	25	25	25
40	Bacteroides_uniformis_PtFD3Pch2	JQN06_04200	295	Bacteroidales	Bacteroidaceae	Bacteroides	uniformis	24.62	25	25	25	25	25	25	25	25	25	25	25	25	25	25	25	25	25	25	25	25	25	25	25	25	25	25	25	25	25	25	25	25	25	25	25	25	25	25	25	25	25
40	Phocaeicola_dorei_1001099B_141217_G4	I2I39_RS04220	286	Bacteroidales	Bacteroidaceae	Phocaeicola	dorei	24.62	25	25	25	25	25	25	25	25	25	25	25	25	25	25	25	25	25	25	25	25	25	25	25	25	25	25	25	25	25	25	25	25	25	25	25	25	25	25	25	25	25
40	Phocaeicola_dorei_1001275B_160808_H6	I2D11_RS15155	295	Bacteroidales	Bacteroidaceae	Phocaeicola	dorei	24.62	25	25	25	25	25	25	25	25	25	25	25	25	25	25	25	25	25	25	25	25	25	25	25	25	25	25	25	25	25	25	25	25	25	25	25	25	25	25	25	25	25
40	Phocaeicola_dorei_1001302B_160321_F1	I2F32_RS09030	295	Bacteroidales	Bacteroidaceae	Phocaeicola	dorei	24.62	25	25	25	25	25	25	25	25	25	25	25	25	25	25	25	25	25	25	25	25	25	25	25	25	25	25	25	25	25	25	25	25	25	25	25	25	25	25	25	25	25
40	Phocaeicola_dorei_5_1_36_D4	BSEG_03440	295	Bacteroidales	Bacteroidaceae	Phocaeicola	dorei	24.62	25	25	25	25	25	25	25	25	25	25	25	25	25	25	25	25	25	25	25	25	25	25	25	25	25	25	25	25	25	25	25	25	25	25	25	25	25	25	25	25	25
40	Phocaeicola_dorei_81B11	EXC84_RS10315	295	Bacteroidales	Bacteroidaceae	Phocaeicola	dorei	24.62	25	25	25	25	25	25	25	25	25	25	25	25	25	25	25	25	25	25	25	25	25	25	25	25	25	25	25	25	25	25	25	25	25	25	25	25	25	25	25	25	25
40	Phocaeicola_dorei_AF27-18BH	DWY81_19070	286	Bacteroidales	Bacteroidaceae	Phocaeicola	dorei	24.62	25	25	25	25	25	25	25	25	25	25	25	25	25	25	25	25	25	25	25	25	25	25	25	25	25	25	25	25	25	25	25	25	25	25	25	25	25	25	25	25	25
40	Phocaeicola_dorei_An41	B5F95_17835	286	Bacteroidales	Bacteroidaceae	Phocaeicola	dorei	24.62	25	25	25	25	25	25	25	25	25	25	25	25	25	25	25	25	25	25	25	25	25	25	25	25	25	25	25	25	25	25	25	25	25	25	25	25	25	25	25	25	25
40	Phocaeicola_dorei_BJH_10	K0H45_00425	295	Bacteroidales	Bacteroidaceae	Phocaeicola	dorei	24.62	25	25	25	25	25	25	25	25	25	25	25	25	25	25	25	25	25	25	25	25	25	25	25	25	25	25	25	25	25	25	25	25	25	25	25	25	25	25	25	25	25
40	Phocaeicola_dorei_BJH_177	K0G68_04130	286	Bacteroidales	Bacteroidaceae	Phocaeicola	dorei	24.62	25	25	25	25	25	25	25	25	25	25	25	25	25	25	25	25	25	25	25	25	25	25	25	25	25	25	25	25	25	25	25	25	25	25	25	25	25	25	25	25	25
40	Phocaeicola_dorei_BJH_62	K0F34_04125	295	Bacteroidales	Bacteroidaceae	Phocaeicola	dorei	24.62	25	25	25	25	25	25	25	25	25	25	25	25	25	25	25	25	25	25	25	25	25	25	25	25	25	25	25	25	25	25	25	25	25	25	25	25	25	25	25	25	25
40	Phocaeicola_dorei_BJH_65	K0F92_10835	295	Bacteroidales	Bacteroidaceae	Phocaeicola	dorei	24.62	25	25	25	25	25	25	25	25	25	25	25	25	25	25	25	25	25	25	25	25	25	25	25	25	25	25	25	25	25	25	25	25	25	25	25	25	25	25	25	25	25
40	Phocaeicola_dorei_BJH_8	K0G23_07935	295	Bacteroidales	Bacteroidaceae	Phocaeicola	dorei	24.62	25	25	25	25	25	25	25	25	25	25	25	25	25	25	25	25	25	25	25	25	25	25	25	25	25	25	25	25	25	25	25	25	25	25	25	25	25	25	25	25	25
40	Phocaeicola_dorei_BJH_81	K0F74_07735	295	Bacteroidales	Bacteroidaceae	Phocaeicola	dorei	24.62	25	25	25	25	25	25	25	25	25	25	25	25	25	25	25	25	25	25	25	25	25	25	25	25	25	25	25	25	25	25	25	25	25	25	25	25	25	25	25	25	25
40	Phocaeicola_dorei_CL02T00C15	HMPREF1063_02812	286	Bacteroidales	Bacteroidaceae	Phocaeicola	dorei	24.62	25	25	25	25	25	25	25	25	25	25	25	25	25	25	25	25	25	25	25	25	25	25	25	25	25	25	25	25	25	25	25	25	25	25	25	25	25	25	25	25	25
40	Phocaeicola_dorei_CL02T12C06	HMPREF1064_01578	295	Bacteroidales	Bacteroidaceae	Phocaeicola	dorei	24.62	25	25	25	25	25	25	25	25	25	25	25	25	25	25	25	25	25	25	25	25	25	25	25	25	25	25	25	25	25	25	25	25	25	25	25	25	25	25	25	25	25
40	Phocaeicola_dorei_D31t1_170403_C3	I2C50_RS14510	295	Bacteroidales	Bacteroidaceae	Phocaeicola	dorei	24.62	25	25	25	25	25	25	25	25	25	25	25	25	25	25	25	25	25	25	25	25	25	25	25	25	25	25	25	25	25	25	25	25	25	25	25	25	25	25	25	25	25
40	Phocaeicola_dorei_D33t1_170424_G7	I2H88_RS15925	295	Bacteroidales	Bacteroidaceae	Phocaeicola	dorei	24.62	25	25	25	25	25	25	25	25	25	25	25	25	25	25	25	25	25	25	25	25	25	25	25	25	25	25	25	25	25	25	25	25	25	25	25	25	25	25	25	25	25
40	Phocaeicola_dorei_D55t1_190419_H8	I2C63_RS02375	295	Bacteroidales	Bacteroidaceae	Phocaeicola	dorei	24.62	25	25	25	25	25	25	25	25	25	25	25	25	25	25	25	25	25	25	25	25	25	25	25	25	25	25	25	25	25	25	25	25	25	25	25	25	25	25	25	25	25
40	Phocaeicola_dorei_DFI.5.24	LI167_15470	286	Bacteroidales	Bacteroidaceae	Phocaeicola	dorei	24.62	25	25	25	25	25	25	25	25	25	25	25	25	25	25	25	25	25	25	25	25	25	25	25	25	25	25	25	25	25	25	25	25	25	25	25	25	25	25	25	25	25
40	Phocaeicola_dorei_DFI.7.13	LI048_10320	286	Bacteroidales	Bacteroidaceae	Phocaeicola	dorei	24.62	25	25	25	25	25	25	25	25	25	25	25	25	25	25	25	25	25	25	25	25	25	25	25	25	25	25	25	25	25	25	25	25	25	25	25	25	25	25	25	25	25
40	Phocaeicola_dorei_DFI.7.53	L0N18_05365	295	Bacteroidales	Bacteroidaceae	Phocaeicola	dorei	24.62	25	25	25	25	25	25	25	25	25	25	25	25	25	25	25	25	25	25	25	25	25	25	25	25	25	25	25	25	25	25	25	25	25	25	25	25	25	25	25	25	25
40	Phocaeicola_dorei_DFI.7.63	L0P14_09925	295	Bacteroidales	Bacteroidaceae	Phocaeicola	dorei	24.62	25	25	25	25	25	25	25	25	25	25	25	25	25	25	25	25	25	25	25	25	25	25	25	25	25	25	25	25	25	25	25	25	25	25	25	25	25	25	25	25	25
40	Phocaeicola_dorei_DSM_108974	INF53_14765	295	Bacteroidales	Bacteroidaceae	Phocaeicola	dorei	24.62	25	25	25	25	25	25	25	25	25	25	25	25	25	25	25	25	25	25	25	25	25	25	25	25	25	25	25	25	25	25	25	25	25	25	25	25	25	25	25	25	25
40	Phocaeicola_dorei_FDAARGOS_1224	I6J54_20895	295	Bacteroidales	Bacteroidaceae	Phocaeicola	dorei	24.62	25	25	25	25	25	25	25	25	25	25	25	25	25	25	25	25	25	25	25	25	25	25	25	25	25	25	25	25	25	25	25	25	25	25	25	25	25	25	25	25	25
40	Phocaeicola_dorei_FSDTA-HCK-B-6	G7053_RS05420	286	Bacteroidales	Bacteroidaceae	Phocaeicola	dorei	24.62	25	25	25	25	25	25	25	25	25	25	25	25	25	25	25	25	25	25	25	25	25	25	25	25	25	25	25	25	25	25	25	25	25	25	25	25	25	25	25	25	25
40	Phocaeicola_dorei_JR04	GN308_00255	286	Bacteroidales	Bacteroidaceae	Phocaeicola	dorei	24.62	25	25	25	25	25	25	25	25	25	25	25	25	25	25	25	25	25	25	25	25	25	25	25	25	25	25	25	25	25	25	25	25	25	25	25	25	25	25	25	25	25
40	Phocaeicola_dorei_JR05	GN309_22905	295	Bacteroidales	Bacteroidaceae	Phocaeicola	dorei	24.62	25	25	25	25	25	25	25	25	25	25	25	25	25	25	25	25	25	25	25	25	25	25	25	25	25	25	25	25	25	25	25	25	25	25	25	25	25	25	25	25	25
40	Phocaeicola_dorei_MCC060	GPL35_11100	295	Bacteroidales	Bacteroidaceae	Phocaeicola	dorei	24.62	25	25	25	25	25	25	25	25	25	25	25	25	25	25	25	25	25	25	25	25	25	25	25	25	25	25	25	25	25	25	25	25	25	25	25	25	25	25	25	25	25
40	Phocaeicola_dorei_MGYG-HGUT-02478	FYB91_RS06090	286	Bacteroidales	Bacteroidaceae	Phocaeicola	dorei	24.62	25	25	25	25	25	25	25	25	25	25	25	25	25	25	25	25	25	25	25	25	25	25	25	25	25	25	25	25	25	25	25	25	25	25	25	25	25	25	25	25	25
40	Phocaeicola_dorei_MSK.19.12	KSX54_11740	295	Bacteroidales	Bacteroidaceae	Phocaeicola	dorei	24.62	25	25	25	25	25	25	25	25	25	25	25	25	25	25	25	25	25	25	25	25	25	25	25	25	25	25	25	25	25	25	25	25	25	25	25	25	25	25	25	25	25
40	Phocaeicola_dorei_MSK.19.36	KSX49_10605	295	Bacteroidales	Bacteroidaceae	Phocaeicola	dorei	24.62	25	25	25	25	25	25	25	25	25	25	25	25	25	25	25	25	25	25	25	25	25	25	25	25	25	25	25	25	25	25	25	25	25	25	25	25	25	25	25	25	25
40	Phocaeicola_dorei_OF04-10BH	DXA69_12690	295	Bacteroidales	Bacteroidaceae	Phocaeicola	dorei	24.62	25	25	25	25	25	25	25	25	25	25	25	25	25	25	25	25	25	25	25	25	25	25	25	25	25	25	25	25	25	25	25	25	25	25	25	25	25	25	25	25	25
40	Phocaeicola_dorei_P8wE9	FH868_RS06950	286	Bacteroidales	Bacteroidaceae	Phocaeicola	dorei	24.62	25	25	25	25	25	25	25	25	25	25	25	25	25	25	25	25	25	25	25	25	25	25	25	25	25	25	25	25	25	25	25	25	25	25	25	25	25	25	25	25	25
40	Phocaeicola_dorei_PtFD16M14	JQN05_07765	295	Bacteroidales	Bacteroidaceae	Phocaeicola	dorei	24.62	25	25	25	25	25	25	25	25	25	25	25	25	25	25	25	25	25	25	25	25	25	25	25	25	25	25	25	25	25	25	25	25	25	25	25	25	25	25	25	25	25
40	Phocaeicola_dorei_PtFD16P1	JQN07_06770	295	Bacteroidales	Bacteroidaceae	Phocaeicola	dorei	24.62	25	25	25	25	25	25	25	25	25	25	25	25	25	25	25	25	25	25	25	25	25	25	25	25	25	25	25	25	25	25	25	25	25	25	25	25	25	25	25	25	25
40	Phocaeicola_dorei_PtFD8M1	JQN03_18760	295	Bacteroidales	Bacteroidaceae	Phocaeicola	dorei	24.62	25	25	25	25	25	25	25	25	25	25	25	25	25	25	25	25	25	25	25	25	25	25	25	25	25	25	25	25	25	25	25	25	25	25	25	25	25	25	25	25	25
40	Phocaeicola_dorei_PtFSb8	JQM99_17305	295	Bacteroidales	Bacteroidaceae	Phocaeicola	dorei	24.62	25	25	25	25	25	25	25	25	25	25	25	25	25	25	25	25	25	25	25	25	25	25	25	25	25	25	25	25	25	25	25	25	25	25	25	25	25	25	25	25	25
40	Phocaeicola_dorei_RJX1046	E1I72_06470	286	Bacteroidales	Bacteroidaceae	Phocaeicola	dorei	24.62	25	25	25	25	25	25	25	25	25	25	25	25	25	25	25	25	25	25	25	25	25	25	25	25	25	25	25	25	25	25	25	25	25	25	25	25	25	25	25	25	25
40	Phocaeicola_dorei_VPI-2277	J8863_09920	295	Bacteroidales	Bacteroidaceae	Phocaeicola	dorei	24.62	25	25	25	25	25	25	25	25	25	25	25	25	25	25	25	25	25	25	25	25	25	25	25	25	25	25	25	25	25	25	25	25	25	25	25	25	25	25	25	25	25
40	Phocaeicola_dorei_VPI-3776A	J8857_20635	295	Bacteroidales	Bacteroidaceae	Phocaeicola	dorei	24.62	25	25	25	25	25	25	25	25	25	25	25	25	25	25	25	25	25	25	25	25	25	25	25	25	25	25	25	25	25	25	25	25	25	25	25	25	25	25	25	25	25
40	Phocaeicola_dorei_VPI-6598B	J8873_20925	295	Bacteroidales	Bacteroidaceae	Phocaeicola	dorei	24.62	25	25	25	25	25	25	25	25	25	25	25	25	25	25	25	25	25	25	25	25	25	25	25	25	25	25	25	25	25	25	25	25	25	25	25	25	25	25	25	25	25
40	Phocaeicola_vulgatus_AF13-53	DWV96_05215	295	Bacteroidales	Bacteroidaceae	Phocaeicola	vulgatus	24.62	25	25	25	25	25	25	25	25	25	25	25	25	25	25	25	25	25	25	25	25	25	25	25	25	25	25	25	25	25	25	25	25	25	25	25	25	25	25	25	25	25
40	Phocaeicola_vulgatus_AM14-27	DW162_02450	295	Bacteroidales	Bacteroidaceae	Phocaeicola	vulgatus	24.62	25	25	25	25	25	25	25	25	25	25	25	25	25	25	25	25	25	25	25	25	25	25	25	25	25	25	25	25	25	25	25	25	25	25	25	25	25	25	25	25	25
40	Phocaeicola_dorei_BIOML-A10	F2Y92_11365	286	Bacteroidales	Bacteroidaceae	Phocaeicola	dorei	24.62	25	25	25	25	25	25	25	25	25	25	25	25	25	25	25	25	25	25	25	25	25	25	25	25	25	25	25	25	25	25	25	25	25	25	25	25	25	25	25	25	25
40	Phocaeicola_dorei_BIOML-A11	F2Y59_11620	295	Bacteroidales	Bacteroidaceae	Phocaeicola	dorei	24.62	25	25	25	25	25	25	25	25	25	25	25	25	25	25	25	25	25	25	25	25	25	25	25	25	25	25	25	25	25	25	25	25	25	25	25	25	25	25	25	25	25
40	Phocaeicola_dorei_BIOML-A12	F2Y80_05985	295	Bacteroidales	Bacteroidaceae	Phocaeicola	dorei	24.62	25	25	25	25	25	25	25	25	25	25	25	25	25	25	25	25	25	25	25	25	25	25	25	25	25	25	25	25	25	25	25	25	25	25	25	25	25	25	25	25	25
40	Phocaeicola_dorei_BIOML-A13	F2Y91_03665	295	Bacteroidales	Bacteroidaceae	Phocaeicola	dorei	24.62	25	25	25	25	25	25	25	25	25	25	25	25	25	25	25	25	25	25	25	25	25	25	25	25	25	25	25	25	25	25	25	25	25	25	25	25	25	25	25	25	25
40	Phocaeicola_dorei_BIOML-A14	F2Z02_09740	295	Bacteroidales	Bacteroidaceae	Phocaeicola	dorei	24.62	25	25	25	25	25	25	25	25	25	25	25	25	25	25	25	25	25	25	25	25	25	25	25	25	25	25	25	25	25	25	25	25	25	25	25	25	25	25	25	25	25
40	Phocaeicola_dorei_BIOML-A15	F2Y96_05715	295	Bacteroidales	Bacteroidaceae	Phocaeicola	dorei	24.62	25	25	25	25	25	25	25	25	25	25	25	25	25	25	25	25	25	25	25	25	25	25	25	25	25	25	25	25	25	25	25	25	25	25	25	25	25	25	25	25	25
40	Phocaeicola_dorei_BIOML-A16	F2Y99_06655	295	Bacteroidales	Bacteroidaceae	Phocaeicola	dorei	24.62	25	25	25	25	25	25	25	25	25	25	25	25	25	25	25	25	25	25	25	25	25	25	25	25	25	25	25	25	25	25	25	25	25	25	25	25	25	25	25	25	25
40	Phocaeicola_dorei_BIOML-A17	F2Y98_00725	295	Bacteroidales	Bacteroidaceae	Phocaeicola	dorei	24.62	25	25	25	25	25	25	25	25	25	25	25	25	25	25	25	25	25	25	25	25	25	25	25	25	25	25	25	25	25	25	25	25	25	25	25	25	25	25	25	25	25
40	Phocaeicola_dorei_BIOML-A18	F2Z04_05080	295	Bacteroidales	Bacteroidaceae	Phocaeicola	dorei	24.62	25	25	25	25	25	25	25	25	25	25	25	25	25	25	25	25	25	25	25	25	25	25	25	25	25	25	25	25	25	25	25	25	25	25	25	25	25	25	25	25	25
40	Phocaeicola_dorei_BIOML-A19	F2Z05_03715	295	Bacteroidales	Bacteroidaceae	Phocaeicola	dorei	24.62	25	25	25	25	25	25	25	25	25	25	25	25	25	25	25	25	25	25	25	25	25	25	25	25	25	25	25	25	25	25	25	25	25	25	25	25	25	25	25	25	25
40	Phocaeicola_dorei_BIOML-A20	F2Z03_10900	286	Bacteroidales	Bacteroidaceae	Phocaeicola	dorei	24.62	25	25	25	25	25	25	25	25	25	25	25	25	25	25	25	25	25	25	25	25	25	25	25	25	25	25	25	25	25	25	25	25	25	25	25	25	25	25	25	25	25
40	Phocaeicola_dorei_BIOML-A21	F2Y97_11455	295	Bacteroidales	Bacteroidaceae	Phocaeicola	dorei	24.62	25	25	25	25	25	25	25	25	25	25	25	25	25	25	25	25	25	25	25	25	25	25	25	25	25	25	25	25	25	25	25	25	25	25	25	25	25	25	25	25	25
40	Phocaeicola_dorei_BIOML-A22	F2Z19_05860	286	Bacteroidales	Bacteroidaceae	Phocaeicola	dorei	24.62	25	25	25	25	25	25	25	25	25	25	25	25	25	25	25	25	25	25	25	25	25	25	25	25	25	25	25	25	25	25	25	25	25	25	25	25	25	25	25	25	25
40	Phocaeicola_dorei_BIOML-A23	F2Z01_03740	295	Bacteroidales	Bacteroidaceae	Phocaeicola	dorei	24.62	25	25	25	25	25	25	25	25	25	25	25	25	25	25	25	25	25	25	25	25	25	25	25	25	25	25	25	25	25	25	25	25	25	25	25	25	25	25	25	25	25
40	Phocaeicola_dorei_BIOML-A24	F2Z00_14300	295	Bacteroidales	Bacteroidaceae	Phocaeicola	dorei	24.62	25	25	25	25	25	25	25	25	25	25	25	25	25	25	25	25	25	25	25	25	25	25	25	25	25	25	25	25	25	25	25	25	25	25	25	25	25	25	25	25	25
40	Phocaeicola_dorei_BIOML-A25	F2Z07_02835	295	Bacteroidales	Bacteroidaceae	Phocaeicola	dorei	24.62	25	25	25	25	25	25	25	25	25	25	25	25	25	25	25	25	25	25	25	25	25	25	25	25	25	25	25	25	25	25	25	25	25	25	25	25	25	25	25	25	25
40	Phocaeicola_dorei_BIOML-A26	F2Z06_14780	295	Bacteroidales	Bacteroidaceae	Phocaeicola	dorei	24.62	25	25	25	25	25	25	25	25	25	25	25	25	25	25	25	25	25	25	25	25	25	25	25	25	25	25	25	25	25	25	25	25	25	25	25	25	25	25	25	25	25
40	Phocaeicola_dorei_BIOML-A6	F2Y55_01075	286	Bacteroidales	Bacteroidaceae	Phocaeicola	dorei	24.62	25	25	25	25	25	25	25	25	25	25	25	25	25	25	25	25	25	25	25	25	25	25	25	25	25	25	25	25	25	25	25	25	25	25	25	25	25	25	25	25	25
40	Phocaeicola_dorei_BIOML-A7	F2Y43_11000	286	Bacteroidales	Bacteroidaceae	Phocaeicola	dorei	24.62	25	25	25	25	25	25	25	25	25	25	25	25	25	25	25	25	25	25	25	25	25	25	25	25	25	25	25	25	25	25	25	25	25	25	25	25	25	25	25	25	25
40	Phocaeicola_dorei_BIOML-A8	F2Y44_07350	295	Bacteroidales	Bacteroidaceae	Phocaeicola	dorei	24.62	25	25	25	25	25	25	25	25	25	25	25	25	25	25	25	25	25	25	25	25	25	25	25	25	25	25	25	25	25	25	25	25	25	25	25	25	25	25	25	25	25
40	Phocaeicola_dorei_BIOML-A9	F2Y60_03865	295	Bacteroidales	Bacteroidaceae	Phocaeicola	dorei	24.62	25	25	25	25	25	25	25	25	25	25	25	25	25	25	25	25	25	25	25	25	25	25	25	25	25	25	25	25	25	25	25	25	25	25	25	25	25	25	25	25	25
40	Phocaeicola_dorei_MSK.5.10	KSU80_08900	295	Bacteroidales	Bacteroidaceae	Phocaeicola	dorei	24.62	25	25	25	25	25	25	25	25	25	25	25	25	25	25	25	25	25	25	25	25	25	25	25	25	25	25	25	25	25	25	25	25	25	25	25	25	25	25	25	25	25
40	Phocaeicola_dorei_PtFC1P2	JQN04_07825	295	Bacteroidales	Bacteroidaceae	Phocaeicola	dorei	24.62	25	25	25	25	25	25	25	25	25	25	25	25	25	25	25	25	25	25	25	25	25	25	25	25	25	25	25	25	25	25	25	25	25	25	25	25	25	25	25	25	25
40	Phocaeicola_dorei_TM05-24	DXD47_03210	295	Bacteroidales	Bacteroidaceae	Phocaeicola	dorei	24.62	25	25	25	25	25	25	25	25	25	25	25	25	25	25	25	25	25	25	25	25	25	25	25	25	25	25	25	25	25	25	25	25	25	25	25	25	25	25	25	25	25
41	Elizabethkingia_anophelis_ML-44	LQZ51_15490	515	Flavobacteriales	Weeksellaceae	Elizabethkingia	anophelis	25.78	26.09	26.09	26.09	26.09	26.09	26.09	26.09	26.09	26.09	26.09	26.09	26.09	26.09	26.09	26.09	26.09	26.09	26.09	26.09	26.09	26.09	26.09	26.09	26.09	26.09	26.09	26.09	26.09	26.09	26.09	26.09	26.09	26.09	26.09	26.09	26.09	26.09	26.09	26.09	26.09	26.09
42	Elizabethkingia_anophelis_F3201	BBD32_17345	516	Flavobacteriales	Weeksellaceae	Elizabethkingia	anophelis	25.78	26.09	26.09	26.09	26.09	26.09	26.09	26.09	26.09	26.09	26.09	26.09	26.09	26.09	26.09	26.09	26.09	26.09	26.09	26.09	26.09	26.09	26.09	26.09	26.09	26.09	26.09	26.09	26.09	26.09	26.09	26.09	26.09	26.09	26.09	26.09	26.09	26.09	26.09	26.09	26.09	26.09
42	Elizabethkingia_anophelis_F3201_dup1	BAY11_10835	516	Flavobacteriales	Weeksellaceae	Elizabethkingia	anophelis	25.78	26.09	26.09	26.09	26.09	26.09	26.09	26.09	26.09	26.09	26.09	26.09	26.09	26.09	26.09	26.09	26.09	26.09	26.09	26.09	26.09	26.09	26.09	26.09	26.09	26.09	26.09	26.09	26.09	26.09	26.09	26.09	26.09	26.09	26.09	26.09	26.09	26.09	26.09	26.09	26.09	26.09
42	Elizabethkingia_anophelis_PHOL-537	EH153_02710	516	Flavobacteriales	Weeksellaceae	Elizabethkingia	anophelis	25.78	26.09	26.09	26.09	26.09	26.09	26.09	26.09	26.09	26.09	26.09	26.09	26.09	26.09	26.09	26.09	26.09	26.09	26.09	26.09	26.09	26.09	26.09	26.09	26.09	26.09	26.09	26.09	26.09	26.09	26.09	26.09	26.09	26.09	26.09	26.09	26.09	26.09	26.09	26.09	26.09	26.09
42	Elizabethkingia_anophelis_PW2810	C2S54_RS08420	516	Flavobacteriales	Weeksellaceae	Elizabethkingia	anophelis	25.47	25.78	25.78	25.78	25.78	25.78	25.78	25.78	25.78	25.78	25.78	25.78	25.78	25.78	25.78	25.78	25.78	25.78	25.78	25.78	25.78	25.78	25.78	25.78	25.78	25.78	25.78	25.78	25.78	25.78	25.78	25.78	25.78	25.78	25.78	25.78	25.78	25.78	25.78	25.78	25.78	25.78
42	Elizabethkingia_anophelis_PHOL-104	EH154_06520	516	Flavobacteriales	Weeksellaceae	Elizabethkingia	anophelis	25.16	25.47	25.47	25.47	25.47	25.47	25.47	25.47	25.47	25.47	25.47	25.47	25.47	25.47	25.47	25.47	25.47	25.47	25.47	25.47	25.47	25.47	25.47	25.47	25.47	25.47	25.47	25.47	25.47	25.47	25.47	25.47	25.47	25.47	25.47	25.47	25.47	25.47	25.47	25.47	25.47	25.47
42	Elizabethkingia_anophelis_CIP111067	CCY44_RS15745	516	Flavobacteriales	Weeksellaceae	Elizabethkingia	anophelis	25.47	25.78	25.78	25.78	25.78	25.78	25.78	25.78	25.78	25.78	25.78	25.78	25.78	25.78	25.78	25.78	25.78	25.78	25.78	25.78	25.78	25.78	25.78	25.78	25.78	25.78	25.78	25.78	25.78	25.78	25.78	25.78	25.78	25.78	25.78	25.78	25.78	25.78	25.78	25.78	25.78	25.78
42	Elizabethkingia_anophelis_EA11	H6X01_RS10090	516	Flavobacteriales	Weeksellaceae	Elizabethkingia	anophelis	25.47	25.78	25.78	25.78	25.78	25.78	25.78	25.78	25.78	25.78	25.78	25.78	25.78	25.78	25.78	25.78	25.78	25.78	25.78	25.78	25.78	25.78	25.78	25.78	25.78	25.78	25.78	25.78	25.78	25.78	25.78	25.78	25.78	25.78	25.78	25.78	25.78	25.78	25.78	25.78	25.78	25.78
42	Elizabethkingia_anophelis_EA12	H6X02_RS10105	516	Flavobacteriales	Weeksellaceae	Elizabethkingia	anophelis	25.47	25.78	25.78	25.78	25.78	25.78	25.78	25.78	25.78	25.78	25.78	25.78	25.78	25.78	25.78	25.78	25.78	25.78	25.78	25.78	25.78	25.78	25.78	25.78	25.78	25.78	25.78	25.78	25.78	25.78	25.78	25.78	25.78	25.78	25.78	25.78	25.78	25.78	25.78	25.78	25.78	25.78
42	Elizabethkingia_anophelis_EA7	H6X19_RS10110	516	Flavobacteriales	Weeksellaceae	Elizabethkingia	anophelis	25.47	25.78	25.78	25.78	25.78	25.78	25.78	25.78	25.78	25.78	25.78	25.78	25.78	25.78	25.78	25.78	25.78	25.78	25.78	25.78	25.78	25.78	25.78	25.78	25.78	25.78	25.78	25.78	25.78	25.78	25.78	25.78	25.78	25.78	25.78	25.78	25.78	25.78	25.78	25.78	25.78	25.78
42	Elizabethkingia_anophelis_EA8	H6X20_RS10290	516	Flavobacteriales	Weeksellaceae	Elizabethkingia	anophelis	25.47	25.78	25.78	25.78	25.78	25.78	25.78	25.78	25.78	25.78	25.78	25.78	25.78	25.78	25.78	25.78	25.78	25.78	25.78	25.78	25.78	25.78	25.78	25.78	25.78	25.78	25.78	25.78	25.78	25.78	25.78	25.78	25.78	25.78	25.78	25.78	25.78	25.78	25.78	25.78	25.78	25.78
42	Elizabethkingia_anophelis_NCTC10588	NCTC10588_04019	516	Flavobacteriales	Weeksellaceae	Elizabethkingia	anophelis	25.47	25.78	25.78	25.78	25.78	25.78	25.78	25.78	25.78	25.78	25.78	25.78	25.78	25.78	25.78	25.78	25.78	25.78	25.78	25.78	25.78	25.78	25.78	25.78	25.78	25.78	25.78	25.78	25.78	25.78	25.78	25.78	25.78	25.78	25.78	25.78	25.78	25.78	25.78	25.78	25.78	25.78
42	Elizabethkingia_anophelis_40313151	DSC50_01485	516	Flavobacteriales	Weeksellaceae	Elizabethkingia	anophelis	25.47	25.78	25.78	25.78	25.78	25.78	25.78	25.78	25.78	25.78	25.78	25.78	25.78	25.78	25.78	25.78	25.78	25.78	25.78	25.78	25.78	25.78	25.78	25.78	25.78	25.78	25.78	25.78	25.78	25.78	25.78	25.78	25.78	25.78	25.78	25.78	25.78	25.78	25.78	25.78	25.78	25.78
42	Elizabethkingia_anophelis_2008S01-229	KUF64_17855	516	Flavobacteriales	Weeksellaceae	Elizabethkingia	anophelis	25.47	25.78	25.78	25.78	25.78	25.78	25.78	25.78	25.78	25.78	25.78	25.78	25.78	25.78	25.78	25.78	25.78	25.78	25.78	25.78	25.78	25.78	25.78	25.78	25.78	25.78	25.78	25.78	25.78	25.78	25.78	25.78	25.78	25.78	25.78	25.78	25.78	25.78	25.78	25.78	25.78	25.78
42	Elizabethkingia_anophelis_229-MNO-R	KUF68_17865	516	Flavobacteriales	Weeksellaceae	Elizabethkingia	anophelis	25.47	25.78	25.78	25.78	25.78	25.78	25.78	25.78	25.78	25.78	25.78	25.78	25.78	25.78	25.78	25.78	25.78	25.78	25.78	25.78	25.78	25.78	25.78	25.78	25.78	25.78	25.78	25.78	25.78	25.78	25.78	25.78	25.78	25.78	25.78	25.78	25.78	25.78	25.78	25.78	25.78	25.78
42	Elizabethkingia_anophelis_BP8467	FZC31_06215	516	Flavobacteriales	Weeksellaceae	Elizabethkingia	anophelis	25.47	25.78	25.78	25.78	25.78	25.78	25.78	25.78	25.78	25.78	25.78	25.78	25.78	25.78	25.78	25.78	25.78	25.78	25.78	25.78	25.78	25.78	25.78	25.78	25.78	25.78	25.78	25.78	25.78	25.78	25.78	25.78	25.78	25.78	25.78	25.78	25.78	25.78	25.78	25.78	25.78	25.78
42	Elizabethkingia_anophelis_090-MNO-R	KUF65_17660	516	Flavobacteriales	Weeksellaceae	Elizabethkingia	anophelis	25.47	25.78	25.78	25.78	25.78	25.78	25.78	25.78	25.78	25.78	25.78	25.78	25.78	25.78	25.78	25.78	25.78	25.78	25.78	25.78	25.78	25.78	25.78	25.78	25.78	25.78	25.78	25.78	25.78	25.78	25.78	25.78	25.78	25.78	25.78	25.78	25.78	25.78	25.78	25.78	25.78	25.78
42	Elizabethkingia_anophelis_2002N07-090	KUF63_17660	516	Flavobacteriales	Weeksellaceae	Elizabethkingia	anophelis	25.47	25.78	25.78	25.78	25.78	25.78	25.78	25.78	25.78	25.78	25.78	25.78	25.78	25.78	25.78	25.78	25.78	25.78	25.78	25.78	25.78	25.78	25.78	25.78	25.78	25.78	25.78	25.78	25.78	25.78	25.78	25.78	25.78	25.78	25.78	25.78	25.78	25.78	25.78	25.78	25.78	25.78
42	Elizabethkingia_anophelis_3375	BBD31_16305	516	Flavobacteriales	Weeksellaceae	Elizabethkingia	anophelis	25.47	25.78	25.78	25.78	25.78	25.78	25.78	25.78	25.78	25.78	25.78	25.78	25.78	25.78	25.78	25.78	25.78	25.78	25.78	25.78	25.78	25.78	25.78	25.78	25.78	25.78	25.78	25.78	25.78	25.78	25.78	25.78	25.78	25.78	25.78	25.78	25.78	25.78	25.78	25.78	25.78	25.78
42	Elizabethkingia_anophelis_3375_dup1	BAY04_11385	516	Flavobacteriales	Weeksellaceae	Elizabethkingia	anophelis	25.47	25.78	25.78	25.78	25.78	25.78	25.78	25.78	25.78	25.78	25.78	25.78	25.78	25.78	25.78	25.78	25.78	25.78	25.78	25.78	25.78	25.78	25.78	25.78	25.78	25.78	25.78	25.78	25.78	25.78	25.78	25.78	25.78	25.78	25.78	25.78	25.78	25.78	25.78	25.78	25.78	25.78
42	Elizabethkingia_anophelis_422	BBD28_17100	516	Flavobacteriales	Weeksellaceae	Elizabethkingia	anophelis	25.47	25.78	25.78	25.78	25.78	25.78	25.78	25.78	25.78	25.78	25.78	25.78	25.78	25.78	25.78	25.78	25.78	25.78	25.78	25.78	25.78	25.78	25.78	25.78	25.78	25.78	25.78	25.78	25.78	25.78	25.78	25.78	25.78	25.78	25.78	25.78	25.78	25.78	25.78	25.78	25.78	25.78
42	Elizabethkingia_anophelis_422_dup1	ATB94_07880	516	Flavobacteriales	Weeksellaceae	Elizabethkingia	anophelis	25.47	25.78	25.78	25.78	25.78	25.78	25.78	25.78	25.78	25.78	25.78	25.78	25.78	25.78	25.78	25.78	25.78	25.78	25.78	25.78	25.78	25.78	25.78	25.78	25.78	25.78	25.78	25.78	25.78	25.78	25.78	25.78	25.78	25.78	25.78	25.78	25.78	25.78	25.78	25.78	25.78	25.78
42	Elizabethkingia_anophelis_6499925	DSC46_01480	516	Flavobacteriales	Weeksellaceae	Elizabethkingia	anophelis	25.47	25.78	25.78	25.78	25.78	25.78	25.78	25.78	25.78	25.78	25.78	25.78	25.78	25.78	25.78	25.78	25.78	25.78	25.78	25.78	25.78	25.78	25.78	25.78	25.78	25.78	25.78	25.78	25.78	25.78	25.78	25.78	25.78	25.78	25.78	25.78	25.78	25.78	25.78	25.78	25.78	25.78
42	Elizabethkingia_anophelis_AR4-6	CMV40_02100	516	Flavobacteriales	Weeksellaceae	Elizabethkingia	anophelis	25.47	25.78	25.78	25.78	25.78	25.78	25.78	25.78	25.78	25.78	25.78	25.78	25.78	25.78	25.78	25.78	25.78	25.78	25.78	25.78	25.78	25.78	25.78	25.78	25.78	25.78	25.78	25.78	25.78	25.78	25.78	25.78	25.78	25.78	25.78	25.78	25.78	25.78	25.78	25.78	25.78	25.78
42	Elizabethkingia_anophelis_AR6-8	CMV41_02100	516	Flavobacteriales	Weeksellaceae	Elizabethkingia	anophelis	25.47	25.78	25.78	25.78	25.78	25.78	25.78	25.78	25.78	25.78	25.78	25.78	25.78	25.78	25.78	25.78	25.78	25.78	25.78	25.78	25.78	25.78	25.78	25.78	25.78	25.78	25.78	25.78	25.78	25.78	25.78	25.78	25.78	25.78	25.78	25.78	25.78	25.78	25.78	25.78	25.78	25.78
42	Elizabethkingia_anophelis_Ag1	EAAG1_002100	516	Flavobacteriales	Weeksellaceae	Elizabethkingia	anophelis	25.47	25.78	25.78	25.78	25.78	25.78	25.78	25.78	25.78	25.78	25.78	25.78	25.78	25.78	25.78	25.78	25.78	25.78	25.78	25.78	25.78	25.78	25.78	25.78	25.78	25.78	25.78	25.78	25.78	25.78	25.78	25.78	25.78	25.78	25.78	25.78	25.78	25.78	25.78	25.78	25.78	25.78
42	Elizabethkingia_anophelis_CIP60-58	CCY45_RS08320	516	Flavobacteriales	Weeksellaceae	Elizabethkingia	anophelis	25.47	25.78	25.78	25.78	25.78	25.78	25.78	25.78	25.78	25.78	25.78	25.78	25.78	25.78	25.78	25.78	25.78	25.78	25.78	25.78	25.78	25.78	25.78	25.78	25.78	25.78	25.78	25.78	25.78	25.78	25.78	25.78	25.78	25.78	25.78	25.78	25.78	25.78	25.78	25.78	25.78	25.78
42	Elizabethkingia_anophelis_CSID_3000516074	BAS08_12975	516	Flavobacteriales	Weeksellaceae	Elizabethkingia	anophelis	25.47	25.78	25.78	25.78	25.78	25.78	25.78	25.78	25.78	25.78	25.78	25.78	25.78	25.78	25.78	25.78	25.78	25.78	25.78	25.78	25.78	25.78	25.78	25.78	25.78	25.78	25.78	25.78	25.78	25.78	25.78	25.78	25.78	25.78	25.78	25.78	25.78	25.78	25.78	25.78	25.78	25.78
42	Elizabethkingia_anophelis_CSID_3000516810	BAX96_09395	516	Flavobacteriales	Weeksellaceae	Elizabethkingia	anophelis	25.47	25.78	25.78	25.78	25.78	25.78	25.78	25.78	25.78	25.78	25.78	25.78	25.78	25.78	25.78	25.78	25.78	25.78	25.78	25.78	25.78	25.78	25.78	25.78	25.78	25.78	25.78	25.78	25.78	25.78	25.78	25.78	25.78	25.78	25.78	25.78	25.78	25.78	25.78	25.78	25.78	25.78
42	Elizabethkingia_anophelis_DSM-23781	CHX31_RS15945	516	Flavobacteriales	Weeksellaceae	Elizabethkingia	anophelis	25.47	25.78	25.78	25.78	25.78	25.78	25.78	25.78	25.78	25.78	25.78	25.78	25.78	25.78	25.78	25.78	25.78	25.78	25.78	25.78	25.78	25.78	25.78	25.78	25.78	25.78	25.78	25.78	25.78	25.78	25.78	25.78	25.78	25.78	25.78	25.78	25.78	25.78	25.78	25.78	25.78	25.78
42	Elizabethkingia_anophelis_E6809	AYC66_13765	516	Flavobacteriales	Weeksellaceae	Elizabethkingia	anophelis	25.47	25.78	25.78	25.78	25.78	25.78	25.78	25.78	25.78	25.78	25.78	25.78	25.78	25.78	25.78	25.78	25.78	25.78	25.78	25.78	25.78	25.78	25.78	25.78	25.78	25.78	25.78	25.78	25.78	25.78	25.78	25.78	25.78	25.78	25.78	25.78	25.78	25.78	25.78	25.78	25.78	25.78
42	Elizabethkingia_anophelis_EA10	H6X00_RS00985	516	Flavobacteriales	Weeksellaceae	Elizabethkingia	anophelis	25.47	25.78	25.78	25.78	25.78	25.78	25.78	25.78	25.78	25.78	25.78	25.78	25.78	25.78	25.78	25.78	25.78	25.78	25.78	25.78	25.78	25.78	25.78	25.78	25.78	25.78	25.78	25.78	25.78	25.78	25.78	25.78	25.78	25.78	25.78	25.78	25.78	25.78	25.78	25.78	25.78	25.78
42	Elizabethkingia_anophelis_EA13	H6X03_RS04790	516	Flavobacteriales	Weeksellaceae	Elizabethkingia	anophelis	25.47	25.78	25.78	25.78	25.78	25.78	25.78	25.78	25.78	25.78	25.78	25.78	25.78	25.78	25.78	25.78	25.78	25.78	25.78	25.78	25.78	25.78	25.78	25.78	25.78	25.78	25.78	25.78	25.78	25.78	25.78	25.78	25.78	25.78	25.78	25.78	25.78	25.78	25.78	25.78	25.78	25.78
42	Elizabethkingia_anophelis_EA14	H6X04_RS00985	516	Flavobacteriales	Weeksellaceae	Elizabethkingia	anophelis	25.47	25.78	25.78	25.78	25.78	25.78	25.78	25.78	25.78	25.78	25.78	25.78	25.78	25.78	25.78	25.78	25.78	25.78	25.78	25.78	25.78	25.78	25.78	25.78	25.78	25.78	25.78	25.78	25.78	25.78	25.78	25.78	25.78	25.78	25.78	25.78	25.78	25.78	25.78	25.78	25.78	25.78
42	Elizabethkingia_anophelis_EA16	H6X06_RS00985	516	Flavobacteriales	Weeksellaceae	Elizabethkingia	anophelis	25.47	25.78	25.78	25.78	25.78	25.78	25.78	25.78	25.78	25.78	25.78	25.78	25.78	25.78	25.78	25.78	25.78	25.78	25.78	25.78	25.78	25.78	25.78	25.78	25.78	25.78	25.78	25.78	25.78	25.78	25.78	25.78	25.78	25.78	25.78	25.78	25.78	25.78	25.78	25.78	25.78	25.78
42	Elizabethkingia_anophelis_EA17	H6X07_RS00985	516	Flavobacteriales	Weeksellaceae	Elizabethkingia	anophelis	25.47	25.78	25.78	25.78	25.78	25.78	25.78	25.78	25.78	25.78	25.78	25.78	25.78	25.78	25.78	25.78	25.78	25.78	25.78	25.78	25.78	25.78	25.78	25.78	25.78	25.78	25.78	25.78	25.78	25.78	25.78	25.78	25.78	25.78	25.78	25.78	25.78	25.78	25.78	25.78	25.78	25.78
42	Elizabethkingia_anophelis_EA18	H6X08_RS01495	516	Flavobacteriales	Weeksellaceae	Elizabethkingia	anophelis	25.47	25.78	25.78	25.78	25.78	25.78	25.78	25.78	25.78	25.78	25.78	25.78	25.78	25.78	25.78	25.78	25.78	25.78	25.78	25.78	25.78	25.78	25.78	25.78	25.78	25.78	25.78	25.78	25.78	25.78	25.78	25.78	25.78	25.78	25.78	25.78	25.78	25.78	25.78	25.78	25.78	25.78
42	Elizabethkingia_anophelis_EA19	H6X09_RS05130	516	Flavobacteriales	Weeksellaceae	Elizabethkingia	anophelis	25.47	25.78	25.78	25.78	25.78	25.78	25.78	25.78	25.78	25.78	25.78	25.78	25.78	25.78	25.78	25.78	25.78	25.78	25.78	25.78	25.78	25.78	25.78	25.78	25.78	25.78	25.78	25.78	25.78	25.78	25.78	25.78	25.78	25.78	25.78	25.78	25.78	25.78	25.78	25.78	25.78	25.78
42	Elizabethkingia_anophelis_EA2	H6X14_RS05120	516	Flavobacteriales	Weeksellaceae	Elizabethkingia	anophelis	25.47	25.78	25.78	25.78	25.78	25.78	25.78	25.78	25.78	25.78	25.78	25.78	25.78	25.78	25.78	25.78	25.78	25.78	25.78	25.78	25.78	25.78	25.78	25.78	25.78	25.78	25.78	25.78	25.78	25.78	25.78	25.78	25.78	25.78	25.78	25.78	25.78	25.78	25.78	25.78	25.78	25.78
42	Elizabethkingia_anophelis_EA21	H6X12_RS05115	516	Flavobacteriales	Weeksellaceae	Elizabethkingia	anophelis	25.47	25.78	25.78	25.78	25.78	25.78	25.78	25.78	25.78	25.78	25.78	25.78	25.78	25.78	25.78	25.78	25.78	25.78	25.78	25.78	25.78	25.78	25.78	25.78	25.78	25.78	25.78	25.78	25.78	25.78	25.78	25.78	25.78	25.78	25.78	25.78	25.78	25.78	25.78	25.78	25.78	25.78
42	Elizabethkingia_anophelis_EA4	H6X16_RS04235	516	Flavobacteriales	Weeksellaceae	Elizabethkingia	anophelis	25.47	25.78	25.78	25.78	25.78	25.78	25.78	25.78	25.78	25.78	25.78	25.78	25.78	25.78	25.78	25.78	25.78	25.78	25.78	25.78	25.78	25.78	25.78	25.78	25.78	25.78	25.78	25.78	25.78	25.78	25.78	25.78	25.78	25.78	25.78	25.78	25.78	25.78	25.78	25.78	25.78	25.78
42	Elizabethkingia_anophelis_EA5	H6X17_RS04240	516	Flavobacteriales	Weeksellaceae	Elizabethkingia	anophelis	25.47	25.78	25.78	25.78	25.78	25.78	25.78	25.78	25.78	25.78	25.78	25.78	25.78	25.78	25.78	25.78	25.78	25.78	25.78	25.78	25.78	25.78	25.78	25.78	25.78	25.78	25.78	25.78	25.78	25.78	25.78	25.78	25.78	25.78	25.78	25.78	25.78	25.78	25.78	25.78	25.78	25.78
42	Elizabethkingia_anophelis_EA6	H6X18_RS05330	516	Flavobacteriales	Weeksellaceae	Elizabethkingia	anophelis	25.47	25.78	25.78	25.78	25.78	25.78	25.78	25.78	25.78	25.78	25.78	25.78	25.78	25.78	25.78	25.78	25.78	25.78	25.78	25.78	25.78	25.78	25.78	25.78	25.78	25.78	25.78	25.78	25.78	25.78	25.78	25.78	25.78	25.78	25.78	25.78	25.78	25.78	25.78	25.78	25.78	25.78
42	Elizabethkingia_anophelis_EA9	H6X21_RS04800	516	Flavobacteriales	Weeksellaceae	Elizabethkingia	anophelis	25.47	25.78	25.78	25.78	25.78	25.78	25.78	25.78	25.78	25.78	25.78	25.78	25.78	25.78	25.78	25.78	25.78	25.78	25.78	25.78	25.78	25.78	25.78	25.78	25.78	25.78	25.78	25.78	25.78	25.78	25.78	25.78	25.78	25.78	25.78	25.78	25.78	25.78	25.78	25.78	25.78	25.78
42	Elizabethkingia_anophelis_F3543	AYC67_13130	516	Flavobacteriales	Weeksellaceae	Elizabethkingia	anophelis	25.47	25.78	25.78	25.78	25.78	25.78	25.78	25.78	25.78	25.78	25.78	25.78	25.78	25.78	25.78	25.78	25.78	25.78	25.78	25.78	25.78	25.78	25.78	25.78	25.78	25.78	25.78	25.78	25.78	25.78	25.78	25.78	25.78	25.78	25.78	25.78	25.78	25.78	25.78	25.78	25.78	25.78
42	Elizabethkingia_anophelis_F3543_dup1	BAY10_16345	516	Flavobacteriales	Weeksellaceae	Elizabethkingia	anophelis	25.47	25.78	25.78	25.78	25.78	25.78	25.78	25.78	25.78	25.78	25.78	25.78	25.78	25.78	25.78	25.78	25.78	25.78	25.78	25.78	25.78	25.78	25.78	25.78	25.78	25.78	25.78	25.78	25.78	25.78	25.78	25.78	25.78	25.78	25.78	25.78	25.78	25.78	25.78	25.78	25.78	25.78
42	Elizabethkingia_anophelis_FDAARGOS_198	A6J37_11670	516	Flavobacteriales	Weeksellaceae	Elizabethkingia	anophelis	25.47	25.78	25.78	25.78	25.78	25.78	25.78	25.78	25.78	25.78	25.78	25.78	25.78	25.78	25.78	25.78	25.78	25.78	25.78	25.78	25.78	25.78	25.78	25.78	25.78	25.78	25.78	25.78	25.78	25.78	25.78	25.78	25.78	25.78	25.78	25.78	25.78	25.78	25.78	25.78	25.78	25.78
42	Elizabethkingia_anophelis_NCTC10586	NCTC10586_03727	516	Flavobacteriales	Weeksellaceae	Elizabethkingia	anophelis	25.47	25.78	25.78	25.78	25.78	25.78	25.78	25.78	25.78	25.78	25.78	25.78	25.78	25.78	25.78	25.78	25.78	25.78	25.78	25.78	25.78	25.78	25.78	25.78	25.78	25.78	25.78	25.78	25.78	25.78	25.78	25.78	25.78	25.78	25.78	25.78	25.78	25.78	25.78	25.78	25.78	25.78
42	Elizabethkingia_anophelis_PHOL-090	EH151_05710	516	Flavobacteriales	Weeksellaceae	Elizabethkingia	anophelis	25.47	25.78	25.78	25.78	25.78	25.78	25.78	25.78	25.78	25.78	25.78	25.78	25.78	25.78	25.78	25.78	25.78	25.78	25.78	25.78	25.78	25.78	25.78	25.78	25.78	25.78	25.78	25.78	25.78	25.78	25.78	25.78	25.78	25.78	25.78	25.78	25.78	25.78	25.78	25.78	25.78	25.78
42	Elizabethkingia_anophelis_PW2806	AMN04_RS02970	516	Flavobacteriales	Weeksellaceae	Elizabethkingia	anophelis	25.47	25.78	25.78	25.78	25.78	25.78	25.78	25.78	25.78	25.78	25.78	25.78	25.78	25.78	25.78	25.78	25.78	25.78	25.78	25.78	25.78	25.78	25.78	25.78	25.78	25.78	25.78	25.78	25.78	25.78	25.78	25.78	25.78	25.78	25.78	25.78	25.78	25.78	25.78	25.78	25.78	25.78
42	Elizabethkingia_anophelis_PW2809	AC921_RS06790	516	Flavobacteriales	Weeksellaceae	Elizabethkingia	anophelis	25.47	25.78	25.78	25.78	25.78	25.78	25.78	25.78	25.78	25.78	25.78	25.78	25.78	25.78	25.78	25.78	25.78	25.78	25.78	25.78	25.78	25.78	25.78	25.78	25.78	25.78	25.78	25.78	25.78	25.78	25.78	25.78	25.78	25.78	25.78	25.78	25.78	25.78	25.78	25.78	25.78	25.78
42	Elizabethkingia_anophelis_R26	JRW71_000727	516	Flavobacteriales	Weeksellaceae	Elizabethkingia	anophelis	25.47	25.78	25.78	25.78	25.78	25.78	25.78	25.78	25.78	25.78	25.78	25.78	25.78	25.78	25.78	25.78	25.78	25.78	25.78	25.78	25.78	25.78	25.78	25.78	25.78	25.78	25.78	25.78	25.78	25.78	25.78	25.78	25.78	25.78	25.78	25.78	25.78	25.78	25.78	25.78	25.78	25.78
42	Elizabethkingia_anophelis_R26_dup1	BAZ09_002100	516	Flavobacteriales	Weeksellaceae	Elizabethkingia	anophelis	25.47	25.78	25.78	25.78	25.78	25.78	25.78	25.78	25.78	25.78	25.78	25.78	25.78	25.78	25.78	25.78	25.78	25.78	25.78	25.78	25.78	25.78	25.78	25.78	25.78	25.78	25.78	25.78	25.78	25.78	25.78	25.78	25.78	25.78	25.78	25.78	25.78	25.78	25.78	25.78	25.78	25.78
42	Elizabethkingia_anophelis_R26_dup2	D505_03352	516	Flavobacteriales	Weeksellaceae	Elizabethkingia	anophelis	25.47	25.78	25.78	25.78	25.78	25.78	25.78	25.78	25.78	25.78	25.78	25.78	25.78	25.78	25.78	25.78	25.78	25.78	25.78	25.78	25.78	25.78	25.78	25.78	25.78	25.78	25.78	25.78	25.78	25.78	25.78	25.78	25.78	25.78	25.78	25.78	25.78	25.78	25.78	25.78	25.78	25.78
42	Elizabethkingia_anophelis_SBRL-21-120	M2T70_10765	516	Flavobacteriales	Weeksellaceae	Elizabethkingia	anophelis	25.47	25.78	25.78	25.78	25.78	25.78	25.78	25.78	25.78	25.78	25.78	25.78	25.78	25.78	25.78	25.78	25.78	25.78	25.78	25.78	25.78	25.78	25.78	25.78	25.78	25.78	25.78	25.78	25.78	25.78	25.78	25.78	25.78	25.78	25.78	25.78	25.78	25.78	25.78	25.78	25.78	25.78
42	Elizabethkingia_anophelis_SBRL-22-038	M2U00_16990	516	Flavobacteriales	Weeksellaceae	Elizabethkingia	anophelis	25.47	25.78	25.78	25.78	25.78	25.78	25.78	25.78	25.78	25.78	25.78	25.78	25.78	25.78	25.78	25.78	25.78	25.78	25.78	25.78	25.78	25.78	25.78	25.78	25.78	25.78	25.78	25.78	25.78	25.78	25.78	25.78	25.78	25.78	25.78	25.78	25.78	25.78	25.78	25.78	25.78	25.78
43	Elizabethkingia_bruuniana_CSID_3015183685	BAY07_01555	516	Flavobacteriales	Weeksellaceae	Elizabethkingia	bruuniana	25.47	25.78	25.78	25.78	25.78	25.78	25.78	25.78	25.78	25.78	25.78	25.78	25.78	25.78	25.78	25.78	25.78	25.78	25.78	25.78	25.78	25.78	25.78	25.78	25.78	25.78	25.78	25.78	25.78	25.78	25.78	25.78	25.78	25.78	25.78	25.78	25.78	25.78	25.78	25.78	25.78	25.78
43	Elizabethkingia_bruuniana_G0153	BAY13_01520	516	Flavobacteriales	Weeksellaceae	Elizabethkingia	bruuniana	25.47	25.78	25.78	25.78	25.78	25.78	25.78	25.78	25.78	25.78	25.78	25.78	25.78	25.78	25.78	25.78	25.78	25.78	25.78	25.78	25.78	25.78	25.78	25.78	25.78	25.78	25.78	25.78	25.78	25.78	25.78	25.78	25.78	25.78	25.78	25.78	25.78	25.78	25.78	25.78	25.78	25.78
43	Elizabethkingia_ursingii_G4123	BBD34_19160	516	Flavobacteriales	Weeksellaceae	Elizabethkingia	ursingii	26.09	26.4	26.4	26.4	26.4	26.4	26.4	26.4	26.4	26.4	26.4	26.4	26.4	26.4	26.4	26.4	26.4	26.4	26.4	26.4	26.4	26.4	26.4	26.4	26.4	26.4	26.4	26.4	26.4	26.4	26.4	26.4	26.4	26.4	26.4	26.4	26.4	26.4	26.4	26.4	26.4	26.4
43	Elizabethkingia_ursingii_G4123_dup1	BAY32_15755	516	Flavobacteriales	Weeksellaceae	Elizabethkingia	ursingii	26.09	26.4	26.4	26.4	26.4	26.4	26.4	26.4	26.4	26.4	26.4	26.4	26.4	26.4	26.4	26.4	26.4	26.4	26.4	26.4	26.4	26.4	26.4	26.4	26.4	26.4	26.4	26.4	26.4	26.4	26.4	26.4	26.4	26.4	26.4	26.4	26.4	26.4	26.4	26.4	26.4	26.4
43	Elizabethkingia_miricola_CIP111047	CCY66_RS10395	516	Flavobacteriales	Weeksellaceae	Elizabethkingia	miricola	26.09	26.4	26.4	26.4	26.4	26.4	26.4	26.4	26.4	26.4	26.4	26.4	26.4	26.4	26.4	26.4	26.4	26.4	26.4	26.4	26.4	26.4	26.4	26.4	26.4	26.4	26.4	26.4	26.4	26.4	26.4	26.4	26.4	26.4	26.4	26.4	26.4	26.4	26.4	26.4	26.4	26.4
43	Elizabethkingia_miricola_CSID_3000516464	BAY01_01510	516	Flavobacteriales	Weeksellaceae	Elizabethkingia	miricola	26.09	26.4	26.4	26.4	26.4	26.4	26.4	26.4	26.4	26.4	26.4	26.4	26.4	26.4	26.4	26.4	26.4	26.4	26.4	26.4	26.4	26.4	26.4	26.4	26.4	26.4	26.4	26.4	26.4	26.4	26.4	26.4	26.4	26.4	26.4	26.4	26.4	26.4	26.4	26.4	26.4	26.4
43	Elizabethkingia_miricola_CSID_3000516998	BAX99_19525	516	Flavobacteriales	Weeksellaceae	Elizabethkingia	miricola	26.09	26.4	26.4	26.4	26.4	26.4	26.4	26.4	26.4	26.4	26.4	26.4	26.4	26.4	26.4	26.4	26.4	26.4	26.4	26.4	26.4	26.4	26.4	26.4	26.4	26.4	26.4	26.4	26.4	26.4	26.4	26.4	26.4	26.4	26.4	26.4	26.4	26.4	26.4	26.4	26.4	26.4
43	Elizabethkingia_miricola_G4071	ATB95_08855	516	Flavobacteriales	Weeksellaceae	Elizabethkingia	miricola	26.09	26.4	26.4	26.4	26.4	26.4	26.4	26.4	26.4	26.4	26.4	26.4	26.4	26.4	26.4	26.4	26.4	26.4	26.4	26.4	26.4	26.4	26.4	26.4	26.4	26.4	26.4	26.4	26.4	26.4	26.4	26.4	26.4	26.4	26.4	26.4	26.4	26.4	26.4	26.4	26.4	26.4
43	Elizabethkingia_miricola_G4074	BAZ13_17770	516	Flavobacteriales	Weeksellaceae	Elizabethkingia	miricola	26.09	26.4	26.4	26.4	26.4	26.4	26.4	26.4	26.4	26.4	26.4	26.4	26.4	26.4	26.4	26.4	26.4	26.4	26.4	26.4	26.4	26.4	26.4	26.4	26.4	26.4	26.4	26.4	26.4	26.4	26.4	26.4	26.4	26.4	26.4	26.4	26.4	26.4	26.4	26.4	26.4	26.4
43	Elizabethkingia_miricola_G4121	BAZ12_13280	516	Flavobacteriales	Weeksellaceae	Elizabethkingia	miricola	26.09	26.4	26.4	26.4	26.4	26.4	26.4	26.4	26.4	26.4	26.4	26.4	26.4	26.4	26.4	26.4	26.4	26.4	26.4	26.4	26.4	26.4	26.4	26.4	26.4	26.4	26.4	26.4	26.4	26.4	26.4	26.4	26.4	26.4	26.4	26.4	26.4	26.4	26.4	26.4	26.4	26.4
43	Elizabethkingia_miricola_NCTC11305	NCTC11305_04031	516	Flavobacteriales	Weeksellaceae	Elizabethkingia	miricola	26.09	26.4	26.4	26.4	26.4	26.4	26.4	26.4	26.4	26.4	26.4	26.4	26.4	26.4	26.4	26.4	26.4	26.4	26.4	26.4	26.4	26.4	26.4	26.4	26.4	26.4	26.4	26.4	26.4	26.4	26.4	26.4	26.4	26.4	26.4	26.4	26.4	26.4	26.4	26.4	26.4	26.4
43	Elizabethkingia_miricola_SBRL-21-086	M2T28_16060	516	Flavobacteriales	Weeksellaceae	Elizabethkingia	miricola	26.09	26.4	26.4	26.4	26.4	26.4	26.4	26.4	26.4	26.4	26.4	26.4	26.4	26.4	26.4	26.4	26.4	26.4	26.4	26.4	26.4	26.4	26.4	26.4	26.4	26.4	26.4	26.4	26.4	26.4	26.4	26.4	26.4	26.4	26.4	26.4	26.4	26.4	26.4	26.4	26.4	26.4
43	Elizabethkingia_sp_2-6	FCS00_00130	516	Flavobacteriales	Weeksellaceae	Elizabethkingia		26.09	26.4	26.4	26.4	26.4	26.4	26.4	26.4	26.4	26.4	26.4	26.4	26.4	26.4	26.4	26.4	26.4	26.4	26.4	26.4	26.4	26.4	26.4	26.4	26.4	26.4	26.4	26.4	26.4	26.4	26.4	26.4	26.4	26.4	26.4	26.4	26.4	26.4	26.4	26.4	26.4	26.4
43	Elizabethkingia_miricola_SBRL-22-030	M2T92_01425	516	Flavobacteriales	Weeksellaceae	Elizabethkingia	miricola	26.09	26.4	26.4	26.4	26.4	26.4	26.4	26.4	26.4	26.4	26.4	26.4	26.4	26.4	26.4	26.4	26.4	26.4	26.4	26.4	26.4	26.4	26.4	26.4	26.4	26.4	26.4	26.4	26.4	26.4	26.4	26.4	26.4	26.4	26.4	26.4	26.4	26.4	26.4	26.4	26.4	26.4
44	Butyricimonas_virosa_AF14-49	DWW18_19895	531	Bacteroidales	Odoribacteraceae	Butyricimonas	virosa	26.32	26.63	26.63	26.63	26.63	26.63	26.63	26.63	26.63	26.63	26.63	26.63	26.63	26.63	26.63	26.63	26.63	26.63	26.63	26.63	26.63	26.63	26.63	26.63	26.63	26.63	26.63	26.63	26.63	26.63	26.63	26.63	26.63	26.63	26.63	26.63	26.63	26.63	26.63	26.63	26.63	26.63
44	Butyricimonas_virosa_AF34-33	DWZ68_09635	531	Bacteroidales	Odoribacteraceae	Butyricimonas	virosa	26.32	26.63	26.63	26.63	26.63	26.63	26.63	26.63	26.63	26.63	26.63	26.63	26.63	26.63	26.63	26.63	26.63	26.63	26.63	26.63	26.63	26.63	26.63	26.63	26.63	26.63	26.63	26.63	26.63	26.63	26.63	26.63	26.63	26.63	26.63	26.63	26.63	26.63	26.63	26.63	26.63	26.63
44	Butyricimonas_virosa_MGYG-HGUT-00203	FY348_RS09600	531	Bacteroidales	Odoribacteraceae	Butyricimonas	virosa	26.32	26.63	26.63	26.63	26.63	26.63	26.63	26.63	26.63	26.63	26.63	26.63	26.63	26.63	26.63	26.63	26.63	26.63	26.63	26.63	26.63	26.63	26.63	26.63	26.63	26.63	26.63	26.63	26.63	26.63	26.63	26.63	26.63	26.63	26.63	26.63	26.63	26.63	26.63	26.63	26.63	26.63
45	Empedobacter_tilapiae_MRS2	E4J94_17280	495	Flavobacteriales	Weeksellaceae	Empedobacter	tilapiae	24.45	24.45	24.45	24.45	24.45	24.45	24.45	24.45	24.45	24.45	24.45	24.45	24.45	24.45	24.45	24.45	24.45	24.45	24.45	24.45	24.45	24.45	24.45	24.45	24.45	24.45	24.45	24.45	24.45	24.45	24.45	24.45	24.45	24.45	24.45	24.45	24.45	24.45	24.45	24.45	24.45	24.45
46	Chryseobacterium_piperi_ATCC_BAA-1782	CJF12_08425	494	Flavobacteriales	Weeksellaceae	Chryseobacterium	piperi	26.1	26.42	26.42	26.42	26.42	26.42	26.42	26.42	26.42	26.42	26.42	26.42	26.42	26.42	26.42	26.42	26.42	26.42	26.42	26.42	26.42	26.42	26.42	26.42	26.42	26.42	26.42	26.42	26.42	26.42	26.42	26.42	26.42	26.42	26.42	26.42	26.42	26.42	26.42	26.42	26.42	26.42
46	Chryseobacterium_piperi_CTM	IQ37_RS07575	494	Flavobacteriales	Weeksellaceae	Chryseobacterium	piperi	26.1	26.42	26.42	26.42	26.42	26.42	26.42	26.42	26.42	26.42	26.42	26.42	26.42	26.42	26.42	26.42	26.42	26.42	26.42	26.42	26.42	26.42	26.42	26.42	26.42	26.42	26.42	26.42	26.42	26.42	26.42	26.42	26.42	26.42	26.42	26.42	26.42	26.42	26.42	26.42	26.42	26.42
47	Chryseobacterium_indologenes_DSM_16777	SAMN05421692_2806	489	Flavobacteriales	Weeksellaceae	Chryseobacterium	indologenes	27.04	27.36	27.36	27.36	27.36	27.36	27.36	27.36	27.36	27.36	27.36	27.36	27.36	27.36	27.36	27.36	27.36	27.36	27.36	27.36	27.36	27.36	27.36	27.36	27.36	27.36	27.36	27.36	27.36	27.36	27.36	27.36	27.36	27.36	27.36	27.36	27.36	27.36	27.36	27.36	27.36	27.36
47	Chryseobacterium_indologenes_NBRC_14944	CIN01S_09_02660	489	Flavobacteriales	Weeksellaceae	Chryseobacterium	indologenes	27.04	27.36	27.36	27.36	27.36	27.36	27.36	27.36	27.36	27.36	27.36	27.36	27.36	27.36	27.36	27.36	27.36	27.36	27.36	27.36	27.36	27.36	27.36	27.36	27.36	27.36	27.36	27.36	27.36	27.36	27.36	27.36	27.36	27.36	27.36	27.36	27.36	27.36	27.36	27.36	27.36	27.36
47	Chryseobacterium_indologenes_NCTC10796	NCTC10796_01949	489	Flavobacteriales	Weeksellaceae	Chryseobacterium	indologenes	27.04	27.36	27.36	27.36	27.36	27.36	27.36	27.36	27.36	27.36	27.36	27.36	27.36	27.36	27.36	27.36	27.36	27.36	27.36	27.36	27.36	27.36	27.36	27.36	27.36	27.36	27.36	27.36	27.36	27.36	27.36	27.36	27.36	27.36	27.36	27.36	27.36	27.36	27.36	27.36	27.36	27.36
47	Chryseobacterium_indologenes_163-2	MOM70_RS08600	489	Flavobacteriales	Weeksellaceae	Chryseobacterium	indologenes	27.04	27.36	27.36	27.36	27.36	27.36	27.36	27.36	27.36	27.36	27.36	27.36	27.36	27.36	27.36	27.36	27.36	27.36	27.36	27.36	27.36	27.36	27.36	27.36	27.36	27.36	27.36	27.36	27.36	27.36	27.36	27.36	27.36	27.36	27.36	27.36	27.36	27.36	27.36	27.36	27.36	27.36
47	Chryseobacterium_indologenes_H5559	EG352_09960	489	Flavobacteriales	Weeksellaceae	Chryseobacterium	indologenes	27.04	27.36	27.36	27.36	27.36	27.36	27.36	27.36	27.36	27.36	27.36	27.36	27.36	27.36	27.36	27.36	27.36	27.36	27.36	27.36	27.36	27.36	27.36	27.36	27.36	27.36	27.36	27.36	27.36	27.36	27.36	27.36	27.36	27.36	27.36	27.36	27.36	27.36	27.36	27.36	27.36	27.36
47	Chryseobacterium_indologenes_mars15	BN3758_RS02750	489	Flavobacteriales	Weeksellaceae	Chryseobacterium	indologenes	27.04	27.36	27.36	27.36	27.36	27.36	27.36	27.36	27.36	27.36	27.36	27.36	27.36	27.36	27.36	27.36	27.36	27.36	27.36	27.36	27.36	27.36	27.36	27.36	27.36	27.36	27.36	27.36	27.36	27.36	27.36	27.36	27.36	27.36	27.36	27.36	27.36	27.36	27.36	27.36	27.36	27.36
47	Chryseobacterium_indologenes_243	FE904_17855	489	Flavobacteriales	Weeksellaceae	Chryseobacterium	indologenes	27.04	27.36	27.36	27.36	27.36	27.36	27.36	27.36	27.36	27.36	27.36	27.36	27.36	27.36	27.36	27.36	27.36	27.36	27.36	27.36	27.36	27.36	27.36	27.36	27.36	27.36	27.36	27.36	27.36	27.36	27.36	27.36	27.36	27.36	27.36	27.36	27.36	27.36	27.36	27.36	27.36	27.36
47	Chryseobacterium_indologenes_3012STDY6981895	NCTC11409_01875	489	Flavobacteriales	Weeksellaceae	Chryseobacterium	indologenes	27.04	27.36	27.36	27.36	27.36	27.36	27.36	27.36	27.36	27.36	27.36	27.36	27.36	27.36	27.36	27.36	27.36	27.36	27.36	27.36	27.36	27.36	27.36	27.36	27.36	27.36	27.36	27.36	27.36	27.36	27.36	27.36	27.36	27.36	27.36	27.36	27.36	27.36	27.36	27.36	27.36	27.36
47	Chryseobacterium_indologenes_3125	JHW31_08870	489	Flavobacteriales	Weeksellaceae	Chryseobacterium	indologenes	27.04	27.36	27.36	27.36	27.36	27.36	27.36	27.36	27.36	27.36	27.36	27.36	27.36	27.36	27.36	27.36	27.36	27.36	27.36	27.36	27.36	27.36	27.36	27.36	27.36	27.36	27.36	27.36	27.36	27.36	27.36	27.36	27.36	27.36	27.36	27.36	27.36	27.36	27.36	27.36	27.36	27.36
47	Chryseobacterium_indologenes_742	LJF28_08560	489	Flavobacteriales	Weeksellaceae	Chryseobacterium	indologenes	27.04	27.36	27.36	27.36	27.36	27.36	27.36	27.36	27.36	27.36	27.36	27.36	27.36	27.36	27.36	27.36	27.36	27.36	27.36	27.36	27.36	27.36	27.36	27.36	27.36	27.36	27.36	27.36	27.36	27.36	27.36	27.36	27.36	27.36	27.36	27.36	27.36	27.36	27.36	27.36	27.36	27.36
47	Chryseobacterium_indologenes_CI1	H6W68_RS06080	489	Flavobacteriales	Weeksellaceae	Chryseobacterium	indologenes	27.04	27.36	27.36	27.36	27.36	27.36	27.36	27.36	27.36	27.36	27.36	27.36	27.36	27.36	27.36	27.36	27.36	27.36	27.36	27.36	27.36	27.36	27.36	27.36	27.36	27.36	27.36	27.36	27.36	27.36	27.36	27.36	27.36	27.36	27.36	27.36	27.36	27.36	27.36	27.36	27.36	27.36
47	Chryseobacterium_indologenes_CI10	H6W58_RS01755	489	Flavobacteriales	Weeksellaceae	Chryseobacterium	indologenes	27.04	27.36	27.36	27.36	27.36	27.36	27.36	27.36	27.36	27.36	27.36	27.36	27.36	27.36	27.36	27.36	27.36	27.36	27.36	27.36	27.36	27.36	27.36	27.36	27.36	27.36	27.36	27.36	27.36	27.36	27.36	27.36	27.36	27.36	27.36	27.36	27.36	27.36	27.36	27.36	27.36	27.36
47	Chryseobacterium_indologenes_CI11	H6W59_RS03970	489	Flavobacteriales	Weeksellaceae	Chryseobacterium	indologenes	27.04	27.36	27.36	27.36	27.36	27.36	27.36	27.36	27.36	27.36	27.36	27.36	27.36	27.36	27.36	27.36	27.36	27.36	27.36	27.36	27.36	27.36	27.36	27.36	27.36	27.36	27.36	27.36	27.36	27.36	27.36	27.36	27.36	27.36	27.36	27.36	27.36	27.36	27.36	27.36	27.36	27.36
47	Chryseobacterium_indologenes_CI12	H6W60_RS05590	489	Flavobacteriales	Weeksellaceae	Chryseobacterium	indologenes	27.04	27.36	27.36	27.36	27.36	27.36	27.36	27.36	27.36	27.36	27.36	27.36	27.36	27.36	27.36	27.36	27.36	27.36	27.36	27.36	27.36	27.36	27.36	27.36	27.36	27.36	27.36	27.36	27.36	27.36	27.36	27.36	27.36	27.36	27.36	27.36	27.36	27.36	27.36	27.36	27.36	27.36
47	Chryseobacterium_indologenes_CI14	H6W62_RS01755	489	Flavobacteriales	Weeksellaceae	Chryseobacterium	indologenes	27.04	27.36	27.36	27.36	27.36	27.36	27.36	27.36	27.36	27.36	27.36	27.36	27.36	27.36	27.36	27.36	27.36	27.36	27.36	27.36	27.36	27.36	27.36	27.36	27.36	27.36	27.36	27.36	27.36	27.36	27.36	27.36	27.36	27.36	27.36	27.36	27.36	27.36	27.36	27.36	27.36	27.36
47	Chryseobacterium_indologenes_CI15	H6W63_RS05585	489	Flavobacteriales	Weeksellaceae	Chryseobacterium	indologenes	27.04	27.36	27.36	27.36	27.36	27.36	27.36	27.36	27.36	27.36	27.36	27.36	27.36	27.36	27.36	27.36	27.36	27.36	27.36	27.36	27.36	27.36	27.36	27.36	27.36	27.36	27.36	27.36	27.36	27.36	27.36	27.36	27.36	27.36	27.36	27.36	27.36	27.36	27.36	27.36	27.36	27.36
47	Chryseobacterium_indologenes_CI16	H6W64_RS01755	489	Flavobacteriales	Weeksellaceae	Chryseobacterium	indologenes	27.04	27.36	27.36	27.36	27.36	27.36	27.36	27.36	27.36	27.36	27.36	27.36	27.36	27.36	27.36	27.36	27.36	27.36	27.36	27.36	27.36	27.36	27.36	27.36	27.36	27.36	27.36	27.36	27.36	27.36	27.36	27.36	27.36	27.36	27.36	27.36	27.36	27.36	27.36	27.36	27.36	27.36
47	Chryseobacterium_indologenes_CI17	H6W65_RS01755	489	Flavobacteriales	Weeksellaceae	Chryseobacterium	indologenes	27.04	27.36	27.36	27.36	27.36	27.36	27.36	27.36	27.36	27.36	27.36	27.36	27.36	27.36	27.36	27.36	27.36	27.36	27.36	27.36	27.36	27.36	27.36	27.36	27.36	27.36	27.36	27.36	27.36	27.36	27.36	27.36	27.36	27.36	27.36	27.36	27.36	27.36	27.36	27.36	27.36	27.36
47	Chryseobacterium_indologenes_CI18	H6W66_RS05590	489	Flavobacteriales	Weeksellaceae	Chryseobacterium	indologenes	27.04	27.36	27.36	27.36	27.36	27.36	27.36	27.36	27.36	27.36	27.36	27.36	27.36	27.36	27.36	27.36	27.36	27.36	27.36	27.36	27.36	27.36	27.36	27.36	27.36	27.36	27.36	27.36	27.36	27.36	27.36	27.36	27.36	27.36	27.36	27.36	27.36	27.36	27.36	27.36	27.36	27.36
47	Chryseobacterium_indologenes_CI19	H6W67_RS01755	489	Flavobacteriales	Weeksellaceae	Chryseobacterium	indologenes	27.04	27.36	27.36	27.36	27.36	27.36	27.36	27.36	27.36	27.36	27.36	27.36	27.36	27.36	27.36	27.36	27.36	27.36	27.36	27.36	27.36	27.36	27.36	27.36	27.36	27.36	27.36	27.36	27.36	27.36	27.36	27.36	27.36	27.36	27.36	27.36	27.36	27.36	27.36	27.36	27.36	27.36
47	Chryseobacterium_indologenes_CI2	H6W79_RS06075	489	Flavobacteriales	Weeksellaceae	Chryseobacterium	indologenes	27.04	27.36	27.36	27.36	27.36	27.36	27.36	27.36	27.36	27.36	27.36	27.36	27.36	27.36	27.36	27.36	27.36	27.36	27.36	27.36	27.36	27.36	27.36	27.36	27.36	27.36	27.36	27.36	27.36	27.36	27.36	27.36	27.36	27.36	27.36	27.36	27.36	27.36	27.36	27.36	27.36	27.36
47	Chryseobacterium_indologenes_CI20	H6W69_RS01755	489	Flavobacteriales	Weeksellaceae	Chryseobacterium	indologenes	27.04	27.36	27.36	27.36	27.36	27.36	27.36	27.36	27.36	27.36	27.36	27.36	27.36	27.36	27.36	27.36	27.36	27.36	27.36	27.36	27.36	27.36	27.36	27.36	27.36	27.36	27.36	27.36	27.36	27.36	27.36	27.36	27.36	27.36	27.36	27.36	27.36	27.36	27.36	27.36	27.36	27.36
47	Chryseobacterium_indologenes_CI21	H6W70_RS05190	489	Flavobacteriales	Weeksellaceae	Chryseobacterium	indologenes	27.04	27.36	27.36	27.36	27.36	27.36	27.36	27.36	27.36	27.36	27.36	27.36	27.36	27.36	27.36	27.36	27.36	27.36	27.36	27.36	27.36	27.36	27.36	27.36	27.36	27.36	27.36	27.36	27.36	27.36	27.36	27.36	27.36	27.36	27.36	27.36	27.36	27.36	27.36	27.36	27.36	27.36
47	Chryseobacterium_indologenes_CI22	H6W71_RS01755	489	Flavobacteriales	Weeksellaceae	Chryseobacterium	indologenes	27.04	27.36	27.36	27.36	27.36	27.36	27.36	27.36	27.36	27.36	27.36	27.36	27.36	27.36	27.36	27.36	27.36	27.36	27.36	27.36	27.36	27.36	27.36	27.36	27.36	27.36	27.36	27.36	27.36	27.36	27.36	27.36	27.36	27.36	27.36	27.36	27.36	27.36	27.36	27.36	27.36	27.36
47	Chryseobacterium_indologenes_CI23	H6W72_RS07715	489	Flavobacteriales	Weeksellaceae	Chryseobacterium	indologenes	27.04	27.36	27.36	27.36	27.36	27.36	27.36	27.36	27.36	27.36	27.36	27.36	27.36	27.36	27.36	27.36	27.36	27.36	27.36	27.36	27.36	27.36	27.36	27.36	27.36	27.36	27.36	27.36	27.36	27.36	27.36	27.36	27.36	27.36	27.36	27.36	27.36	27.36	27.36	27.36	27.36	27.36
47	Chryseobacterium_indologenes_CI24	H6W73_RS01755	489	Flavobacteriales	Weeksellaceae	Chryseobacterium	indologenes	27.04	27.36	27.36	27.36	27.36	27.36	27.36	27.36	27.36	27.36	27.36	27.36	27.36	27.36	27.36	27.36	27.36	27.36	27.36	27.36	27.36	27.36	27.36	27.36	27.36	27.36	27.36	27.36	27.36	27.36	27.36	27.36	27.36	27.36	27.36	27.36	27.36	27.36	27.36	27.36	27.36	27.36
47	Chryseobacterium_indologenes_CI25	H6W74_RS01755	489	Flavobacteriales	Weeksellaceae	Chryseobacterium	indologenes	27.04	27.36	27.36	27.36	27.36	27.36	27.36	27.36	27.36	27.36	27.36	27.36	27.36	27.36	27.36	27.36	27.36	27.36	27.36	27.36	27.36	27.36	27.36	27.36	27.36	27.36	27.36	27.36	27.36	27.36	27.36	27.36	27.36	27.36	27.36	27.36	27.36	27.36	27.36	27.36	27.36	27.36
47	Chryseobacterium_indologenes_CI26	H6W75_RS01755	489	Flavobacteriales	Weeksellaceae	Chryseobacterium	indologenes	27.04	27.36	27.36	27.36	27.36	27.36	27.36	27.36	27.36	27.36	27.36	27.36	27.36	27.36	27.36	27.36	27.36	27.36	27.36	27.36	27.36	27.36	27.36	27.36	27.36	27.36	27.36	27.36	27.36	27.36	27.36	27.36	27.36	27.36	27.36	27.36	27.36	27.36	27.36	27.36	27.36	27.36
47	Chryseobacterium_indologenes_CI27	H6W76_RS01755	489	Flavobacteriales	Weeksellaceae	Chryseobacterium	indologenes	27.04	27.36	27.36	27.36	27.36	27.36	27.36	27.36	27.36	27.36	27.36	27.36	27.36	27.36	27.36	27.36	27.36	27.36	27.36	27.36	27.36	27.36	27.36	27.36	27.36	27.36	27.36	27.36	27.36	27.36	27.36	27.36	27.36	27.36	27.36	27.36	27.36	27.36	27.36	27.36	27.36	27.36
47	Chryseobacterium_indologenes_CI28	H6W77_RS01755	489	Flavobacteriales	Weeksellaceae	Chryseobacterium	indologenes	27.04	27.36	27.36	27.36	27.36	27.36	27.36	27.36	27.36	27.36	27.36	27.36	27.36	27.36	27.36	27.36	27.36	27.36	27.36	27.36	27.36	27.36	27.36	27.36	27.36	27.36	27.36	27.36	27.36	27.36	27.36	27.36	27.36	27.36	27.36	27.36	27.36	27.36	27.36	27.36	27.36	27.36
47	Chryseobacterium_indologenes_CI29	H6W78_RS01755	489	Flavobacteriales	Weeksellaceae	Chryseobacterium	indologenes	27.04	27.36	27.36	27.36	27.36	27.36	27.36	27.36	27.36	27.36	27.36	27.36	27.36	27.36	27.36	27.36	27.36	27.36	27.36	27.36	27.36	27.36	27.36	27.36	27.36	27.36	27.36	27.36	27.36	27.36	27.36	27.36	27.36	27.36	27.36	27.36	27.36	27.36	27.36	27.36	27.36	27.36
47	Chryseobacterium_indologenes_CI3	H6W90_RS01820	489	Flavobacteriales	Weeksellaceae	Chryseobacterium	indologenes	27.04	27.36	27.36	27.36	27.36	27.36	27.36	27.36	27.36	27.36	27.36	27.36	27.36	27.36	27.36	27.36	27.36	27.36	27.36	27.36	27.36	27.36	27.36	27.36	27.36	27.36	27.36	27.36	27.36	27.36	27.36	27.36	27.36	27.36	27.36	27.36	27.36	27.36	27.36	27.36	27.36	27.36
47	Chryseobacterium_indologenes_CI30	H6W80_RS01755	489	Flavobacteriales	Weeksellaceae	Chryseobacterium	indologenes	27.04	27.36	27.36	27.36	27.36	27.36	27.36	27.36	27.36	27.36	27.36	27.36	27.36	27.36	27.36	27.36	27.36	27.36	27.36	27.36	27.36	27.36	27.36	27.36	27.36	27.36	27.36	27.36	27.36	27.36	27.36	27.36	27.36	27.36	27.36	27.36	27.36	27.36	27.36	27.36	27.36	27.36
47	Chryseobacterium_indologenes_CI31	H6W81_RS06085	489	Flavobacteriales	Weeksellaceae	Chryseobacterium	indologenes	27.04	27.36	27.36	27.36	27.36	27.36	27.36	27.36	27.36	27.36	27.36	27.36	27.36	27.36	27.36	27.36	27.36	27.36	27.36	27.36	27.36	27.36	27.36	27.36	27.36	27.36	27.36	27.36	27.36	27.36	27.36	27.36	27.36	27.36	27.36	27.36	27.36	27.36	27.36	27.36	27.36	27.36
47	Chryseobacterium_indologenes_CI32	H6W82_RS01820	489	Flavobacteriales	Weeksellaceae	Chryseobacterium	indologenes	27.04	27.36	27.36	27.36	27.36	27.36	27.36	27.36	27.36	27.36	27.36	27.36	27.36	27.36	27.36	27.36	27.36	27.36	27.36	27.36	27.36	27.36	27.36	27.36	27.36	27.36	27.36	27.36	27.36	27.36	27.36	27.36	27.36	27.36	27.36	27.36	27.36	27.36	27.36	27.36	27.36	27.36
47	Chryseobacterium_indologenes_CI33	H6W83_RS06085	489	Flavobacteriales	Weeksellaceae	Chryseobacterium	indologenes	27.04	27.36	27.36	27.36	27.36	27.36	27.36	27.36	27.36	27.36	27.36	27.36	27.36	27.36	27.36	27.36	27.36	27.36	27.36	27.36	27.36	27.36	27.36	27.36	27.36	27.36	27.36	27.36	27.36	27.36	27.36	27.36	27.36	27.36	27.36	27.36	27.36	27.36	27.36	27.36	27.36	27.36
47	Chryseobacterium_indologenes_CI34	H6W84_RS01820	489	Flavobacteriales	Weeksellaceae	Chryseobacterium	indologenes	27.04	27.36	27.36	27.36	27.36	27.36	27.36	27.36	27.36	27.36	27.36	27.36	27.36	27.36	27.36	27.36	27.36	27.36	27.36	27.36	27.36	27.36	27.36	27.36	27.36	27.36	27.36	27.36	27.36	27.36	27.36	27.36	27.36	27.36	27.36	27.36	27.36	27.36	27.36	27.36	27.36	27.36
47	Chryseobacterium_indologenes_CI35	H6W85_RS01755	489	Flavobacteriales	Weeksellaceae	Chryseobacterium	indologenes	27.04	27.36	27.36	27.36	27.36	27.36	27.36	27.36	27.36	27.36	27.36	27.36	27.36	27.36	27.36	27.36	27.36	27.36	27.36	27.36	27.36	27.36	27.36	27.36	27.36	27.36	27.36	27.36	27.36	27.36	27.36	27.36	27.36	27.36	27.36	27.36	27.36	27.36	27.36	27.36	27.36	27.36
47	Chryseobacterium_indologenes_CI36	H6W86_RS01820	489	Flavobacteriales	Weeksellaceae	Chryseobacterium	indologenes	27.04	27.36	27.36	27.36	27.36	27.36	27.36	27.36	27.36	27.36	27.36	27.36	27.36	27.36	27.36	27.36	27.36	27.36	27.36	27.36	27.36	27.36	27.36	27.36	27.36	27.36	27.36	27.36	27.36	27.36	27.36	27.36	27.36	27.36	27.36	27.36	27.36	27.36	27.36	27.36	27.36	27.36
47	Chryseobacterium_indologenes_CI38	H6W88_RS01755	489	Flavobacteriales	Weeksellaceae	Chryseobacterium	indologenes	27.04	27.36	27.36	27.36	27.36	27.36	27.36	27.36	27.36	27.36	27.36	27.36	27.36	27.36	27.36	27.36	27.36	27.36	27.36	27.36	27.36	27.36	27.36	27.36	27.36	27.36	27.36	27.36	27.36	27.36	27.36	27.36	27.36	27.36	27.36	27.36	27.36	27.36	27.36	27.36	27.36	27.36
47	Chryseobacterium_indologenes_CI39	H6W89_RS05590	489	Flavobacteriales	Weeksellaceae	Chryseobacterium	indologenes	27.04	27.36	27.36	27.36	27.36	27.36	27.36	27.36	27.36	27.36	27.36	27.36	27.36	27.36	27.36	27.36	27.36	27.36	27.36	27.36	27.36	27.36	27.36	27.36	27.36	27.36	27.36	27.36	27.36	27.36	27.36	27.36	27.36	27.36	27.36	27.36	27.36	27.36	27.36	27.36	27.36	27.36
47	Chryseobacterium_indologenes_CI4	H6W92_RS05595	489	Flavobacteriales	Weeksellaceae	Chryseobacterium	indologenes	27.04	27.36	27.36	27.36	27.36	27.36	27.36	27.36	27.36	27.36	27.36	27.36	27.36	27.36	27.36	27.36	27.36	27.36	27.36	27.36	27.36	27.36	27.36	27.36	27.36	27.36	27.36	27.36	27.36	27.36	27.36	27.36	27.36	27.36	27.36	27.36	27.36	27.36	27.36	27.36	27.36	27.36
47	Chryseobacterium_indologenes_CI40	H6W91_RS05590	489	Flavobacteriales	Weeksellaceae	Chryseobacterium	indologenes	27.04	27.36	27.36	27.36	27.36	27.36	27.36	27.36	27.36	27.36	27.36	27.36	27.36	27.36	27.36	27.36	27.36	27.36	27.36	27.36	27.36	27.36	27.36	27.36	27.36	27.36	27.36	27.36	27.36	27.36	27.36	27.36	27.36	27.36	27.36	27.36	27.36	27.36	27.36	27.36	27.36	27.36
47	Chryseobacterium_indologenes_CI5	H6W93_RS05595	489	Flavobacteriales	Weeksellaceae	Chryseobacterium	indologenes	27.04	27.36	27.36	27.36	27.36	27.36	27.36	27.36	27.36	27.36	27.36	27.36	27.36	27.36	27.36	27.36	27.36	27.36	27.36	27.36	27.36	27.36	27.36	27.36	27.36	27.36	27.36	27.36	27.36	27.36	27.36	27.36	27.36	27.36	27.36	27.36	27.36	27.36	27.36	27.36	27.36	27.36
47	Chryseobacterium_indologenes_CI6	H6W94_RS05600	489	Flavobacteriales	Weeksellaceae	Chryseobacterium	indologenes	27.04	27.36	27.36	27.36	27.36	27.36	27.36	27.36	27.36	27.36	27.36	27.36	27.36	27.36	27.36	27.36	27.36	27.36	27.36	27.36	27.36	27.36	27.36	27.36	27.36	27.36	27.36	27.36	27.36	27.36	27.36	27.36	27.36	27.36	27.36	27.36	27.36	27.36	27.36	27.36	27.36	27.36
47	Chryseobacterium_indologenes_CI7	H6W95_RS01755	489	Flavobacteriales	Weeksellaceae	Chryseobacterium	indologenes	27.04	27.36	27.36	27.36	27.36	27.36	27.36	27.36	27.36	27.36	27.36	27.36	27.36	27.36	27.36	27.36	27.36	27.36	27.36	27.36	27.36	27.36	27.36	27.36	27.36	27.36	27.36	27.36	27.36	27.36	27.36	27.36	27.36	27.36	27.36	27.36	27.36	27.36	27.36	27.36	27.36	27.36
47	Chryseobacterium_indologenes_CI8	H6W96_RS01755	489	Flavobacteriales	Weeksellaceae	Chryseobacterium	indologenes	27.04	27.36	27.36	27.36	27.36	27.36	27.36	27.36	27.36	27.36	27.36	27.36	27.36	27.36	27.36	27.36	27.36	27.36	27.36	27.36	27.36	27.36	27.36	27.36	27.36	27.36	27.36	27.36	27.36	27.36	27.36	27.36	27.36	27.36	27.36	27.36	27.36	27.36	27.36	27.36	27.36	27.36
47	Chryseobacterium_indologenes_FDAARGOS_337	CEQ15_13095	489	Flavobacteriales	Weeksellaceae	Chryseobacterium	indologenes	27.04	27.36	27.36	27.36	27.36	27.36	27.36	27.36	27.36	27.36	27.36	27.36	27.36	27.36	27.36	27.36	27.36	27.36	27.36	27.36	27.36	27.36	27.36	27.36	27.36	27.36	27.36	27.36	27.36	27.36	27.36	27.36	27.36	27.36	27.36	27.36	27.36	27.36	27.36	27.36	27.36	27.36
47	Chryseobacterium_indologenes_FDAARGOS_379	CRN76_12685	489	Flavobacteriales	Weeksellaceae	Chryseobacterium	indologenes	27.04	27.36	27.36	27.36	27.36	27.36	27.36	27.36	27.36	27.36	27.36	27.36	27.36	27.36	27.36	27.36	27.36	27.36	27.36	27.36	27.36	27.36	27.36	27.36	27.36	27.36	27.36	27.36	27.36	27.36	27.36	27.36	27.36	27.36	27.36	27.36	27.36	27.36	27.36	27.36	27.36	27.36
47	Chryseobacterium_indologenes_FDAARGOS_510	EGY07_03600	489	Flavobacteriales	Weeksellaceae	Chryseobacterium	indologenes	27.04	27.36	27.36	27.36	27.36	27.36	27.36	27.36	27.36	27.36	27.36	27.36	27.36	27.36	27.36	27.36	27.36	27.36	27.36	27.36	27.36	27.36	27.36	27.36	27.36	27.36	27.36	27.36	27.36	27.36	27.36	27.36	27.36	27.36	27.36	27.36	27.36	27.36	27.36	27.36	27.36	27.36
47	Chryseobacterium_indologenes_FDAARGOS_537	EGX91_11055	489	Flavobacteriales	Weeksellaceae	Chryseobacterium	indologenes	27.04	27.36	27.36	27.36	27.36	27.36	27.36	27.36	27.36	27.36	27.36	27.36	27.36	27.36	27.36	27.36	27.36	27.36	27.36	27.36	27.36	27.36	27.36	27.36	27.36	27.36	27.36	27.36	27.36	27.36	27.36	27.36	27.36	27.36	27.36	27.36	27.36	27.36	27.36	27.36	27.36	27.36
47	Chryseobacterium_indologenes_FDAARGOS_648	FOB56_12100	489	Flavobacteriales	Weeksellaceae	Chryseobacterium	indologenes	27.04	27.36	27.36	27.36	27.36	27.36	27.36	27.36	27.36	27.36	27.36	27.36	27.36	27.36	27.36	27.36	27.36	27.36	27.36	27.36	27.36	27.36	27.36	27.36	27.36	27.36	27.36	27.36	27.36	27.36	27.36	27.36	27.36	27.36	27.36	27.36	27.36	27.36	27.36	27.36	27.36	27.36
47	Chryseobacterium_indologenes_JRCGR_CIN-01	KNV96_09305	489	Flavobacteriales	Weeksellaceae	Chryseobacterium	indologenes	27.04	27.36	27.36	27.36	27.36	27.36	27.36	27.36	27.36	27.36	27.36	27.36	27.36	27.36	27.36	27.36	27.36	27.36	27.36	27.36	27.36	27.36	27.36	27.36	27.36	27.36	27.36	27.36	27.36	27.36	27.36	27.36	27.36	27.36	27.36	27.36	27.36	27.36	27.36	27.36	27.36	27.36
47	Chryseobacterium_indologenes_SQ119	IVN40_03755	489	Flavobacteriales	Weeksellaceae	Chryseobacterium	indologenes	27.04	27.36	27.36	27.36	27.36	27.36	27.36	27.36	27.36	27.36	27.36	27.36	27.36	27.36	27.36	27.36	27.36	27.36	27.36	27.36	27.36	27.36	27.36	27.36	27.36	27.36	27.36	27.36	27.36	27.36	27.36	27.36	27.36	27.36	27.36	27.36	27.36	27.36	27.36	27.36	27.36	27.36
47	Chryseobacterium_sp_UNC8MFCol	M030_RS24360	489	Flavobacteriales	Weeksellaceae	Chryseobacterium		27.04	27.36	27.36	27.36	27.36	27.36	27.36	27.36	27.36	27.36	27.36	27.36	27.36	27.36	27.36	27.36	27.36	27.36	27.36	27.36	27.36	27.36	27.36	27.36	27.36	27.36	27.36	27.36	27.36	27.36	27.36	27.36	27.36	27.36	27.36	27.36	27.36	27.36	27.36	27.36	27.36	27.36
48	Chryseobacterium_oranimense_DSM_19055	SAMN05421866_1178	488	Flavobacteriales	Weeksellaceae	Chryseobacterium	oranimense	27.44	27.76	27.76	27.76	27.76	27.76	27.76	27.76	27.76	27.76	27.76	27.76	27.76	27.76	27.76	27.76	27.76	27.76	27.76	27.76	27.76	27.76	27.76	27.76	27.76	27.76	27.76	27.76	27.76	27.76	27.76	27.76	27.76	27.76	27.76	27.76	27.76	27.76	27.76	27.76	27.76	27.76
49	Chryseobacterium_carnipullorum_DSM_25581	SAMN05444360_12328	490	Flavobacteriales	Weeksellaceae	Chryseobacterium	carnipullorum	27.36	27.67	27.67	27.67	27.67	27.67	27.67	27.67	27.67	27.67	27.67	27.67	27.67	27.67	27.67	27.67	27.67	27.67	27.67	27.67	27.67	27.67	27.67	27.67	27.67	27.67	27.67	27.67	27.67	27.67	27.67	27.67	27.67	27.67	27.67	27.67	27.67	27.67	27.67	27.67	27.67	27.67
49	Chryseobacterium_carnipullorum_G0188	EG346_12350	490	Flavobacteriales	Weeksellaceae	Chryseobacterium	carnipullorum	27.36	27.67	27.67	27.67	27.67	27.67	27.67	27.67	27.67	27.67	27.67	27.67	27.67	27.67	27.67	27.67	27.67	27.67	27.67	27.67	27.67	27.67	27.67	27.67	27.67	27.67	27.67	27.67	27.67	27.67	27.67	27.67	27.67	27.67	27.67	27.67	27.67	27.67	27.67	27.67	27.67	27.67
49	Chryseobacterium_shigense_DSM_17126	SAMN05421639_10449	490	Flavobacteriales	Weeksellaceae	Chryseobacterium	shigense	27.36	27.67	27.67	27.67	27.67	27.67	27.67	27.67	27.67	27.67	27.67	27.67	27.67	27.67	27.67	27.67	27.67	27.67	27.67	27.67	27.67	27.67	27.67	27.67	27.67	27.67	27.67	27.67	27.67	27.67	27.67	27.67	27.67	27.67	27.67	27.67	27.67	27.67	27.67	27.67	27.67	27.67
49	Chryseobacterium_shigense_DSM_17126_dup1	B0A69_06070	490	Flavobacteriales	Weeksellaceae	Chryseobacterium	shigense	27.36	27.67	27.67	27.67	27.67	27.67	27.67	27.67	27.67	27.67	27.67	27.67	27.67	27.67	27.67	27.67	27.67	27.67	27.67	27.67	27.67	27.67	27.67	27.67	27.67	27.67	27.67	27.67	27.67	27.67	27.67	27.67	27.67	27.67	27.67	27.67	27.67	27.67	27.67	27.67	27.67	27.67
50	Chryseobacterium_phocaeense_6021061333	B7E04_RS19465	488	Flavobacteriales	Weeksellaceae	Chryseobacterium	phocaeense	27.13	27.44	27.44	27.44	27.44	27.44	27.44	27.44	27.44	27.44	27.44	27.44	27.44	27.44	27.44	27.44	27.44	27.44	27.44	27.44	27.44	27.44	27.44	27.44	27.44	27.44	27.44	27.44	27.44	27.44	27.44	27.44	27.44	27.44	27.44	27.44	27.44	27.44	27.44	27.44	27.44	27.44
51	Chryseobacterium_angstadtii_KM	ACM46_06275	489	Flavobacteriales	Weeksellaceae	Chryseobacterium	angstadtii	27.44	27.76	27.76	27.76	27.76	27.76	27.76	27.76	27.76	27.76	27.76	27.76	27.76	27.76	27.76	27.76	27.76	27.76	27.76	27.76	27.76	27.76	27.76	27.76	27.76	27.76	27.76	27.76	27.76	27.76	27.76	27.76	27.76	27.76	27.76	27.76	27.76	27.76	27.76	27.76	27.76	27.76
52	Chryseobacterium_endalhagicum_L7	JET18_03660	488	Flavobacteriales	Weeksellaceae	Chryseobacterium	endalhagicum	27.76	28.08	28.08	28.08	28.08	28.08	28.08	28.08	28.08	28.08	28.08	28.08	28.08	28.08	28.08	28.08	28.08	28.08	28.08	28.08	28.08	28.08	28.08	28.08	28.08	28.08	28.08	28.08	28.08	28.08	28.08	28.08	28.08	28.08	28.08	28.08	28.08	28.08	28.08	28.08	28.08	28.08
53	Parabacteroides_distasonis_PtFD14MH1	JQM98_17725	522	Bacteroidales	Tannerellaceae	Parabacteroides	distasonis	27.88	28.21	28.21	28.21	28.21	28.21	28.21	28.21	28.21	28.21	28.21	28.21	28.21	28.21	28.21	28.21	28.21	28.21	28.21	28.21	28.21	28.21	28.21	28.21	28.21	28.21	28.21	28.21	28.21	28.21	28.21	28.21	28.21	28.21	28.21	28.21	28.21	28.21	28.21	28.21	28.21	28.21
53	Parabacteroides_distasonis_FDAARGOS_759	FIU22_16855	522	Bacteroidales	Tannerellaceae	Parabacteroides	distasonis	27.88	28.21	28.21	28.21	28.21	28.21	28.21	28.21	28.21	28.21	28.21	28.21	28.21	28.21	28.21	28.21	28.21	28.21	28.21	28.21	28.21	28.21	28.21	28.21	28.21	28.21	28.21	28.21	28.21	28.21	28.21	28.21	28.21	28.21	28.21	28.21	28.21	28.21	28.21	28.21	28.21	28.21
53	Parabacteroides_distasonis_BJH_211	K0G10_12830	522	Bacteroidales	Tannerellaceae	Parabacteroides	distasonis	27.88	28.21	28.21	28.21	28.21	28.21	28.21	28.21	28.21	28.21	28.21	28.21	28.21	28.21	28.21	28.21	28.21	28.21	28.21	28.21	28.21	28.21	28.21	28.21	28.21	28.21	28.21	28.21	28.21	28.21	28.21	28.21	28.21	28.21	28.21	28.21	28.21	28.21	28.21	28.21	28.21	28.21
53	Parabacteroides_distasonis_BJH_60	K0F01_10735	522	Bacteroidales	Tannerellaceae	Parabacteroides	distasonis	27.88	28.21	28.21	28.21	28.21	28.21	28.21	28.21	28.21	28.21	28.21	28.21	28.21	28.21	28.21	28.21	28.21	28.21	28.21	28.21	28.21	28.21	28.21	28.21	28.21	28.21	28.21	28.21	28.21	28.21	28.21	28.21	28.21	28.21	28.21	28.21	28.21	28.21	28.21	28.21	28.21	28.21
53	Parabacteroides_distasonis_CFPLTA006_1B	F9Z97_16285	522	Bacteroidales	Tannerellaceae	Parabacteroides	distasonis	27.88	28.21	28.21	28.21	28.21	28.21	28.21	28.21	28.21	28.21	28.21	28.21	28.21	28.21	28.21	28.21	28.21	28.21	28.21	28.21	28.21	28.21	28.21	28.21	28.21	28.21	28.21	28.21	28.21	28.21	28.21	28.21	28.21	28.21	28.21	28.21	28.21	28.21	28.21	28.21	28.21	28.21
53	Parabacteroides_distasonis_CavFT-hAR46	FE931_18620	522	Bacteroidales	Tannerellaceae	Parabacteroides	distasonis	27.88	28.21	28.21	28.21	28.21	28.21	28.21	28.21	28.21	28.21	28.21	28.21	28.21	28.21	28.21	28.21	28.21	28.21	28.21	28.21	28.21	28.21	28.21	28.21	28.21	28.21	28.21	28.21	28.21	28.21	28.21	28.21	28.21	28.21	28.21	28.21	28.21	28.21	28.21	28.21	28.21	28.21
53	Parabacteroides_distasonis_MCC679	GPK97_12060	522	Bacteroidales	Tannerellaceae	Parabacteroides	distasonis	27.88	28.21	28.21	28.21	28.21	28.21	28.21	28.21	28.21	28.21	28.21	28.21	28.21	28.21	28.21	28.21	28.21	28.21	28.21	28.21	28.21	28.21	28.21	28.21	28.21	28.21	28.21	28.21	28.21	28.21	28.21	28.21	28.21	28.21	28.21	28.21	28.21	28.21	28.21	28.21	28.21	28.21
53	Parabacteroides_sp_2_1_7	BSDG_04567	522	Bacteroidales	Tannerellaceae	Parabacteroides		27.88	28.21	28.21	28.21	28.21	28.21	28.21	28.21	28.21	28.21	28.21	28.21	28.21	28.21	28.21	28.21	28.21	28.21	28.21	28.21	28.21	28.21	28.21	28.21	28.21	28.21	28.21	28.21	28.21	28.21	28.21	28.21	28.21	28.21	28.21	28.21	28.21	28.21	28.21	28.21	28.21	28.21
53	Parabacteroides_sp_D25	HMPREF0999_01327	522	Bacteroidales	Tannerellaceae	Parabacteroides		27.88	28.21	28.21	28.21	28.21	28.21	28.21	28.21	28.21	28.21	28.21	28.21	28.21	28.21	28.21	28.21	28.21	28.21	28.21	28.21	28.21	28.21	28.21	28.21	28.21	28.21	28.21	28.21	28.21	28.21	28.21	28.21	28.21	28.21	28.21	28.21	28.21	28.21	28.21	28.21	28.21	28.21
53	Parabacteroides_sp_OF01-14	DXA29_10975	522	Bacteroidales	Tannerellaceae	Parabacteroides		27.88	28.21	28.21	28.21	28.21	28.21	28.21	28.21	28.21	28.21	28.21	28.21	28.21	28.21	28.21	28.21	28.21	28.21	28.21	28.21	28.21	28.21	28.21	28.21	28.21	28.21	28.21	28.21	28.21	28.21	28.21	28.21	28.21	28.21	28.21	28.21	28.21	28.21	28.21	28.21	28.21	28.21
53	Parabacteroides_distasonis_AF14-4AC	DWW19_21500	522	Bacteroidales	Tannerellaceae	Parabacteroides	distasonis	27.88	28.21	28.21	28.21	28.21	28.21	28.21	28.21	28.21	28.21	28.21	28.21	28.21	28.21	28.21	28.21	28.21	28.21	28.21	28.21	28.21	28.21	28.21	28.21	28.21	28.21	28.21	28.21	28.21	28.21	28.21	28.21	28.21	28.21	28.21	28.21	28.21	28.21	28.21	28.21	28.21	28.21
53	Parabacteroides_distasonis_AM16-4	DW188_20510	522	Bacteroidales	Tannerellaceae	Parabacteroides	distasonis	27.88	28.21	28.21	28.21	28.21	28.21	28.21	28.21	28.21	28.21	28.21	28.21	28.21	28.21	28.21	28.21	28.21	28.21	28.21	28.21	28.21	28.21	28.21	28.21	28.21	28.21	28.21	28.21	28.21	28.21	28.21	28.21	28.21	28.21	28.21	28.21	28.21	28.21	28.21	28.21	28.21	28.21
53	Parabacteroides_distasonis_AM26-10	DW692_11615	522	Bacteroidales	Tannerellaceae	Parabacteroides	distasonis	27.88	28.21	28.21	28.21	28.21	28.21	28.21	28.21	28.21	28.21	28.21	28.21	28.21	28.21	28.21	28.21	28.21	28.21	28.21	28.21	28.21	28.21	28.21	28.21	28.21	28.21	28.21	28.21	28.21	28.21	28.21	28.21	28.21	28.21	28.21	28.21	28.21	28.21	28.21	28.21	28.21	28.21
53	Parabacteroides_distasonis_AM26-22AC	DW700_22355	522	Bacteroidales	Tannerellaceae	Parabacteroides	distasonis	27.88	28.21	28.21	28.21	28.21	28.21	28.21	28.21	28.21	28.21	28.21	28.21	28.21	28.21	28.21	28.21	28.21	28.21	28.21	28.21	28.21	28.21	28.21	28.21	28.21	28.21	28.21	28.21	28.21	28.21	28.21	28.21	28.21	28.21	28.21	28.21	28.21	28.21	28.21	28.21	28.21	28.21
53	Parabacteroides_distasonis_BIOML-A13	GKD47_01810	522	Bacteroidales	Tannerellaceae	Parabacteroides	distasonis	27.88	28.21	28.21	28.21	28.21	28.21	28.21	28.21	28.21	28.21	28.21	28.21	28.21	28.21	28.21	28.21	28.21	28.21	28.21	28.21	28.21	28.21	28.21	28.21	28.21	28.21	28.21	28.21	28.21	28.21	28.21	28.21	28.21	28.21	28.21	28.21	28.21	28.21	28.21	28.21	28.21	28.21
53	Parabacteroides_distasonis_BIOML-A14	GKD65_13800	522	Bacteroidales	Tannerellaceae	Parabacteroides	distasonis	27.88	28.21	28.21	28.21	28.21	28.21	28.21	28.21	28.21	28.21	28.21	28.21	28.21	28.21	28.21	28.21	28.21	28.21	28.21	28.21	28.21	28.21	28.21	28.21	28.21	28.21	28.21	28.21	28.21	28.21	28.21	28.21	28.21	28.21	28.21	28.21	28.21	28.21	28.21	28.21	28.21	28.21
53	Parabacteroides_distasonis_BIOML-A15	GKD57_10595	522	Bacteroidales	Tannerellaceae	Parabacteroides	distasonis	27.88	28.21	28.21	28.21	28.21	28.21	28.21	28.21	28.21	28.21	28.21	28.21	28.21	28.21	28.21	28.21	28.21	28.21	28.21	28.21	28.21	28.21	28.21	28.21	28.21	28.21	28.21	28.21	28.21	28.21	28.21	28.21	28.21	28.21	28.21	28.21	28.21	28.21	28.21	28.21	28.21	28.21
53	Parabacteroides_distasonis_BIOML-A17	GKD60_09695	522	Bacteroidales	Tannerellaceae	Parabacteroides	distasonis	27.88	28.21	28.21	28.21	28.21	28.21	28.21	28.21	28.21	28.21	28.21	28.21	28.21	28.21	28.21	28.21	28.21	28.21	28.21	28.21	28.21	28.21	28.21	28.21	28.21	28.21	28.21	28.21	28.21	28.21	28.21	28.21	28.21	28.21	28.21	28.21	28.21	28.21	28.21	28.21	28.21	28.21
53	Parabacteroides_distasonis_BIOML-A18	GKD62_09730	522	Bacteroidales	Tannerellaceae	Parabacteroides	distasonis	27.88	28.21	28.21	28.21	28.21	28.21	28.21	28.21	28.21	28.21	28.21	28.21	28.21	28.21	28.21	28.21	28.21	28.21	28.21	28.21	28.21	28.21	28.21	28.21	28.21	28.21	28.21	28.21	28.21	28.21	28.21	28.21	28.21	28.21	28.21	28.21	28.21	28.21	28.21	28.21	28.21	28.21
53	Parabacteroides_distasonis_BIOML-A19	GKD45_07100	522	Bacteroidales	Tannerellaceae	Parabacteroides	distasonis	27.88	28.21	28.21	28.21	28.21	28.21	28.21	28.21	28.21	28.21	28.21	28.21	28.21	28.21	28.21	28.21	28.21	28.21	28.21	28.21	28.21	28.21	28.21	28.21	28.21	28.21	28.21	28.21	28.21	28.21	28.21	28.21	28.21	28.21	28.21	28.21	28.21	28.21	28.21	28.21	28.21	28.21
53	Parabacteroides_distasonis_BIOML-A20	GKD70_09600	522	Bacteroidales	Tannerellaceae	Parabacteroides	distasonis	27.88	28.21	28.21	28.21	28.21	28.21	28.21	28.21	28.21	28.21	28.21	28.21	28.21	28.21	28.21	28.21	28.21	28.21	28.21	28.21	28.21	28.21	28.21	28.21	28.21	28.21	28.21	28.21	28.21	28.21	28.21	28.21	28.21	28.21	28.21	28.21	28.21	28.21	28.21	28.21	28.21	28.21
53	Parabacteroides_distasonis_BIOML-A21	GKD50_00300	522	Bacteroidales	Tannerellaceae	Parabacteroides	distasonis	27.88	28.21	28.21	28.21	28.21	28.21	28.21	28.21	28.21	28.21	28.21	28.21	28.21	28.21	28.21	28.21	28.21	28.21	28.21	28.21	28.21	28.21	28.21	28.21	28.21	28.21	28.21	28.21	28.21	28.21	28.21	28.21	28.21	28.21	28.21	28.21	28.21	28.21	28.21	28.21	28.21	28.21
53	Parabacteroides_distasonis_BJH_11	K0H25_15750	522	Bacteroidales	Tannerellaceae	Parabacteroides	distasonis	27.88	28.21	28.21	28.21	28.21	28.21	28.21	28.21	28.21	28.21	28.21	28.21	28.21	28.21	28.21	28.21	28.21	28.21	28.21	28.21	28.21	28.21	28.21	28.21	28.21	28.21	28.21	28.21	28.21	28.21	28.21	28.21	28.21	28.21	28.21	28.21	28.21	28.21	28.21	28.21	28.21	28.21
53	Parabacteroides_distasonis_BJH_136	K0H06_20005	522	Bacteroidales	Tannerellaceae	Parabacteroides	distasonis	27.88	28.21	28.21	28.21	28.21	28.21	28.21	28.21	28.21	28.21	28.21	28.21	28.21	28.21	28.21	28.21	28.21	28.21	28.21	28.21	28.21	28.21	28.21	28.21	28.21	28.21	28.21	28.21	28.21	28.21	28.21	28.21	28.21	28.21	28.21	28.21	28.21	28.21	28.21	28.21	28.21	28.21
53	Parabacteroides_distasonis_BJH_186	K0G26_19020	522	Bacteroidales	Tannerellaceae	Parabacteroides	distasonis	27.88	28.21	28.21	28.21	28.21	28.21	28.21	28.21	28.21	28.21	28.21	28.21	28.21	28.21	28.21	28.21	28.21	28.21	28.21	28.21	28.21	28.21	28.21	28.21	28.21	28.21	28.21	28.21	28.21	28.21	28.21	28.21	28.21	28.21	28.21	28.21	28.21	28.21	28.21	28.21	28.21	28.21
53	Parabacteroides_distasonis_BJH_188	K0G39_10880	522	Bacteroidales	Tannerellaceae	Parabacteroides	distasonis	27.88	28.21	28.21	28.21	28.21	28.21	28.21	28.21	28.21	28.21	28.21	28.21	28.21	28.21	28.21	28.21	28.21	28.21	28.21	28.21	28.21	28.21	28.21	28.21	28.21	28.21	28.21	28.21	28.21	28.21	28.21	28.21	28.21	28.21	28.21	28.21	28.21	28.21	28.21	28.21	28.21	28.21
53	Parabacteroides_distasonis_BJH_77	K0F08_17585	522	Bacteroidales	Tannerellaceae	Parabacteroides	distasonis	27.88	28.21	28.21	28.21	28.21	28.21	28.21	28.21	28.21	28.21	28.21	28.21	28.21	28.21	28.21	28.21	28.21	28.21	28.21	28.21	28.21	28.21	28.21	28.21	28.21	28.21	28.21	28.21	28.21	28.21	28.21	28.21	28.21	28.21	28.21	28.21	28.21	28.21	28.21	28.21	28.21	28.21
53	Parabacteroides_distasonis_CE91-St4	CE91St4_32050	522	Bacteroidales	Tannerellaceae	Parabacteroides	distasonis	27.88	28.21	28.21	28.21	28.21	28.21	28.21	28.21	28.21	28.21	28.21	28.21	28.21	28.21	28.21	28.21	28.21	28.21	28.21	28.21	28.21	28.21	28.21	28.21	28.21	28.21	28.21	28.21	28.21	28.21	28.21	28.21	28.21	28.21	28.21	28.21	28.21	28.21	28.21	28.21	28.21	28.21
53	Parabacteroides_distasonis_CE91-St5	CE91St5_37240	522	Bacteroidales	Tannerellaceae	Parabacteroides	distasonis	27.88	28.21	28.21	28.21	28.21	28.21	28.21	28.21	28.21	28.21	28.21	28.21	28.21	28.21	28.21	28.21	28.21	28.21	28.21	28.21	28.21	28.21	28.21	28.21	28.21	28.21	28.21	28.21	28.21	28.21	28.21	28.21	28.21	28.21	28.21	28.21	28.21	28.21	28.21	28.21	28.21	28.21
53	Parabacteroides_distasonis_CL03T12C09	HMPREF1075_03447	522	Bacteroidales	Tannerellaceae	Parabacteroides	distasonis	27.88	28.21	28.21	28.21	28.21	28.21	28.21	28.21	28.21	28.21	28.21	28.21	28.21	28.21	28.21	28.21	28.21	28.21	28.21	28.21	28.21	28.21	28.21	28.21	28.21	28.21	28.21	28.21	28.21	28.21	28.21	28.21	28.21	28.21	28.21	28.21	28.21	28.21	28.21	28.21	28.21	28.21
53	Parabacteroides_distasonis_CL03T12C09_dup1	INE77_04024	522	Bacteroidales	Tannerellaceae	Parabacteroides	distasonis	27.88	28.21	28.21	28.21	28.21	28.21	28.21	28.21	28.21	28.21	28.21	28.21	28.21	28.21	28.21	28.21	28.21	28.21	28.21	28.21	28.21	28.21	28.21	28.21	28.21	28.21	28.21	28.21	28.21	28.21	28.21	28.21	28.21	28.21	28.21	28.21	28.21	28.21	28.21	28.21	28.21	28.21
53	Parabacteroides_distasonis_D40t1_170626_B3	I2E15_RS05655	522	Bacteroidales	Tannerellaceae	Parabacteroides	distasonis	27.88	28.21	28.21	28.21	28.21	28.21	28.21	28.21	28.21	28.21	28.21	28.21	28.21	28.21	28.21	28.21	28.21	28.21	28.21	28.21	28.21	28.21	28.21	28.21	28.21	28.21	28.21	28.21	28.21	28.21	28.21	28.21	28.21	28.21	28.21	28.21	28.21	28.21	28.21	28.21	28.21	28.21
53	Parabacteroides_distasonis_DFI.1.37	KSZ84_19940	522	Bacteroidales	Tannerellaceae	Parabacteroides	distasonis	27.88	28.21	28.21	28.21	28.21	28.21	28.21	28.21	28.21	28.21	28.21	28.21	28.21	28.21	28.21	28.21	28.21	28.21	28.21	28.21	28.21	28.21	28.21	28.21	28.21	28.21	28.21	28.21	28.21	28.21	28.21	28.21	28.21	28.21	28.21	28.21	28.21	28.21	28.21	28.21	28.21	28.21
53	Parabacteroides_distasonis_DFI.1.80	L0M89_10425	522	Bacteroidales	Tannerellaceae	Parabacteroides	distasonis	27.88	28.21	28.21	28.21	28.21	28.21	28.21	28.21	28.21	28.21	28.21	28.21	28.21	28.21	28.21	28.21	28.21	28.21	28.21	28.21	28.21	28.21	28.21	28.21	28.21	28.21	28.21	28.21	28.21	28.21	28.21	28.21	28.21	28.21	28.21	28.21	28.21	28.21	28.21	28.21	28.21	28.21
53	Parabacteroides_distasonis_DFI.3.147	LI197_11860	522	Bacteroidales	Tannerellaceae	Parabacteroides	distasonis	27.88	28.21	28.21	28.21	28.21	28.21	28.21	28.21	28.21	28.21	28.21	28.21	28.21	28.21	28.21	28.21	28.21	28.21	28.21	28.21	28.21	28.21	28.21	28.21	28.21	28.21	28.21	28.21	28.21	28.21	28.21	28.21	28.21	28.21	28.21	28.21	28.21	28.21	28.21	28.21	28.21	28.21
53	Parabacteroides_distasonis_DFI.3.77	KSZ80_09330	522	Bacteroidales	Tannerellaceae	Parabacteroides	distasonis	27.88	28.21	28.21	28.21	28.21	28.21	28.21	28.21	28.21	28.21	28.21	28.21	28.21	28.21	28.21	28.21	28.21	28.21	28.21	28.21	28.21	28.21	28.21	28.21	28.21	28.21	28.21	28.21	28.21	28.21	28.21	28.21	28.21	28.21	28.21	28.21	28.21	28.21	28.21	28.21	28.21	28.21
53	Parabacteroides_distasonis_DFI.3.8	KSZ63_10280	522	Bacteroidales	Tannerellaceae	Parabacteroides	distasonis	27.88	28.21	28.21	28.21	28.21	28.21	28.21	28.21	28.21	28.21	28.21	28.21	28.21	28.21	28.21	28.21	28.21	28.21	28.21	28.21	28.21	28.21	28.21	28.21	28.21	28.21	28.21	28.21	28.21	28.21	28.21	28.21	28.21	28.21	28.21	28.21	28.21	28.21	28.21	28.21	28.21	28.21
53	Parabacteroides_distasonis_MCC668	GPL04_21390	522	Bacteroidales	Tannerellaceae	Parabacteroides	distasonis	27.88	28.21	28.21	28.21	28.21	28.21	28.21	28.21	28.21	28.21	28.21	28.21	28.21	28.21	28.21	28.21	28.21	28.21	28.21	28.21	28.21	28.21	28.21	28.21	28.21	28.21	28.21	28.21	28.21	28.21	28.21	28.21	28.21	28.21	28.21	28.21	28.21	28.21	28.21	28.21	28.21	28.21
53	Parabacteroides_distasonis_OM02-13	DXB14_08570	522	Bacteroidales	Tannerellaceae	Parabacteroides	distasonis	27.88	28.21	28.21	28.21	28.21	28.21	28.21	28.21	28.21	28.21	28.21	28.21	28.21	28.21	28.21	28.21	28.21	28.21	28.21	28.21	28.21	28.21	28.21	28.21	28.21	28.21	28.21	28.21	28.21	28.21	28.21	28.21	28.21	28.21	28.21	28.21	28.21	28.21	28.21	28.21	28.21	28.21
53	Parabacteroides_distasonis_TF10-4	DXD05_10180	522	Bacteroidales	Tannerellaceae	Parabacteroides	distasonis	27.88	28.21	28.21	28.21	28.21	28.21	28.21	28.21	28.21	28.21	28.21	28.21	28.21	28.21	28.21	28.21	28.21	28.21	28.21	28.21	28.21	28.21	28.21	28.21	28.21	28.21	28.21	28.21	28.21	28.21	28.21	28.21	28.21	28.21	28.21	28.21	28.21	28.21	28.21	28.21	28.21	28.21
53	Parabacteroides_sp_CT06	CI960_21005	522	Bacteroidales	Tannerellaceae	Parabacteroides		27.88	28.21	28.21	28.21	28.21	28.21	28.21	28.21	28.21	28.21	28.21	28.21	28.21	28.21	28.21	28.21	28.21	28.21	28.21	28.21	28.21	28.21	28.21	28.21	28.21	28.21	28.21	28.21	28.21	28.21	28.21	28.21	28.21	28.21	28.21	28.21	28.21	28.21	28.21	28.21	28.21	28.21
53	Parabacteroides_distasonis_AF33-31	DWZ58_12460	522	Bacteroidales	Tannerellaceae	Parabacteroides	distasonis	27.88	28.21	28.21	28.21	28.21	28.21	28.21	28.21	28.21	28.21	28.21	28.21	28.21	28.21	28.21	28.21	28.21	28.21	28.21	28.21	28.21	28.21	28.21	28.21	28.21	28.21	28.21	28.21	28.21	28.21	28.21	28.21	28.21	28.21	28.21	28.21	28.21	28.21	28.21	28.21	28.21	28.21
53	Parabacteroides_distasonis_AM30-4	DW782_17850	522	Bacteroidales	Tannerellaceae	Parabacteroides	distasonis	27.88	28.21	28.21	28.21	28.21	28.21	28.21	28.21	28.21	28.21	28.21	28.21	28.21	28.21	28.21	28.21	28.21	28.21	28.21	28.21	28.21	28.21	28.21	28.21	28.21	28.21	28.21	28.21	28.21	28.21	28.21	28.21	28.21	28.21	28.21	28.21	28.21	28.21	28.21	28.21	28.21	28.21
53	Parabacteroides_distasonis_AM32-23	DW808_14800	522	Bacteroidales	Tannerellaceae	Parabacteroides	distasonis	27.88	28.21	28.21	28.21	28.21	28.21	28.21	28.21	28.21	28.21	28.21	28.21	28.21	28.21	28.21	28.21	28.21	28.21	28.21	28.21	28.21	28.21	28.21	28.21	28.21	28.21	28.21	28.21	28.21	28.21	28.21	28.21	28.21	28.21	28.21	28.21	28.21	28.21	28.21	28.21	28.21	28.21
53	Parabacteroides_distasonis_AM38-13AC	DW867_19970	522	Bacteroidales	Tannerellaceae	Parabacteroides	distasonis	27.88	28.21	28.21	28.21	28.21	28.21	28.21	28.21	28.21	28.21	28.21	28.21	28.21	28.21	28.21	28.21	28.21	28.21	28.21	28.21	28.21	28.21	28.21	28.21	28.21	28.21	28.21	28.21	28.21	28.21	28.21	28.21	28.21	28.21	28.21	28.21	28.21	28.21	28.21	28.21	28.21	28.21
53	Parabacteroides_distasonis_ATCC_8503	BDI_2954	522	Bacteroidales	Tannerellaceae	Parabacteroides	distasonis	27.88	28.21	28.21	28.21	28.21	28.21	28.21	28.21	28.21	28.21	28.21	28.21	28.21	28.21	28.21	28.21	28.21	28.21	28.21	28.21	28.21	28.21	28.21	28.21	28.21	28.21	28.21	28.21	28.21	28.21	28.21	28.21	28.21	28.21	28.21	28.21	28.21	28.21	28.21	28.21	28.21	28.21
53	Parabacteroides_distasonis_BIOML-A25	GKD26_13000	522	Bacteroidales	Tannerellaceae	Parabacteroides	distasonis	27.88	28.21	28.21	28.21	28.21	28.21	28.21	28.21	28.21	28.21	28.21	28.21	28.21	28.21	28.21	28.21	28.21	28.21	28.21	28.21	28.21	28.21	28.21	28.21	28.21	28.21	28.21	28.21	28.21	28.21	28.21	28.21	28.21	28.21	28.21	28.21	28.21	28.21	28.21	28.21	28.21	28.21
53	Parabacteroides_distasonis_BIOML-A26	GKD35_12660	522	Bacteroidales	Tannerellaceae	Parabacteroides	distasonis	27.88	28.21	28.21	28.21	28.21	28.21	28.21	28.21	28.21	28.21	28.21	28.21	28.21	28.21	28.21	28.21	28.21	28.21	28.21	28.21	28.21	28.21	28.21	28.21	28.21	28.21	28.21	28.21	28.21	28.21	28.21	28.21	28.21	28.21	28.21	28.21	28.21	28.21	28.21	28.21	28.21	28.21
53	Parabacteroides_distasonis_BIOML-A27	GKD36_11140	522	Bacteroidales	Tannerellaceae	Parabacteroides	distasonis	27.88	28.21	28.21	28.21	28.21	28.21	28.21	28.21	28.21	28.21	28.21	28.21	28.21	28.21	28.21	28.21	28.21	28.21	28.21	28.21	28.21	28.21	28.21	28.21	28.21	28.21	28.21	28.21	28.21	28.21	28.21	28.21	28.21	28.21	28.21	28.21	28.21	28.21	28.21	28.21	28.21	28.21
53	Parabacteroides_distasonis_BIOML-A28	GKD40_08570	522	Bacteroidales	Tannerellaceae	Parabacteroides	distasonis	27.88	28.21	28.21	28.21	28.21	28.21	28.21	28.21	28.21	28.21	28.21	28.21	28.21	28.21	28.21	28.21	28.21	28.21	28.21	28.21	28.21	28.21	28.21	28.21	28.21	28.21	28.21	28.21	28.21	28.21	28.21	28.21	28.21	28.21	28.21	28.21	28.21	28.21	28.21	28.21	28.21	28.21
53	Parabacteroides_distasonis_BIOML-A29	GKD29_12750	522	Bacteroidales	Tannerellaceae	Parabacteroides	distasonis	27.88	28.21	28.21	28.21	28.21	28.21	28.21	28.21	28.21	28.21	28.21	28.21	28.21	28.21	28.21	28.21	28.21	28.21	28.21	28.21	28.21	28.21	28.21	28.21	28.21	28.21	28.21	28.21	28.21	28.21	28.21	28.21	28.21	28.21	28.21	28.21	28.21	28.21	28.21	28.21	28.21	28.21
53	Parabacteroides_distasonis_BIOML-A30	GKD27_13045	522	Bacteroidales	Tannerellaceae	Parabacteroides	distasonis	27.88	28.21	28.21	28.21	28.21	28.21	28.21	28.21	28.21	28.21	28.21	28.21	28.21	28.21	28.21	28.21	28.21	28.21	28.21	28.21	28.21	28.21	28.21	28.21	28.21	28.21	28.21	28.21	28.21	28.21	28.21	28.21	28.21	28.21	28.21	28.21	28.21	28.21	28.21	28.21	28.21	28.21
53	Parabacteroides_distasonis_BIOML-A31	GKD38_10080	522	Bacteroidales	Tannerellaceae	Parabacteroides	distasonis	27.88	28.21	28.21	28.21	28.21	28.21	28.21	28.21	28.21	28.21	28.21	28.21	28.21	28.21	28.21	28.21	28.21	28.21	28.21	28.21	28.21	28.21	28.21	28.21	28.21	28.21	28.21	28.21	28.21	28.21	28.21	28.21	28.21	28.21	28.21	28.21	28.21	28.21	28.21	28.21	28.21	28.21
53	Parabacteroides_distasonis_BIOML-A32	GKD66_07750	522	Bacteroidales	Tannerellaceae	Parabacteroides	distasonis	27.88	28.21	28.21	28.21	28.21	28.21	28.21	28.21	28.21	28.21	28.21	28.21	28.21	28.21	28.21	28.21	28.21	28.21	28.21	28.21	28.21	28.21	28.21	28.21	28.21	28.21	28.21	28.21	28.21	28.21	28.21	28.21	28.21	28.21	28.21	28.21	28.21	28.21	28.21	28.21	28.21	28.21
53	Parabacteroides_distasonis_BIOML-A33	GKD31_07595	522	Bacteroidales	Tannerellaceae	Parabacteroides	distasonis	27.88	28.21	28.21	28.21	28.21	28.21	28.21	28.21	28.21	28.21	28.21	28.21	28.21	28.21	28.21	28.21	28.21	28.21	28.21	28.21	28.21	28.21	28.21	28.21	28.21	28.21	28.21	28.21	28.21	28.21	28.21	28.21	28.21	28.21	28.21	28.21	28.21	28.21	28.21	28.21	28.21	28.21
53	Parabacteroides_distasonis_BIOML-A34	GKD28_13105	522	Bacteroidales	Tannerellaceae	Parabacteroides	distasonis	27.88	28.21	28.21	28.21	28.21	28.21	28.21	28.21	28.21	28.21	28.21	28.21	28.21	28.21	28.21	28.21	28.21	28.21	28.21	28.21	28.21	28.21	28.21	28.21	28.21	28.21	28.21	28.21	28.21	28.21	28.21	28.21	28.21	28.21	28.21	28.21	28.21	28.21	28.21	28.21	28.21	28.21
53	Parabacteroides_distasonis_BIOML-A35	GKD20_05880	522	Bacteroidales	Tannerellaceae	Parabacteroides	distasonis	27.88	28.21	28.21	28.21	28.21	28.21	28.21	28.21	28.21	28.21	28.21	28.21	28.21	28.21	28.21	28.21	28.21	28.21	28.21	28.21	28.21	28.21	28.21	28.21	28.21	28.21	28.21	28.21	28.21	28.21	28.21	28.21	28.21	28.21	28.21	28.21	28.21	28.21	28.21	28.21	28.21	28.21
53	Parabacteroides_distasonis_BJH_200	K0G14_16495	522	Bacteroidales	Tannerellaceae	Parabacteroides	distasonis	27.88	28.21	28.21	28.21	28.21	28.21	28.21	28.21	28.21	28.21	28.21	28.21	28.21	28.21	28.21	28.21	28.21	28.21	28.21	28.21	28.21	28.21	28.21	28.21	28.21	28.21	28.21	28.21	28.21	28.21	28.21	28.21	28.21	28.21	28.21	28.21	28.21	28.21	28.21	28.21	28.21	28.21
53	Parabacteroides_distasonis_BJH_203	K0G16_08240	522	Bacteroidales	Tannerellaceae	Parabacteroides	distasonis	27.88	28.21	28.21	28.21	28.21	28.21	28.21	28.21	28.21	28.21	28.21	28.21	28.21	28.21	28.21	28.21	28.21	28.21	28.21	28.21	28.21	28.21	28.21	28.21	28.21	28.21	28.21	28.21	28.21	28.21	28.21	28.21	28.21	28.21	28.21	28.21	28.21	28.21	28.21	28.21	28.21	28.21
53	Parabacteroides_distasonis_D59t2_181005_D4	I2C53_RS11960	522	Bacteroidales	Tannerellaceae	Parabacteroides	distasonis	27.88	28.21	28.21	28.21	28.21	28.21	28.21	28.21	28.21	28.21	28.21	28.21	28.21	28.21	28.21	28.21	28.21	28.21	28.21	28.21	28.21	28.21	28.21	28.21	28.21	28.21	28.21	28.21	28.21	28.21	28.21	28.21	28.21	28.21	28.21	28.21	28.21	28.21	28.21	28.21	28.21	28.21
53	Parabacteroides_distasonis_DFI.6.54	LI103_19805	522	Bacteroidales	Tannerellaceae	Parabacteroides	distasonis	27.88	28.21	28.21	28.21	28.21	28.21	28.21	28.21	28.21	28.21	28.21	28.21	28.21	28.21	28.21	28.21	28.21	28.21	28.21	28.21	28.21	28.21	28.21	28.21	28.21	28.21	28.21	28.21	28.21	28.21	28.21	28.21	28.21	28.21	28.21	28.21	28.21	28.21	28.21	28.21	28.21	28.21
53	Parabacteroides_distasonis_FDAARGOS_1223	I6J53_11250	522	Bacteroidales	Tannerellaceae	Parabacteroides	distasonis	27.88	28.21	28.21	28.21	28.21	28.21	28.21	28.21	28.21	28.21	28.21	28.21	28.21	28.21	28.21	28.21	28.21	28.21	28.21	28.21	28.21	28.21	28.21	28.21	28.21	28.21	28.21	28.21	28.21	28.21	28.21	28.21	28.21	28.21	28.21	28.21	28.21	28.21	28.21	28.21	28.21	28.21
53	Parabacteroides_distasonis_FDAARGOS_1234	I6J64_13390	522	Bacteroidales	Tannerellaceae	Parabacteroides	distasonis	27.88	28.21	28.21	28.21	28.21	28.21	28.21	28.21	28.21	28.21	28.21	28.21	28.21	28.21	28.21	28.21	28.21	28.21	28.21	28.21	28.21	28.21	28.21	28.21	28.21	28.21	28.21	28.21	28.21	28.21	28.21	28.21	28.21	28.21	28.21	28.21	28.21	28.21	28.21	28.21	28.21	28.21
53	Parabacteroides_distasonis_FDAARGOS_1565	LK407_14280	522	Bacteroidales	Tannerellaceae	Parabacteroides	distasonis	27.88	28.21	28.21	28.21	28.21	28.21	28.21	28.21	28.21	28.21	28.21	28.21	28.21	28.21	28.21	28.21	28.21	28.21	28.21	28.21	28.21	28.21	28.21	28.21	28.21	28.21	28.21	28.21	28.21	28.21	28.21	28.21	28.21	28.21	28.21	28.21	28.21	28.21	28.21	28.21	28.21	28.21
53	Parabacteroides_distasonis_FDAARGOS_344	CEQ22_006825	522	Bacteroidales	Tannerellaceae	Parabacteroides	distasonis	27.88	28.21	28.21	28.21	28.21	28.21	28.21	28.21	28.21	28.21	28.21	28.21	28.21	28.21	28.21	28.21	28.21	28.21	28.21	28.21	28.21	28.21	28.21	28.21	28.21	28.21	28.21	28.21	28.21	28.21	28.21	28.21	28.21	28.21	28.21	28.21	28.21	28.21	28.21	28.21	28.21	28.21
53	Parabacteroides_distasonis_J1101437_171009_H7	I2D29_RS19230	522	Bacteroidales	Tannerellaceae	Parabacteroides	distasonis	27.88	28.21	28.21	28.21	28.21	28.21	28.21	28.21	28.21	28.21	28.21	28.21	28.21	28.21	28.21	28.21	28.21	28.21	28.21	28.21	28.21	28.21	28.21	28.21	28.21	28.21	28.21	28.21	28.21	28.21	28.21	28.21	28.21	28.21	28.21	28.21	28.21	28.21	28.21	28.21	28.21	28.21
53	Parabacteroides_distasonis_NCTC11152	NCTC11152_01639	522	Bacteroidales	Tannerellaceae	Parabacteroides	distasonis	27.88	28.21	28.21	28.21	28.21	28.21	28.21	28.21	28.21	28.21	28.21	28.21	28.21	28.21	28.21	28.21	28.21	28.21	28.21	28.21	28.21	28.21	28.21	28.21	28.21	28.21	28.21	28.21	28.21	28.21	28.21	28.21	28.21	28.21	28.21	28.21	28.21	28.21	28.21	28.21	28.21	28.21
53	Parabacteroides_distasonis_OM07-5BH	DXC05_20930	522	Bacteroidales	Tannerellaceae	Parabacteroides	distasonis	27.88	28.21	28.21	28.21	28.21	28.21	28.21	28.21	28.21	28.21	28.21	28.21	28.21	28.21	28.21	28.21	28.21	28.21	28.21	28.21	28.21	28.21	28.21	28.21	28.21	28.21	28.21	28.21	28.21	28.21	28.21	28.21	28.21	28.21	28.21	28.21	28.21	28.21	28.21	28.21	28.21	28.21
53	Parabacteroides_distasonis_WCA3-693-APC-2H	HF874_08190	522	Bacteroidales	Tannerellaceae	Parabacteroides	distasonis	27.88	28.21	28.21	28.21	28.21	28.21	28.21	28.21	28.21	28.21	28.21	28.21	28.21	28.21	28.21	28.21	28.21	28.21	28.21	28.21	28.21	28.21	28.21	28.21	28.21	28.21	28.21	28.21	28.21	28.21	28.21	28.21	28.21	28.21	28.21	28.21	28.21	28.21	28.21	28.21	28.21	28.21
53	Parabacteroides_distasonis_str_3999B_TB_4	M095_0648	522	Bacteroidales	Tannerellaceae	Parabacteroides	distasonis	27.88	28.21	28.21	28.21	28.21	28.21	28.21	28.21	28.21	28.21	28.21	28.21	28.21	28.21	28.21	28.21	28.21	28.21	28.21	28.21	28.21	28.21	28.21	28.21	28.21	28.21	28.21	28.21	28.21	28.21	28.21	28.21	28.21	28.21	28.21	28.21	28.21	28.21	28.21	28.21	28.21	28.21
53	Parabacteroides_distasonis_str_3999B_TB_6	M096_4812	522	Bacteroidales	Tannerellaceae	Parabacteroides	distasonis	27.88	28.21	28.21	28.21	28.21	28.21	28.21	28.21	28.21	28.21	28.21	28.21	28.21	28.21	28.21	28.21	28.21	28.21	28.21	28.21	28.21	28.21	28.21	28.21	28.21	28.21	28.21	28.21	28.21	28.21	28.21	28.21	28.21	28.21	28.21	28.21	28.21	28.21	28.21	28.21	28.21	28.21
53	Parabacteroides_sp_B2-S-102	NBH07_09080	522	Bacteroidales	Tannerellaceae	Parabacteroides		27.88	28.21	28.21	28.21	28.21	28.21	28.21	28.21	28.21	28.21	28.21	28.21	28.21	28.21	28.21	28.21	28.21	28.21	28.21	28.21	28.21	28.21	28.21	28.21	28.21	28.21	28.21	28.21	28.21	28.21	28.21	28.21	28.21	28.21	28.21	28.21	28.21	28.21	28.21	28.21	28.21	28.21
54	Phocaeicola_vulgatus_FSDLZ51K1	HZY58_RS15825	419	Bacteroidales	Bacteroidaceae	Phocaeicola	vulgatus	27.97	28.62	28.3	28.3	28.3	28.3	28.3	28.3	28.3	28.3	28.3	28.3	28.3	28.3	28.3	28.3	28.3	28.3	28.3	28.3	28.3	28.3	28.3	28.3	28.3	28.3	28.3	28.3	28.3	28.3	28.3	28.3	28.3	28.3	28.3	28.3	28.3	28.3	28.3	28.3	28.3	28.3
54	Bacteroides_fragilis_str_I1345	M066_1349	515	Bacteroidales	Bacteroidaceae	Bacteroides	fragilis	27.97	28.62	28.3	28.3	28.3	28.3	28.3	28.3	28.3	28.3	28.3	28.3	28.3	28.3	28.3	28.3	28.3	28.3	28.3	28.3	28.3	28.3	28.3	28.3	28.3	28.3	28.3	28.3	28.3	28.3	28.3	28.3	28.3	28.3	28.3	28.3	28.3	28.3	28.3	28.3	28.3	28.3
54	Bacteroides_fragilis_FDAARGOS_1514	LA344_18720	515	Bacteroidales	Bacteroidaceae	Bacteroides	fragilis	27.97	28.62	28.3	28.3	28.3	28.3	28.3	28.3	28.3	28.3	28.3	28.3	28.3	28.3	28.3	28.3	28.3	28.3	28.3	28.3	28.3	28.3	28.3	28.3	28.3	28.3	28.3	28.3	28.3	28.3	28.3	28.3	28.3	28.3	28.3	28.3	28.3	28.3	28.3	28.3	28.3	28.3
54	Bacteroides_caccae_D6t1_180914_E5	I2E29_RS15330	515	Bacteroidales	Bacteroidaceae	Bacteroides	caccae	27.97	28.62	28.3	28.3	28.3	28.3	28.3	28.3	28.3	28.3	28.3	28.3	28.3	28.3	28.3	28.3	28.3	28.3	28.3	28.3	28.3	28.3	28.3	28.3	28.3	28.3	28.3	28.3	28.3	28.3	28.3	28.3	28.3	28.3	28.3	28.3	28.3	28.3	28.3	28.3	28.3	28.3
54	Bacteroides_caccae_FSDTA-ELH-2.5M-3	G7041_RS19090	515	Bacteroidales	Bacteroidaceae	Bacteroides	caccae	27.97	28.62	28.3	28.3	28.3	28.3	28.3	28.3	28.3	28.3	28.3	28.3	28.3	28.3	28.3	28.3	28.3	28.3	28.3	28.3	28.3	28.3	28.3	28.3	28.3	28.3	28.3	28.3	28.3	28.3	28.3	28.3	28.3	28.3	28.3	28.3	28.3	28.3	28.3	28.3	28.3	28.3
54	Bacteroides_fragilis_1001095H_141210_E11	I2E51_RS04165	515	Bacteroidales	Bacteroidaceae	Bacteroides	fragilis	27.97	28.62	28.3	28.3	28.3	28.3	28.3	28.3	28.3	28.3	28.3	28.3	28.3	28.3	28.3	28.3	28.3	28.3	28.3	28.3	28.3	28.3	28.3	28.3	28.3	28.3	28.3	28.3	28.3	28.3	28.3	28.3	28.3	28.3	28.3	28.3	28.3	28.3	28.3	28.3	28.3	28.3
54	Bacteroides_fragilis_AD135F_1B	FSA06_00505	515	Bacteroidales	Bacteroidaceae	Bacteroides	fragilis	27.97	28.62	28.3	28.3	28.3	28.3	28.3	28.3	28.3	28.3	28.3	28.3	28.3	28.3	28.3	28.3	28.3	28.3	28.3	28.3	28.3	28.3	28.3	28.3	28.3	28.3	28.3	28.3	28.3	28.3	28.3	28.3	28.3	28.3	28.3	28.3	28.3	28.3	28.3	28.3	28.3	28.3
54	Bacteroides_fragilis_AD135F_2B	F9Z90_03240	515	Bacteroidales	Bacteroidaceae	Bacteroides	fragilis	27.97	28.62	28.3	28.3	28.3	28.3	28.3	28.3	28.3	28.3	28.3	28.3	28.3	28.3	28.3	28.3	28.3	28.3	28.3	28.3	28.3	28.3	28.3	28.3	28.3	28.3	28.3	28.3	28.3	28.3	28.3	28.3	28.3	28.3	28.3	28.3	28.3	28.3	28.3	28.3	28.3	28.3
54	Bacteroides_fragilis_AD135F_3B	FSA03_00505	515	Bacteroidales	Bacteroidaceae	Bacteroides	fragilis	27.97	28.62	28.3	28.3	28.3	28.3	28.3	28.3	28.3	28.3	28.3	28.3	28.3	28.3	28.3	28.3	28.3	28.3	28.3	28.3	28.3	28.3	28.3	28.3	28.3	28.3	28.3	28.3	28.3	28.3	28.3	28.3	28.3	28.3	28.3	28.3	28.3	28.3	28.3	28.3	28.3	28.3
54	Bacteroides_fragilis_BFG-1	K6V22_05510	515	Bacteroidales	Bacteroidaceae	Bacteroides	fragilis	27.97	28.62	28.3	28.3	28.3	28.3	28.3	28.3	28.3	28.3	28.3	28.3	28.3	28.3	28.3	28.3	28.3	28.3	28.3	28.3	28.3	28.3	28.3	28.3	28.3	28.3	28.3	28.3	28.3	28.3	28.3	28.3	28.3	28.3	28.3	28.3	28.3	28.3	28.3	28.3	28.3	28.3
54	Bacteroides_fragilis_BFR_KZ09	H3T23_03315	515	Bacteroidales	Bacteroidaceae	Bacteroides	fragilis	27.97	28.62	28.3	28.3	28.3	28.3	28.3	28.3	28.3	28.3	28.3	28.3	28.3	28.3	28.3	28.3	28.3	28.3	28.3	28.3	28.3	28.3	28.3	28.3	28.3	28.3	28.3	28.3	28.3	28.3	28.3	28.3	28.3	28.3	28.3	28.3	28.3	28.3	28.3	28.3	28.3	28.3
54	Bacteroides_fragilis_D54t1_190329_B1	I2F00_RS08900	515	Bacteroidales	Bacteroidaceae	Bacteroides	fragilis	27.97	28.62	28.3	28.3	28.3	28.3	28.3	28.3	28.3	28.3	28.3	28.3	28.3	28.3	28.3	28.3	28.3	28.3	28.3	28.3	28.3	28.3	28.3	28.3	28.3	28.3	28.3	28.3	28.3	28.3	28.3	28.3	28.3	28.3	28.3	28.3	28.3	28.3	28.3	28.3	28.3	28.3
54	Bacteroides_fragilis_HMW_615	HMPREF1204_03149	515	Bacteroidales	Bacteroidaceae	Bacteroides	fragilis	27.97	28.62	28.3	28.3	28.3	28.3	28.3	28.3	28.3	28.3	28.3	28.3	28.3	28.3	28.3	28.3	28.3	28.3	28.3	28.3	28.3	28.3	28.3	28.3	28.3	28.3	28.3	28.3	28.3	28.3	28.3	28.3	28.3	28.3	28.3	28.3	28.3	28.3	28.3	28.3	28.3	28.3
54	Bacteroides_fragilis_YCH46	BF1276	515	Bacteroidales	Bacteroidaceae	Bacteroides	fragilis	27.97	28.62	28.3	28.3	28.3	28.3	28.3	28.3	28.3	28.3	28.3	28.3	28.3	28.3	28.3	28.3	28.3	28.3	28.3	28.3	28.3	28.3	28.3	28.3	28.3	28.3	28.3	28.3	28.3	28.3	28.3	28.3	28.3	28.3	28.3	28.3	28.3	28.3	28.3	28.3	28.3	28.3
54	Bacteroides_fragilis_str_1007-1-F_10	M104_1469	515	Bacteroidales	Bacteroidaceae	Bacteroides	fragilis	27.97	28.62	28.3	28.3	28.3	28.3	28.3	28.3	28.3	28.3	28.3	28.3	28.3	28.3	28.3	28.3	28.3	28.3	28.3	28.3	28.3	28.3	28.3	28.3	28.3	28.3	28.3	28.3	28.3	28.3	28.3	28.3	28.3	28.3	28.3	28.3	28.3	28.3	28.3	28.3	28.3	28.3
54	Bacteroides_fragilis_str_1007-1-F_3	M146_1640	515	Bacteroidales	Bacteroidaceae	Bacteroides	fragilis	27.97	28.62	28.3	28.3	28.3	28.3	28.3	28.3	28.3	28.3	28.3	28.3	28.3	28.3	28.3	28.3	28.3	28.3	28.3	28.3	28.3	28.3	28.3	28.3	28.3	28.3	28.3	28.3	28.3	28.3	28.3	28.3	28.3	28.3	28.3	28.3	28.3	28.3	28.3	28.3	28.3	28.3
54	Bacteroides_fragilis_str_1007-1-F_5	M148_1376	515	Bacteroidales	Bacteroidaceae	Bacteroides	fragilis	27.97	28.62	28.3	28.3	28.3	28.3	28.3	28.3	28.3	28.3	28.3	28.3	28.3	28.3	28.3	28.3	28.3	28.3	28.3	28.3	28.3	28.3	28.3	28.3	28.3	28.3	28.3	28.3	28.3	28.3	28.3	28.3	28.3	28.3	28.3	28.3	28.3	28.3	28.3	28.3	28.3	28.3
54	Bacteroides_fragilis_str_1007-1-F_6	M149_1482	515	Bacteroidales	Bacteroidaceae	Bacteroides	fragilis	27.97	28.62	28.3	28.3	28.3	28.3	28.3	28.3	28.3	28.3	28.3	28.3	28.3	28.3	28.3	28.3	28.3	28.3	28.3	28.3	28.3	28.3	28.3	28.3	28.3	28.3	28.3	28.3	28.3	28.3	28.3	28.3	28.3	28.3	28.3	28.3	28.3	28.3	28.3	28.3	28.3	28.3
54	Bacteroides_fragilis_str_1007-1-F_7	M100_1262	515	Bacteroidales	Bacteroidaceae	Bacteroides	fragilis	27.97	28.62	28.3	28.3	28.3	28.3	28.3	28.3	28.3	28.3	28.3	28.3	28.3	28.3	28.3	28.3	28.3	28.3	28.3	28.3	28.3	28.3	28.3	28.3	28.3	28.3	28.3	28.3	28.3	28.3	28.3	28.3	28.3	28.3	28.3	28.3	28.3	28.3	28.3	28.3	28.3	28.3
54	Bacteroides_fragilis_str_1007-1-F_9	M103_1467	515	Bacteroidales	Bacteroidaceae	Bacteroides	fragilis	27.97	28.62	28.3	28.3	28.3	28.3	28.3	28.3	28.3	28.3	28.3	28.3	28.3	28.3	28.3	28.3	28.3	28.3	28.3	28.3	28.3	28.3	28.3	28.3	28.3	28.3	28.3	28.3	28.3	28.3	28.3	28.3	28.3	28.3	28.3	28.3	28.3	28.3	28.3	28.3	28.3	28.3
54	Bacteroides_fragilis_str_3719_A10	M116_1353	515	Bacteroidales	Bacteroidaceae	Bacteroides	fragilis	27.97	28.62	28.3	28.3	28.3	28.3	28.3	28.3	28.3	28.3	28.3	28.3	28.3	28.3	28.3	28.3	28.3	28.3	28.3	28.3	28.3	28.3	28.3	28.3	28.3	28.3	28.3	28.3	28.3	28.3	28.3	28.3	28.3	28.3	28.3	28.3	28.3	28.3	28.3	28.3	28.3	28.3
54	Bacteroides_thetaiotaomicron_ATCC_29741	EPB65_RS00040	515	Bacteroidales	Bacteroidaceae	Bacteroides	thetaiotaomicron	27.97	28.62	28.3	28.3	28.3	28.3	28.3	28.3	28.3	28.3	28.3	28.3	28.3	28.3	28.3	28.3	28.3	28.3	28.3	28.3	28.3	28.3	28.3	28.3	28.3	28.3	28.3	28.3	28.3	28.3	28.3	28.3	28.3	28.3	28.3	28.3	28.3	28.3	28.3	28.3	28.3	28.3
54	Bacteroides_thetaiotaomicron_FDAARGOS_935	I6G92_17020	515	Bacteroidales	Bacteroidaceae	Bacteroides	thetaiotaomicron	27.97	28.62	28.3	28.3	28.3	28.3	28.3	28.3	28.3	28.3	28.3	28.3	28.3	28.3	28.3	28.3	28.3	28.3	28.3	28.3	28.3	28.3	28.3	28.3	28.3	28.3	28.3	28.3	28.3	28.3	28.3	28.3	28.3	28.3	28.3	28.3	28.3	28.3	28.3	28.3	28.3	28.3
54	Bacteroides_thetaiotaomicron_jmh62	KFX72_22800	515	Bacteroidales	Bacteroidaceae	Bacteroides	thetaiotaomicron	27.97	28.62	28.3	28.3	28.3	28.3	28.3	28.3	28.3	28.3	28.3	28.3	28.3	28.3	28.3	28.3	28.3	28.3	28.3	28.3	28.3	28.3	28.3	28.3	28.3	28.3	28.3	28.3	28.3	28.3	28.3	28.3	28.3	28.3	28.3	28.3	28.3	28.3	28.3	28.3	28.3	28.3
54	Bacteroides_fragilis_078320-1	CQW37_01606	515	Bacteroidales	Bacteroidaceae	Bacteroides	fragilis	27.97	28.62	28.3	28.3	28.3	28.3	28.3	28.3	28.3	28.3	28.3	28.3	28.3	28.3	28.3	28.3	28.3	28.3	28.3	28.3	28.3	28.3	28.3	28.3	28.3	28.3	28.3	28.3	28.3	28.3	28.3	28.3	28.3	28.3	28.3	28.3	28.3	28.3	28.3	28.3	28.3	28.3
54	Bacteroides_thetaiotaomicron_2789STDY5608873	ERS852430_00920	515	Bacteroidales	Bacteroidaceae	Bacteroides	thetaiotaomicron	27.97	28.62	28.3	28.3	28.3	28.3	28.3	28.3	28.3	28.3	28.3	28.3	28.3	28.3	28.3	28.3	28.3	28.3	28.3	28.3	28.3	28.3	28.3	28.3	28.3	28.3	28.3	28.3	28.3	28.3	28.3	28.3	28.3	28.3	28.3	28.3	28.3	28.3	28.3	28.3	28.3	28.3
54	Bacteroides_thetaiotaomicron_DFI.3.60A	KTG53_02990	515	Bacteroidales	Bacteroidaceae	Bacteroides	thetaiotaomicron	27.97	28.62	28.3	28.3	28.3	28.3	28.3	28.3	28.3	28.3	28.3	28.3	28.3	28.3	28.3	28.3	28.3	28.3	28.3	28.3	28.3	28.3	28.3	28.3	28.3	28.3	28.3	28.3	28.3	28.3	28.3	28.3	28.3	28.3	28.3	28.3	28.3	28.3	28.3	28.3	28.3	28.3
54	Bacteroides_fragilis_GUT04	F0R78_RS03245	515	Bacteroidales	Bacteroidaceae	Bacteroides	fragilis	27.97	28.62	28.3	28.3	28.3	28.3	28.3	28.3	28.3	28.3	28.3	28.3	28.3	28.3	28.3	28.3	28.3	28.3	28.3	28.3	28.3	28.3	28.3	28.3	28.3	28.3	28.3	28.3	28.3	28.3	28.3	28.3	28.3	28.3	28.3	28.3	28.3	28.3	28.3	28.3	28.3	28.3
54	Bacteroides_fragilis_BFR_KZ10	H3T26_12720	515	Bacteroidales	Bacteroidaceae	Bacteroides	fragilis	27.97	28.62	28.3	28.3	28.3	28.3	28.3	28.3	28.3	28.3	28.3	28.3	28.3	28.3	28.3	28.3	28.3	28.3	28.3	28.3	28.3	28.3	28.3	28.3	28.3	28.3	28.3	28.3	28.3	28.3	28.3	28.3	28.3	28.3	28.3	28.3	28.3	28.3	28.3	28.3	28.3	28.3
54	Bacteroides_caccae_BJH_80	K0F57_07070	515	Bacteroidales	Bacteroidaceae	Bacteroides	caccae	27.97	28.62	28.3	28.3	28.3	28.3	28.3	28.3	28.3	28.3	28.3	28.3	28.3	28.3	28.3	28.3	28.3	28.3	28.3	28.3	28.3	28.3	28.3	28.3	28.3	28.3	28.3	28.3	28.3	28.3	28.3	28.3	28.3	28.3	28.3	28.3	28.3	28.3	28.3	28.3	28.3	28.3
54	Phocaeicola_dorei_ANK132K_1B	FSA04_18355	515	Bacteroidales	Bacteroidaceae	Phocaeicola	dorei	27.97	28.62	28.3	28.3	28.3	28.3	28.3	28.3	28.3	28.3	28.3	28.3	28.3	28.3	28.3	28.3	28.3	28.3	28.3	28.3	28.3	28.3	28.3	28.3	28.3	28.3	28.3	28.3	28.3	28.3	28.3	28.3	28.3	28.3	28.3	28.3	28.3	28.3	28.3	28.3	28.3	28.3
54	Phocaeicola_dorei_ANK132K_2B	FSA02_18230	515	Bacteroidales	Bacteroidaceae	Phocaeicola	dorei	27.97	28.62	28.3	28.3	28.3	28.3	28.3	28.3	28.3	28.3	28.3	28.3	28.3	28.3	28.3	28.3	28.3	28.3	28.3	28.3	28.3	28.3	28.3	28.3	28.3	28.3	28.3	28.3	28.3	28.3	28.3	28.3	28.3	28.3	28.3	28.3	28.3	28.3	28.3	28.3	28.3	28.3
54	Phocaeicola_vulgatus_1001302B_160321_C6	I4V91_RS20535	515	Bacteroidales	Bacteroidaceae	Phocaeicola	vulgatus	27.97	28.62	28.3	28.3	28.3	28.3	28.3	28.3	28.3	28.3	28.3	28.3	28.3	28.3	28.3	28.3	28.3	28.3	28.3	28.3	28.3	28.3	28.3	28.3	28.3	28.3	28.3	28.3	28.3	28.3	28.3	28.3	28.3	28.3	28.3	28.3	28.3	28.3	28.3	28.3	28.3	28.3
54	Phocaeicola_vulgatus_2789STDY5834944	ERS852556_04168	515	Bacteroidales	Bacteroidaceae	Phocaeicola	vulgatus	27.97	28.62	28.3	28.3	28.3	28.3	28.3	28.3	28.3	28.3	28.3	28.3	28.3	28.3	28.3	28.3	28.3	28.3	28.3	28.3	28.3	28.3	28.3	28.3	28.3	28.3	28.3	28.3	28.3	28.3	28.3	28.3	28.3	28.3	28.3	28.3	28.3	28.3	28.3	28.3	28.3	28.3
54	Phocaeicola_vulgatus_AF20-1LB	DWX66_20585	515	Bacteroidales	Bacteroidaceae	Phocaeicola	vulgatus	27.97	28.62	28.3	28.3	28.3	28.3	28.3	28.3	28.3	28.3	28.3	28.3	28.3	28.3	28.3	28.3	28.3	28.3	28.3	28.3	28.3	28.3	28.3	28.3	28.3	28.3	28.3	28.3	28.3	28.3	28.3	28.3	28.3	28.3	28.3	28.3	28.3	28.3	28.3	28.3	28.3	28.3
54	Phocaeicola_vulgatus_AM13-10	DW146_19385	515	Bacteroidales	Bacteroidaceae	Phocaeicola	vulgatus	27.97	28.62	28.3	28.3	28.3	28.3	28.3	28.3	28.3	28.3	28.3	28.3	28.3	28.3	28.3	28.3	28.3	28.3	28.3	28.3	28.3	28.3	28.3	28.3	28.3	28.3	28.3	28.3	28.3	28.3	28.3	28.3	28.3	28.3	28.3	28.3	28.3	28.3	28.3	28.3	28.3	28.3
54	Phocaeicola_vulgatus_AM43-4BH	DW935_21965	515	Bacteroidales	Bacteroidaceae	Phocaeicola	vulgatus	27.97	28.62	28.3	28.3	28.3	28.3	28.3	28.3	28.3	28.3	28.3	28.3	28.3	28.3	28.3	28.3	28.3	28.3	28.3	28.3	28.3	28.3	28.3	28.3	28.3	28.3	28.3	28.3	28.3	28.3	28.3	28.3	28.3	28.3	28.3	28.3	28.3	28.3	28.3	28.3	28.3	28.3
54	Phocaeicola_vulgatus_ANK132K_3B	F9Z94_18385	515	Bacteroidales	Bacteroidaceae	Phocaeicola	vulgatus	27.97	28.62	28.3	28.3	28.3	28.3	28.3	28.3	28.3	28.3	28.3	28.3	28.3	28.3	28.3	28.3	28.3	28.3	28.3	28.3	28.3	28.3	28.3	28.3	28.3	28.3	28.3	28.3	28.3	28.3	28.3	28.3	28.3	28.3	28.3	28.3	28.3	28.3	28.3	28.3	28.3	28.3
54	Phocaeicola_vulgatus_ATCC_8482	BVU_2462	515	Bacteroidales	Bacteroidaceae	Phocaeicola	vulgatus	27.97	28.62	28.3	28.3	28.3	28.3	28.3	28.3	28.3	28.3	28.3	28.3	28.3	28.3	28.3	28.3	28.3	28.3	28.3	28.3	28.3	28.3	28.3	28.3	28.3	28.3	28.3	28.3	28.3	28.3	28.3	28.3	28.3	28.3	28.3	28.3	28.3	28.3	28.3	28.3	28.3	28.3
54	Phocaeicola_vulgatus_ATCC_8492	C5Z04_17720	515	Bacteroidales	Bacteroidaceae	Phocaeicola	vulgatus	27.97	28.62	28.3	28.3	28.3	28.3	28.3	28.3	28.3	28.3	28.3	28.3	28.3	28.3	28.3	28.3	28.3	28.3	28.3	28.3	28.3	28.3	28.3	28.3	28.3	28.3	28.3	28.3	28.3	28.3	28.3	28.3	28.3	28.3	28.3	28.3	28.3	28.3	28.3	28.3	28.3	28.3
54	Phocaeicola_vulgatus_BJH_120	K0H21_21580	515	Bacteroidales	Bacteroidaceae	Phocaeicola	vulgatus	27.97	28.62	28.3	28.3	28.3	28.3	28.3	28.3	28.3	28.3	28.3	28.3	28.3	28.3	28.3	28.3	28.3	28.3	28.3	28.3	28.3	28.3	28.3	28.3	28.3	28.3	28.3	28.3	28.3	28.3	28.3	28.3	28.3	28.3	28.3	28.3	28.3	28.3	28.3	28.3	28.3	28.3
54	Phocaeicola_vulgatus_BJH_173	K0G46_18395	515	Bacteroidales	Bacteroidaceae	Phocaeicola	vulgatus	27.97	28.62	28.3	28.3	28.3	28.3	28.3	28.3	28.3	28.3	28.3	28.3	28.3	28.3	28.3	28.3	28.3	28.3	28.3	28.3	28.3	28.3	28.3	28.3	28.3	28.3	28.3	28.3	28.3	28.3	28.3	28.3	28.3	28.3	28.3	28.3	28.3	28.3	28.3	28.3	28.3	28.3
54	Phocaeicola_vulgatus_BJH_199	K0G15_08320	515	Bacteroidales	Bacteroidaceae	Phocaeicola	vulgatus	27.97	28.62	28.3	28.3	28.3	28.3	28.3	28.3	28.3	28.3	28.3	28.3	28.3	28.3	28.3	28.3	28.3	28.3	28.3	28.3	28.3	28.3	28.3	28.3	28.3	28.3	28.3	28.3	28.3	28.3	28.3	28.3	28.3	28.3	28.3	28.3	28.3	28.3	28.3	28.3	28.3	28.3
54	Phocaeicola_vulgatus_BJH_29	K0G03_20125	515	Bacteroidales	Bacteroidaceae	Phocaeicola	vulgatus	27.97	28.62	28.3	28.3	28.3	28.3	28.3	28.3	28.3	28.3	28.3	28.3	28.3	28.3	28.3	28.3	28.3	28.3	28.3	28.3	28.3	28.3	28.3	28.3	28.3	28.3	28.3	28.3	28.3	28.3	28.3	28.3	28.3	28.3	28.3	28.3	28.3	28.3	28.3	28.3	28.3	28.3
54	Phocaeicola_vulgatus_BJH_52	K0F11_05285	515	Bacteroidales	Bacteroidaceae	Phocaeicola	vulgatus	27.97	28.62	28.3	28.3	28.3	28.3	28.3	28.3	28.3	28.3	28.3	28.3	28.3	28.3	28.3	28.3	28.3	28.3	28.3	28.3	28.3	28.3	28.3	28.3	28.3	28.3	28.3	28.3	28.3	28.3	28.3	28.3	28.3	28.3	28.3	28.3	28.3	28.3	28.3	28.3	28.3	28.3
54	Phocaeicola_vulgatus_BJH_99	K0F73_21680	515	Bacteroidales	Bacteroidaceae	Phocaeicola	vulgatus	27.97	28.62	28.3	28.3	28.3	28.3	28.3	28.3	28.3	28.3	28.3	28.3	28.3	28.3	28.3	28.3	28.3	28.3	28.3	28.3	28.3	28.3	28.3	28.3	28.3	28.3	28.3	28.3	28.3	28.3	28.3	28.3	28.3	28.3	28.3	28.3	28.3	28.3	28.3	28.3	28.3	28.3
54	Phocaeicola_vulgatus_BSD2780120875b_170604_A6	I2E44_RS07475	515	Bacteroidales	Bacteroidaceae	Phocaeicola	vulgatus	27.97	28.62	28.3	28.3	28.3	28.3	28.3	28.3	28.3	28.3	28.3	28.3	28.3	28.3	28.3	28.3	28.3	28.3	28.3	28.3	28.3	28.3	28.3	28.3	28.3	28.3	28.3	28.3	28.3	28.3	28.3	28.3	28.3	28.3	28.3	28.3	28.3	28.3	28.3	28.3	28.3	28.3
54	Phocaeicola_vulgatus_Bv4837	L4X38_22475	515	Bacteroidales	Bacteroidaceae	Phocaeicola	vulgatus	27.97	28.62	28.3	28.3	28.3	28.3	28.3	28.3	28.3	28.3	28.3	28.3	28.3	28.3	28.3	28.3	28.3	28.3	28.3	28.3	28.3	28.3	28.3	28.3	28.3	28.3	28.3	28.3	28.3	28.3	28.3	28.3	28.3	28.3	28.3	28.3	28.3	28.3	28.3	28.3	28.3	28.3
54	Phocaeicola_vulgatus_Bv5458	L4X46_21385	515	Bacteroidales	Bacteroidaceae	Phocaeicola	vulgatus	27.97	28.62	28.3	28.3	28.3	28.3	28.3	28.3	28.3	28.3	28.3	28.3	28.3	28.3	28.3	28.3	28.3	28.3	28.3	28.3	28.3	28.3	28.3	28.3	28.3	28.3	28.3	28.3	28.3	28.3	28.3	28.3	28.3	28.3	28.3	28.3	28.3	28.3	28.3	28.3	28.3	28.3
54	Phocaeicola_vulgatus_CFPLTA002_1B	F9Z96_04370	515	Bacteroidales	Bacteroidaceae	Phocaeicola	vulgatus	27.97	28.62	28.3	28.3	28.3	28.3	28.3	28.3	28.3	28.3	28.3	28.3	28.3	28.3	28.3	28.3	28.3	28.3	28.3	28.3	28.3	28.3	28.3	28.3	28.3	28.3	28.3	28.3	28.3	28.3	28.3	28.3	28.3	28.3	28.3	28.3	28.3	28.3	28.3	28.3	28.3	28.3
54	Phocaeicola_vulgatus_FDAARGOS_1098	I6I55_16250	515	Bacteroidales	Bacteroidaceae	Phocaeicola	vulgatus	27.97	28.62	28.3	28.3	28.3	28.3	28.3	28.3	28.3	28.3	28.3	28.3	28.3	28.3	28.3	28.3	28.3	28.3	28.3	28.3	28.3	28.3	28.3	28.3	28.3	28.3	28.3	28.3	28.3	28.3	28.3	28.3	28.3	28.3	28.3	28.3	28.3	28.3	28.3	28.3	28.3	28.3
54	Phocaeicola_vulgatus_MB20-93	NCY96_12595	515	Bacteroidales	Bacteroidaceae	Phocaeicola	vulgatus	27.97	28.62	28.3	28.3	28.3	28.3	28.3	28.3	28.3	28.3	28.3	28.3	28.3	28.3	28.3	28.3	28.3	28.3	28.3	28.3	28.3	28.3	28.3	28.3	28.3	28.3	28.3	28.3	28.3	28.3	28.3	28.3	28.3	28.3	28.3	28.3	28.3	28.3	28.3	28.3	28.3	28.3
54	Phocaeicola_vulgatus_MB20-96	NCY90_14980	515	Bacteroidales	Bacteroidaceae	Phocaeicola	vulgatus	27.97	28.62	28.3	28.3	28.3	28.3	28.3	28.3	28.3	28.3	28.3	28.3	28.3	28.3	28.3	28.3	28.3	28.3	28.3	28.3	28.3	28.3	28.3	28.3	28.3	28.3	28.3	28.3	28.3	28.3	28.3	28.3	28.3	28.3	28.3	28.3	28.3	28.3	28.3	28.3	28.3	28.3
54	Phocaeicola_vulgatus_MSK.20.27	KSX33_22775	515	Bacteroidales	Bacteroidaceae	Phocaeicola	vulgatus	27.97	28.62	28.3	28.3	28.3	28.3	28.3	28.3	28.3	28.3	28.3	28.3	28.3	28.3	28.3	28.3	28.3	28.3	28.3	28.3	28.3	28.3	28.3	28.3	28.3	28.3	28.3	28.3	28.3	28.3	28.3	28.3	28.3	28.3	28.3	28.3	28.3	28.3	28.3	28.3	28.3	28.3
54	Phocaeicola_vulgatus_MSK.20.28	KSX20_22920	515	Bacteroidales	Bacteroidaceae	Phocaeicola	vulgatus	27.97	28.62	28.3	28.3	28.3	28.3	28.3	28.3	28.3	28.3	28.3	28.3	28.3	28.3	28.3	28.3	28.3	28.3	28.3	28.3	28.3	28.3	28.3	28.3	28.3	28.3	28.3	28.3	28.3	28.3	28.3	28.3	28.3	28.3	28.3	28.3	28.3	28.3	28.3	28.3	28.3	28.3
54	Phocaeicola_vulgatus_MSK.20.41	KSX17_22795	515	Bacteroidales	Bacteroidaceae	Phocaeicola	vulgatus	27.97	28.62	28.3	28.3	28.3	28.3	28.3	28.3	28.3	28.3	28.3	28.3	28.3	28.3	28.3	28.3	28.3	28.3	28.3	28.3	28.3	28.3	28.3	28.3	28.3	28.3	28.3	28.3	28.3	28.3	28.3	28.3	28.3	28.3	28.3	28.3	28.3	28.3	28.3	28.3	28.3	28.3
54	Phocaeicola_vulgatus_TM06-6	DXD64_21835	515	Bacteroidales	Bacteroidaceae	Phocaeicola	vulgatus	27.97	28.62	28.3	28.3	28.3	28.3	28.3	28.3	28.3	28.3	28.3	28.3	28.3	28.3	28.3	28.3	28.3	28.3	28.3	28.3	28.3	28.3	28.3	28.3	28.3	28.3	28.3	28.3	28.3	28.3	28.3	28.3	28.3	28.3	28.3	28.3	28.3	28.3	28.3	28.3	28.3	28.3
54	Phocaeicola_vulgatus_VPI-4245	HKQ48_19895	515	Bacteroidales	Bacteroidaceae	Phocaeicola	vulgatus	27.97	28.62	28.3	28.3	28.3	28.3	28.3	28.3	28.3	28.3	28.3	28.3	28.3	28.3	28.3	28.3	28.3	28.3	28.3	28.3	28.3	28.3	28.3	28.3	28.3	28.3	28.3	28.3	28.3	28.3	28.3	28.3	28.3	28.3	28.3	28.3	28.3	28.3	28.3	28.3	28.3	28.3
54	Phocaeicola_vulgatus_B33	HUV05_18255	515	Bacteroidales	Bacteroidaceae	Phocaeicola	vulgatus	27.97	28.62	28.3	28.3	28.3	28.3	28.3	28.3	28.3	28.3	28.3	28.3	28.3	28.3	28.3	28.3	28.3	28.3	28.3	28.3	28.3	28.3	28.3	28.3	28.3	28.3	28.3	28.3	28.3	28.3	28.3	28.3	28.3	28.3	28.3	28.3	28.3	28.3	28.3	28.3	28.3	28.3
54	Bacteroides_fragilis_BFR_KZ08	H3T20_19825	515	Bacteroidales	Bacteroidaceae	Bacteroides	fragilis	27.97	28.62	28.3	28.3	28.3	28.3	28.3	28.3	28.3	28.3	28.3	28.3	28.3	28.3	28.3	28.3	28.3	28.3	28.3	28.3	28.3	28.3	28.3	28.3	28.3	28.3	28.3	28.3	28.3	28.3	28.3	28.3	28.3	28.3	28.3	28.3	28.3	28.3	28.3	28.3	28.3	28.3
54	Bacteroides_sp_1001302B_160321_D4	KFO40_RS25345	515	Bacteroidales	Bacteroidaceae	Bacteroides		27.97	28.62	28.3	28.3	28.3	28.3	28.3	28.3	28.3	28.3	28.3	28.3	28.3	28.3	28.3	28.3	28.3	28.3	28.3	28.3	28.3	28.3	28.3	28.3	28.3	28.3	28.3	28.3	28.3	28.3	28.3	28.3	28.3	28.3	28.3	28.3	28.3	28.3	28.3	28.3	28.3	28.3
54	Phocaeicola_vulgatus_AF04-12	DWV27_03210	515	Bacteroidales	Bacteroidaceae	Phocaeicola	vulgatus	27.97	28.62	28.3	28.3	28.3	28.3	28.3	28.3	28.3	28.3	28.3	28.3	28.3	28.3	28.3	28.3	28.3	28.3	28.3	28.3	28.3	28.3	28.3	28.3	28.3	28.3	28.3	28.3	28.3	28.3	28.3	28.3	28.3	28.3	28.3	28.3	28.3	28.3	28.3	28.3	28.3	28.3
54	Phocaeicola_vulgatus_AF20-10	DWX60_01270	515	Bacteroidales	Bacteroidaceae	Phocaeicola	vulgatus	27.97	28.62	28.3	28.3	28.3	28.3	28.3	28.3	28.3	28.3	28.3	28.3	28.3	28.3	28.3	28.3	28.3	28.3	28.3	28.3	28.3	28.3	28.3	28.3	28.3	28.3	28.3	28.3	28.3	28.3	28.3	28.3	28.3	28.3	28.3	28.3	28.3	28.3	28.3	28.3	28.3	28.3
54	Phocaeicola_vulgatus_BJH_179	K0G48_21305	515	Bacteroidales	Bacteroidaceae	Phocaeicola	vulgatus	27.97	28.62	28.3	28.3	28.3	28.3	28.3	28.3	28.3	28.3	28.3	28.3	28.3	28.3	28.3	28.3	28.3	28.3	28.3	28.3	28.3	28.3	28.3	28.3	28.3	28.3	28.3	28.3	28.3	28.3	28.3	28.3	28.3	28.3	28.3	28.3	28.3	28.3	28.3	28.3	28.3	28.3
54	Bacteroides_fragilis_str_J-143-4	M067_5014	515	Bacteroidales	Bacteroidaceae	Bacteroides	fragilis	27.97	28.62	28.3	28.3	28.3	28.3	28.3	28.3	28.3	28.3	28.3	28.3	28.3	28.3	28.3	28.3	28.3	28.3	28.3	28.3	28.3	28.3	28.3	28.3	28.3	28.3	28.3	28.3	28.3	28.3	28.3	28.3	28.3	28.3	28.3	28.3	28.3	28.3	28.3	28.3	28.3	28.3
54	Bacteroides_fragilis_str_1007-1-F_4	M147_1327	515	Bacteroidales	Bacteroidaceae	Bacteroides	fragilis	27.97	28.62	28.3	28.3	28.3	28.3	28.3	28.3	28.3	28.3	28.3	28.3	28.3	28.3	28.3	28.3	28.3	28.3	28.3	28.3	28.3	28.3	28.3	28.3	28.3	28.3	28.3	28.3	28.3	28.3	28.3	28.3	28.3	28.3	28.3	28.3	28.3	28.3	28.3	28.3	28.3	28.3
54	Bacteroides_thetaiotaomicron_NCTC13706	NCTC13706_03940	515	Bacteroidales	Bacteroidaceae	Bacteroides	thetaiotaomicron	27.97	28.62	28.3	28.3	28.3	28.3	28.3	28.3	28.3	28.3	28.3	28.3	28.3	28.3	28.3	28.3	28.3	28.3	28.3	28.3	28.3	28.3	28.3	28.3	28.3	28.3	28.3	28.3	28.3	28.3	28.3	28.3	28.3	28.3	28.3	28.3	28.3	28.3	28.3	28.3	28.3	28.3
54	Bacteroides_fragilis_BFR_KZ07	H3T19_16985	515	Bacteroidales	Bacteroidaceae	Bacteroides	fragilis	27.97	28.62	28.3	28.3	28.3	28.3	28.3	28.3	28.3	28.3	28.3	28.3	28.3	28.3	28.3	28.3	28.3	28.3	28.3	28.3	28.3	28.3	28.3	28.3	28.3	28.3	28.3	28.3	28.3	28.3	28.3	28.3	28.3	28.3	28.3	28.3	28.3	28.3	28.3	28.3	28.3	28.3
54	Bacteroides_faecis_D40t1_170626_F2	I2I40_RS24185	515	Bacteroidales	Bacteroidaceae	Bacteroides	faecis	27.97	28.62	28.3	28.3	28.3	28.3	28.3	28.3	28.3	28.3	28.3	28.3	28.3	28.3	28.3	28.3	28.3	28.3	28.3	28.3	28.3	28.3	28.3	28.3	28.3	28.3	28.3	28.3	28.3	28.3	28.3	28.3	28.3	28.3	28.3	28.3	28.3	28.3	28.3	28.3	28.3	28.3
54	Bacteroides_fragilis_143	E5C01_00600	515	Bacteroidales	Bacteroidaceae	Bacteroides	fragilis	27.97	28.62	28.3	28.3	28.3	28.3	28.3	28.3	28.3	28.3	28.3	28.3	28.3	28.3	28.3	28.3	28.3	28.3	28.3	28.3	28.3	28.3	28.3	28.3	28.3	28.3	28.3	28.3	28.3	28.3	28.3	28.3	28.3	28.3	28.3	28.3	28.3	28.3	28.3	28.3	28.3	28.3
54	Bacteroides_thetaiotaomicron_AF24-19LB	DWY18_03775	515	Bacteroidales	Bacteroidaceae	Bacteroides	thetaiotaomicron	27.97	28.62	28.3	28.3	28.3	28.3	28.3	28.3	28.3	28.3	28.3	28.3	28.3	28.3	28.3	28.3	28.3	28.3	28.3	28.3	28.3	28.3	28.3	28.3	28.3	28.3	28.3	28.3	28.3	28.3	28.3	28.3	28.3	28.3	28.3	28.3	28.3	28.3	28.3	28.3	28.3	28.3
54	Bacteroides_thetaiotaomicron_CMU108	IAG17_08540	515	Bacteroidales	Bacteroidaceae	Bacteroides	thetaiotaomicron	27.97	28.62	28.3	28.3	28.3	28.3	28.3	28.3	28.3	28.3	28.3	28.3	28.3	28.3	28.3	28.3	28.3	28.3	28.3	28.3	28.3	28.3	28.3	28.3	28.3	28.3	28.3	28.3	28.3	28.3	28.3	28.3	28.3	28.3	28.3	28.3	28.3	28.3	28.3	28.3	28.3	28.3
54	Bacteroides_thetaiotaomicron_CMU13	IAG16_11680	515	Bacteroidales	Bacteroidaceae	Bacteroides	thetaiotaomicron	27.97	28.62	28.3	28.3	28.3	28.3	28.3	28.3	28.3	28.3	28.3	28.3	28.3	28.3	28.3	28.3	28.3	28.3	28.3	28.3	28.3	28.3	28.3	28.3	28.3	28.3	28.3	28.3	28.3	28.3	28.3	28.3	28.3	28.3	28.3	28.3	28.3	28.3	28.3	28.3	28.3	28.3
54	Bacteroides_thetaiotaomicron_DFI.3.60B	KTG56_03495	515	Bacteroidales	Bacteroidaceae	Bacteroides	thetaiotaomicron	27.97	28.62	28.3	28.3	28.3	28.3	28.3	28.3	28.3	28.3	28.3	28.3	28.3	28.3	28.3	28.3	28.3	28.3	28.3	28.3	28.3	28.3	28.3	28.3	28.3	28.3	28.3	28.3	28.3	28.3	28.3	28.3	28.3	28.3	28.3	28.3	28.3	28.3	28.3	28.3	28.3	28.3
54	Bacteroides_thetaiotaomicron_DFI.3.61	KSZ88_04460	515	Bacteroidales	Bacteroidaceae	Bacteroides	thetaiotaomicron	27.97	28.62	28.3	28.3	28.3	28.3	28.3	28.3	28.3	28.3	28.3	28.3	28.3	28.3	28.3	28.3	28.3	28.3	28.3	28.3	28.3	28.3	28.3	28.3	28.3	28.3	28.3	28.3	28.3	28.3	28.3	28.3	28.3	28.3	28.3	28.3	28.3	28.3	28.3	28.3	28.3	28.3
54	Bacteroides_thetaiotaomicron_MSK.23.25	KSU84_04050	515	Bacteroidales	Bacteroidaceae	Bacteroides	thetaiotaomicron	27.97	28.62	28.3	28.3	28.3	28.3	28.3	28.3	28.3	28.3	28.3	28.3	28.3	28.3	28.3	28.3	28.3	28.3	28.3	28.3	28.3	28.3	28.3	28.3	28.3	28.3	28.3	28.3	28.3	28.3	28.3	28.3	28.3	28.3	28.3	28.3	28.3	28.3	28.3	28.3	28.3	28.3
54	Bacteroides_thetaiotaomicron_MSK.23.42	KSU85_06575	515	Bacteroidales	Bacteroidaceae	Bacteroides	thetaiotaomicron	27.97	28.62	28.3	28.3	28.3	28.3	28.3	28.3	28.3	28.3	28.3	28.3	28.3	28.3	28.3	28.3	28.3	28.3	28.3	28.3	28.3	28.3	28.3	28.3	28.3	28.3	28.3	28.3	28.3	28.3	28.3	28.3	28.3	28.3	28.3	28.3	28.3	28.3	28.3	28.3	28.3	28.3
54	Bacteroides_thetaiotaomicron_MSK.23.45	KSV28_04050	515	Bacteroidales	Bacteroidaceae	Bacteroides	thetaiotaomicron	27.97	28.62	28.3	28.3	28.3	28.3	28.3	28.3	28.3	28.3	28.3	28.3	28.3	28.3	28.3	28.3	28.3	28.3	28.3	28.3	28.3	28.3	28.3	28.3	28.3	28.3	28.3	28.3	28.3	28.3	28.3	28.3	28.3	28.3	28.3	28.3	28.3	28.3	28.3	28.3	28.3	28.3
54	Bacteroides_thetaiotaomicron_MSK.23.49	KSU99_04055	515	Bacteroidales	Bacteroidaceae	Bacteroides	thetaiotaomicron	27.97	28.62	28.3	28.3	28.3	28.3	28.3	28.3	28.3	28.3	28.3	28.3	28.3	28.3	28.3	28.3	28.3	28.3	28.3	28.3	28.3	28.3	28.3	28.3	28.3	28.3	28.3	28.3	28.3	28.3	28.3	28.3	28.3	28.3	28.3	28.3	28.3	28.3	28.3	28.3	28.3	28.3
54	Bacteroides_thetaiotaomicron_MSK.23.85	KSU81_22905	515	Bacteroidales	Bacteroidaceae	Bacteroides	thetaiotaomicron	27.97	28.62	28.3	28.3	28.3	28.3	28.3	28.3	28.3	28.3	28.3	28.3	28.3	28.3	28.3	28.3	28.3	28.3	28.3	28.3	28.3	28.3	28.3	28.3	28.3	28.3	28.3	28.3	28.3	28.3	28.3	28.3	28.3	28.3	28.3	28.3	28.3	28.3	28.3	28.3	28.3	28.3
54	Bacteroides_caccae_AM16-49B	DW190_15560	515	Bacteroidales	Bacteroidaceae	Bacteroides	caccae	27.97	28.62	28.3	28.3	28.3	28.3	28.3	28.3	28.3	28.3	28.3	28.3	28.3	28.3	28.3	28.3	28.3	28.3	28.3	28.3	28.3	28.3	28.3	28.3	28.3	28.3	28.3	28.3	28.3	28.3	28.3	28.3	28.3	28.3	28.3	28.3	28.3	28.3	28.3	28.3	28.3	28.3
54	Bacteroides_caccae_AM26-6LB	DW706_13195	515	Bacteroidales	Bacteroidaceae	Bacteroides	caccae	27.97	28.62	28.3	28.3	28.3	28.3	28.3	28.3	28.3	28.3	28.3	28.3	28.3	28.3	28.3	28.3	28.3	28.3	28.3	28.3	28.3	28.3	28.3	28.3	28.3	28.3	28.3	28.3	28.3	28.3	28.3	28.3	28.3	28.3	28.3	28.3	28.3	28.3	28.3	28.3	28.3	28.3
54	Bacteroides_caccae_BIOML-A24	F2Y33_21025	515	Bacteroidales	Bacteroidaceae	Bacteroides	caccae	27.97	28.62	28.3	28.3	28.3	28.3	28.3	28.3	28.3	28.3	28.3	28.3	28.3	28.3	28.3	28.3	28.3	28.3	28.3	28.3	28.3	28.3	28.3	28.3	28.3	28.3	28.3	28.3	28.3	28.3	28.3	28.3	28.3	28.3	28.3	28.3	28.3	28.3	28.3	28.3	28.3	28.3
54	Bacteroides_caccae_BIOML-A25	F2Y39_22155	515	Bacteroidales	Bacteroidaceae	Bacteroides	caccae	27.97	28.62	28.3	28.3	28.3	28.3	28.3	28.3	28.3	28.3	28.3	28.3	28.3	28.3	28.3	28.3	28.3	28.3	28.3	28.3	28.3	28.3	28.3	28.3	28.3	28.3	28.3	28.3	28.3	28.3	28.3	28.3	28.3	28.3	28.3	28.3	28.3	28.3	28.3	28.3	28.3	28.3
54	Bacteroides_caccae_bj_0095	EAJ00_22090	515	Bacteroidales	Bacteroidaceae	Bacteroides	caccae	27.97	28.62	28.3	28.3	28.3	28.3	28.3	28.3	28.3	28.3	28.3	28.3	28.3	28.3	28.3	28.3	28.3	28.3	28.3	28.3	28.3	28.3	28.3	28.3	28.3	28.3	28.3	28.3	28.3	28.3	28.3	28.3	28.3	28.3	28.3	28.3	28.3	28.3	28.3	28.3	28.3	28.3
54	Bacteroides_cellulosilyticus_K25	HCG92_22910	515	Bacteroidales	Bacteroidaceae	Bacteroides	cellulosilyticus	27.97	28.62	28.3	28.3	28.3	28.3	28.3	28.3	28.3	28.3	28.3	28.3	28.3	28.3	28.3	28.3	28.3	28.3	28.3	28.3	28.3	28.3	28.3	28.3	28.3	28.3	28.3	28.3	28.3	28.3	28.3	28.3	28.3	28.3	28.3	28.3	28.3	28.3	28.3	28.3	28.3	28.3
54	Bacteroides_fragilis_14-106904-1	BJP29_013065	515	Bacteroidales	Bacteroidaceae	Bacteroides	fragilis	27.97	28.62	28.3	28.3	28.3	28.3	28.3	28.3	28.3	28.3	28.3	28.3	28.3	28.3	28.3	28.3	28.3	28.3	28.3	28.3	28.3	28.3	28.3	28.3	28.3	28.3	28.3	28.3	28.3	28.3	28.3	28.3	28.3	28.3	28.3	28.3	28.3	28.3	28.3	28.3	28.3	28.3
54	Bacteroides_fragilis_16751	AE939_12990	515	Bacteroidales	Bacteroidaceae	Bacteroides	fragilis	27.97	28.62	28.3	28.3	28.3	28.3	28.3	28.3	28.3	28.3	28.3	28.3	28.3	28.3	28.3	28.3	28.3	28.3	28.3	28.3	28.3	28.3	28.3	28.3	28.3	28.3	28.3	28.3	28.3	28.3	28.3	28.3	28.3	28.3	28.3	28.3	28.3	28.3	28.3	28.3	28.3	28.3
54	Bacteroides_fragilis_20793-3	AC094_13760	515	Bacteroidales	Bacteroidaceae	Bacteroides	fragilis	27.97	28.62	28.3	28.3	28.3	28.3	28.3	28.3	28.3	28.3	28.3	28.3	28.3	28.3	28.3	28.3	28.3	28.3	28.3	28.3	28.3	28.3	28.3	28.3	28.3	28.3	28.3	28.3	28.3	28.3	28.3	28.3	28.3	28.3	28.3	28.3	28.3	28.3	28.3	28.3	28.3	28.3
54	Bacteroides_fragilis_86-5443-2-2	AC141_13450	515	Bacteroidales	Bacteroidaceae	Bacteroides	fragilis	27.97	28.62	28.3	28.3	28.3	28.3	28.3	28.3	28.3	28.3	28.3	28.3	28.3	28.3	28.3	28.3	28.3	28.3	28.3	28.3	28.3	28.3	28.3	28.3	28.3	28.3	28.3	28.3	28.3	28.3	28.3	28.3	28.3	28.3	28.3	28.3	28.3	28.3	28.3	28.3	28.3	28.3
54	Bacteroides_fragilis_AM26-13LB	DW695_08310	515	Bacteroidales	Bacteroidaceae	Bacteroides	fragilis	27.97	28.62	28.3	28.3	28.3	28.3	28.3	28.3	28.3	28.3	28.3	28.3	28.3	28.3	28.3	28.3	28.3	28.3	28.3	28.3	28.3	28.3	28.3	28.3	28.3	28.3	28.3	28.3	28.3	28.3	28.3	28.3	28.3	28.3	28.3	28.3	28.3	28.3	28.3	28.3	28.3	28.3
54	Bacteroides_fragilis_BFR_KZ06	H3T25_13055	515	Bacteroidales	Bacteroidaceae	Bacteroides	fragilis	27.97	28.62	28.3	28.3	28.3	28.3	28.3	28.3	28.3	28.3	28.3	28.3	28.3	28.3	28.3	28.3	28.3	28.3	28.3	28.3	28.3	28.3	28.3	28.3	28.3	28.3	28.3	28.3	28.3	28.3	28.3	28.3	28.3	28.3	28.3	28.3	28.3	28.3	28.3	28.3	28.3	28.3
54	Bacteroides_fragilis_BFR_KZ12	H3T28_11575	515	Bacteroidales	Bacteroidaceae	Bacteroides	fragilis	27.97	28.62	28.3	28.3	28.3	28.3	28.3	28.3	28.3	28.3	28.3	28.3	28.3	28.3	28.3	28.3	28.3	28.3	28.3	28.3	28.3	28.3	28.3	28.3	28.3	28.3	28.3	28.3	28.3	28.3	28.3	28.3	28.3	28.3	28.3	28.3	28.3	28.3	28.3	28.3	28.3	28.3
54	Bacteroides_fragilis_BOB25	VU15_05500	515	Bacteroidales	Bacteroidaceae	Bacteroides	fragilis	27.97	28.62	28.3	28.3	28.3	28.3	28.3	28.3	28.3	28.3	28.3	28.3	28.3	28.3	28.3	28.3	28.3	28.3	28.3	28.3	28.3	28.3	28.3	28.3	28.3	28.3	28.3	28.3	28.3	28.3	28.3	28.3	28.3	28.3	28.3	28.3	28.3	28.3	28.3	28.3	28.3	28.3
54	Bacteroides_fragilis_BSD2780061687_150420_F6	I2C59_RS13100	515	Bacteroidales	Bacteroidaceae	Bacteroides	fragilis	27.97	28.62	28.3	28.3	28.3	28.3	28.3	28.3	28.3	28.3	28.3	28.3	28.3	28.3	28.3	28.3	28.3	28.3	28.3	28.3	28.3	28.3	28.3	28.3	28.3	28.3	28.3	28.3	28.3	28.3	28.3	28.3	28.3	28.3	28.3	28.3	28.3	28.3	28.3	28.3	28.3	28.3
54	Bacteroides_fragilis_BSD2780061689_150309_H4	I2D06_RS09340	515	Bacteroidales	Bacteroidaceae	Bacteroides	fragilis	27.97	28.62	28.3	28.3	28.3	28.3	28.3	28.3	28.3	28.3	28.3	28.3	28.3	28.3	28.3	28.3	28.3	28.3	28.3	28.3	28.3	28.3	28.3	28.3	28.3	28.3	28.3	28.3	28.3	28.3	28.3	28.3	28.3	28.3	28.3	28.3	28.3	28.3	28.3	28.3	28.3	28.3
54	Bacteroides_fragilis_BSD2780120874b_170522_C6	I2H77_RS07055	515	Bacteroidales	Bacteroidaceae	Bacteroides	fragilis	27.97	28.62	28.3	28.3	28.3	28.3	28.3	28.3	28.3	28.3	28.3	28.3	28.3	28.3	28.3	28.3	28.3	28.3	28.3	28.3	28.3	28.3	28.3	28.3	28.3	28.3	28.3	28.3	28.3	28.3	28.3	28.3	28.3	28.3	28.3	28.3	28.3	28.3	28.3	28.3	28.3	28.3
54	Bacteroides_fragilis_COR2-248-WT-1	HF842_02790	515	Bacteroidales	Bacteroidaceae	Bacteroides	fragilis	27.97	28.62	28.3	28.3	28.3	28.3	28.3	28.3	28.3	28.3	28.3	28.3	28.3	28.3	28.3	28.3	28.3	28.3	28.3	28.3	28.3	28.3	28.3	28.3	28.3	28.3	28.3	28.3	28.3	28.3	28.3	28.3	28.3	28.3	28.3	28.3	28.3	28.3	28.3	28.3	28.3	28.3
54	Bacteroides_fragilis_FSDTA-HCK-B8	G7060_RS07430	515	Bacteroidales	Bacteroidaceae	Bacteroides	fragilis	27.97	28.62	28.3	28.3	28.3	28.3	28.3	28.3	28.3	28.3	28.3	28.3	28.3	28.3	28.3	28.3	28.3	28.3	28.3	28.3	28.3	28.3	28.3	28.3	28.3	28.3	28.3	28.3	28.3	28.3	28.3	28.3	28.3	28.3	28.3	28.3	28.3	28.3	28.3	28.3	28.3	28.3
54	Bacteroides_fragilis_HCK-B3	DWS34_08070	515	Bacteroidales	Bacteroidaceae	Bacteroides	fragilis	27.97	28.62	28.3	28.3	28.3	28.3	28.3	28.3	28.3	28.3	28.3	28.3	28.3	28.3	28.3	28.3	28.3	28.3	28.3	28.3	28.3	28.3	28.3	28.3	28.3	28.3	28.3	28.3	28.3	28.3	28.3	28.3	28.3	28.3	28.3	28.3	28.3	28.3	28.3	28.3	28.3	28.3
54	Bacteroides_fragilis_OF05-11AC	DXA78_02925	515	Bacteroidales	Bacteroidaceae	Bacteroides	fragilis	27.97	28.62	28.3	28.3	28.3	28.3	28.3	28.3	28.3	28.3	28.3	28.3	28.3	28.3	28.3	28.3	28.3	28.3	28.3	28.3	28.3	28.3	28.3	28.3	28.3	28.3	28.3	28.3	28.3	28.3	28.3	28.3	28.3	28.3	28.3	28.3	28.3	28.3	28.3	28.3	28.3	28.3
54	Bacteroides_fragilis_OF05-13AC	DXA81_02930	515	Bacteroidales	Bacteroidaceae	Bacteroides	fragilis	27.97	28.62	28.3	28.3	28.3	28.3	28.3	28.3	28.3	28.3	28.3	28.3	28.3	28.3	28.3	28.3	28.3	28.3	28.3	28.3	28.3	28.3	28.3	28.3	28.3	28.3	28.3	28.3	28.3	28.3	28.3	28.3	28.3	28.3	28.3	28.3	28.3	28.3	28.3	28.3	28.3	28.3
54	Bacteroides_fragilis_TF09-1	DXC86_01935	515	Bacteroidales	Bacteroidaceae	Bacteroides	fragilis	27.97	28.62	28.3	28.3	28.3	28.3	28.3	28.3	28.3	28.3	28.3	28.3	28.3	28.3	28.3	28.3	28.3	28.3	28.3	28.3	28.3	28.3	28.3	28.3	28.3	28.3	28.3	28.3	28.3	28.3	28.3	28.3	28.3	28.3	28.3	28.3	28.3	28.3	28.3	28.3	28.3	28.3
54	Bacteroides_fragilis_US326	CQW36_01578	515	Bacteroidales	Bacteroidaceae	Bacteroides	fragilis	27.97	28.62	28.3	28.3	28.3	28.3	28.3	28.3	28.3	28.3	28.3	28.3	28.3	28.3	28.3	28.3	28.3	28.3	28.3	28.3	28.3	28.3	28.3	28.3	28.3	28.3	28.3	28.3	28.3	28.3	28.3	28.3	28.3	28.3	28.3	28.3	28.3	28.3	28.3	28.3	28.3	28.3
54	Bacteroides_fragilis_str_20793-3	M075_1403	515	Bacteroidales	Bacteroidaceae	Bacteroides	fragilis	27.97	28.62	28.3	28.3	28.3	28.3	28.3	28.3	28.3	28.3	28.3	28.3	28.3	28.3	28.3	28.3	28.3	28.3	28.3	28.3	28.3	28.3	28.3	28.3	28.3	28.3	28.3	28.3	28.3	28.3	28.3	28.3	28.3	28.3	28.3	28.3	28.3	28.3	28.3	28.3	28.3	28.3
54	Bacteroides_fragilis_str_3725_D9v	M107_1286	515	Bacteroidales	Bacteroidaceae	Bacteroides	fragilis	27.97	28.62	28.3	28.3	28.3	28.3	28.3	28.3	28.3	28.3	28.3	28.3	28.3	28.3	28.3	28.3	28.3	28.3	28.3	28.3	28.3	28.3	28.3	28.3	28.3	28.3	28.3	28.3	28.3	28.3	28.3	28.3	28.3	28.3	28.3	28.3	28.3	28.3	28.3	28.3	28.3	28.3
54	Bacteroides_fragilis_str_S23L17	M138_1324	515	Bacteroidales	Bacteroidaceae	Bacteroides	fragilis	27.97	28.62	28.3	28.3	28.3	28.3	28.3	28.3	28.3	28.3	28.3	28.3	28.3	28.3	28.3	28.3	28.3	28.3	28.3	28.3	28.3	28.3	28.3	28.3	28.3	28.3	28.3	28.3	28.3	28.3	28.3	28.3	28.3	28.3	28.3	28.3	28.3	28.3	28.3	28.3	28.3	28.3
54	Bacteroides_fragilis_str_S23L24	M139_1338	515	Bacteroidales	Bacteroidaceae	Bacteroides	fragilis	27.97	28.62	28.3	28.3	28.3	28.3	28.3	28.3	28.3	28.3	28.3	28.3	28.3	28.3	28.3	28.3	28.3	28.3	28.3	28.3	28.3	28.3	28.3	28.3	28.3	28.3	28.3	28.3	28.3	28.3	28.3	28.3	28.3	28.3	28.3	28.3	28.3	28.3	28.3	28.3	28.3	28.3
54	Bacteroides_fragilis_str_S23_R14	M087_1178	515	Bacteroidales	Bacteroidaceae	Bacteroides	fragilis	27.97	28.62	28.3	28.3	28.3	28.3	28.3	28.3	28.3	28.3	28.3	28.3	28.3	28.3	28.3	28.3	28.3	28.3	28.3	28.3	28.3	28.3	28.3	28.3	28.3	28.3	28.3	28.3	28.3	28.3	28.3	28.3	28.3	28.3	28.3	28.3	28.3	28.3	28.3	28.3	28.3	28.3
54	Bacteroides_ovatus_An161	B5F02_15940	515	Bacteroidales	Bacteroidaceae	Bacteroides	ovatus	27.97	28.62	28.3	28.3	28.3	28.3	28.3	28.3	28.3	28.3	28.3	28.3	28.3	28.3	28.3	28.3	28.3	28.3	28.3	28.3	28.3	28.3	28.3	28.3	28.3	28.3	28.3	28.3	28.3	28.3	28.3	28.3	28.3	28.3	28.3	28.3	28.3	28.3	28.3	28.3	28.3	28.3
54	Bacteroides_ovatus_MSK.22.29	KSU86_16435	515	Bacteroidales	Bacteroidaceae	Bacteroides	ovatus	27.97	28.62	28.3	28.3	28.3	28.3	28.3	28.3	28.3	28.3	28.3	28.3	28.3	28.3	28.3	28.3	28.3	28.3	28.3	28.3	28.3	28.3	28.3	28.3	28.3	28.3	28.3	28.3	28.3	28.3	28.3	28.3	28.3	28.3	28.3	28.3	28.3	28.3	28.3	28.3	28.3	28.3
54	Bacteroides_sp_4_1_36	HMPREF1007_02691	515	Bacteroidales	Bacteroidaceae	Bacteroides		27.97	28.62	28.3	28.3	28.3	28.3	28.3	28.3	28.3	28.3	28.3	28.3	28.3	28.3	28.3	28.3	28.3	28.3	28.3	28.3	28.3	28.3	28.3	28.3	28.3	28.3	28.3	28.3	28.3	28.3	28.3	28.3	28.3	28.3	28.3	28.3	28.3	28.3	28.3	28.3	28.3	28.3
54	Bacteroides_sp_AM23-12	DW640_12135	515	Bacteroidales	Bacteroidaceae	Bacteroides		27.97	28.62	28.3	28.3	28.3	28.3	28.3	28.3	28.3	28.3	28.3	28.3	28.3	28.3	28.3	28.3	28.3	28.3	28.3	28.3	28.3	28.3	28.3	28.3	28.3	28.3	28.3	28.3	28.3	28.3	28.3	28.3	28.3	28.3	28.3	28.3	28.3	28.3	28.3	28.3	28.3	28.3
54	Bacteroides_sp_AR20	SAMN02910431_00181	515	Bacteroidales	Bacteroidaceae	Bacteroides		27.97	28.62	28.3	28.3	28.3	28.3	28.3	28.3	28.3	28.3	28.3	28.3	28.3	28.3	28.3	28.3	28.3	28.3	28.3	28.3	28.3	28.3	28.3	28.3	28.3	28.3	28.3	28.3	28.3	28.3	28.3	28.3	28.3	28.3	28.3	28.3	28.3	28.3	28.3	28.3	28.3	28.3
54	Bacteroides_thetaiotaomicron_19_BTHE	ADB40_RS05630	515	Bacteroidales	Bacteroidaceae	Bacteroides	thetaiotaomicron	27.97	28.62	28.3	28.3	28.3	28.3	28.3	28.3	28.3	28.3	28.3	28.3	28.3	28.3	28.3	28.3	28.3	28.3	28.3	28.3	28.3	28.3	28.3	28.3	28.3	28.3	28.3	28.3	28.3	28.3	28.3	28.3	28.3	28.3	28.3	28.3	28.3	28.3	28.3	28.3	28.3	28.3
54	Bacteroides_thetaiotaomicron_AF03-26	DWV24_21775	515	Bacteroidales	Bacteroidaceae	Bacteroides	thetaiotaomicron	27.97	28.62	28.3	28.3	28.3	28.3	28.3	28.3	28.3	28.3	28.3	28.3	28.3	28.3	28.3	28.3	28.3	28.3	28.3	28.3	28.3	28.3	28.3	28.3	28.3	28.3	28.3	28.3	28.3	28.3	28.3	28.3	28.3	28.3	28.3	28.3	28.3	28.3	28.3	28.3	28.3	28.3
54	Bacteroides_thetaiotaomicron_AF37-12	DW011_18935	515	Bacteroidales	Bacteroidaceae	Bacteroides	thetaiotaomicron	27.97	28.62	28.3	28.3	28.3	28.3	28.3	28.3	28.3	28.3	28.3	28.3	28.3	28.3	28.3	28.3	28.3	28.3	28.3	28.3	28.3	28.3	28.3	28.3	28.3	28.3	28.3	28.3	28.3	28.3	28.3	28.3	28.3	28.3	28.3	28.3	28.3	28.3	28.3	28.3	28.3	28.3
54	Bacteroides_thetaiotaomicron_An878	I6F00_02460	515	Bacteroidales	Bacteroidaceae	Bacteroides	thetaiotaomicron	27.97	28.62	28.3	28.3	28.3	28.3	28.3	28.3	28.3	28.3	28.3	28.3	28.3	28.3	28.3	28.3	28.3	28.3	28.3	28.3	28.3	28.3	28.3	28.3	28.3	28.3	28.3	28.3	28.3	28.3	28.3	28.3	28.3	28.3	28.3	28.3	28.3	28.3	28.3	28.3	28.3	28.3
54	Bacteroides_thetaiotaomicron_DC20	FIB20_11510	515	Bacteroidales	Bacteroidaceae	Bacteroides	thetaiotaomicron	27.97	28.62	28.3	28.3	28.3	28.3	28.3	28.3	28.3	28.3	28.3	28.3	28.3	28.3	28.3	28.3	28.3	28.3	28.3	28.3	28.3	28.3	28.3	28.3	28.3	28.3	28.3	28.3	28.3	28.3	28.3	28.3	28.3	28.3	28.3	28.3	28.3	28.3	28.3	28.3	28.3	28.3
54	Bacteroides_thetaiotaomicron_DC21	FIA61_02385	515	Bacteroidales	Bacteroidaceae	Bacteroides	thetaiotaomicron	27.97	28.62	28.3	28.3	28.3	28.3	28.3	28.3	28.3	28.3	28.3	28.3	28.3	28.3	28.3	28.3	28.3	28.3	28.3	28.3	28.3	28.3	28.3	28.3	28.3	28.3	28.3	28.3	28.3	28.3	28.3	28.3	28.3	28.3	28.3	28.3	28.3	28.3	28.3	28.3	28.3	28.3
54	Bacteroides_thetaiotaomicron_KPPR-3	SAMN02910322_02356	515	Bacteroidales	Bacteroidaceae	Bacteroides	thetaiotaomicron	27.97	28.62	28.3	28.3	28.3	28.3	28.3	28.3	28.3	28.3	28.3	28.3	28.3	28.3	28.3	28.3	28.3	28.3	28.3	28.3	28.3	28.3	28.3	28.3	28.3	28.3	28.3	28.3	28.3	28.3	28.3	28.3	28.3	28.3	28.3	28.3	28.3	28.3	28.3	28.3	28.3	28.3
54	Phocaeicola_dorei_BIOML-A5	F2Y61_10120	515	Bacteroidales	Bacteroidaceae	Phocaeicola	dorei	27.97	28.62	28.3	28.3	28.3	28.3	28.3	28.3	28.3	28.3	28.3	28.3	28.3	28.3	28.3	28.3	28.3	28.3	28.3	28.3	28.3	28.3	28.3	28.3	28.3	28.3	28.3	28.3	28.3	28.3	28.3	28.3	28.3	28.3	28.3	28.3	28.3	28.3	28.3	28.3	28.3	28.3
54	Phocaeicola_vulgatus_AM39-10	DW874_11345	515	Bacteroidales	Bacteroidaceae	Phocaeicola	vulgatus	27.97	28.62	28.3	28.3	28.3	28.3	28.3	28.3	28.3	28.3	28.3	28.3	28.3	28.3	28.3	28.3	28.3	28.3	28.3	28.3	28.3	28.3	28.3	28.3	28.3	28.3	28.3	28.3	28.3	28.3	28.3	28.3	28.3	28.3	28.3	28.3	28.3	28.3	28.3	28.3	28.3	28.3
54	Phocaeicola_vulgatus_Bv127	L4X28_18045	515	Bacteroidales	Bacteroidaceae	Phocaeicola	vulgatus	27.97	28.62	28.3	28.3	28.3	28.3	28.3	28.3	28.3	28.3	28.3	28.3	28.3	28.3	28.3	28.3	28.3	28.3	28.3	28.3	28.3	28.3	28.3	28.3	28.3	28.3	28.3	28.3	28.3	28.3	28.3	28.3	28.3	28.3	28.3	28.3	28.3	28.3	28.3	28.3	28.3	28.3
54	Phocaeicola_vulgatus_Bv4618	L4X32_20005	515	Bacteroidales	Bacteroidaceae	Phocaeicola	vulgatus	27.97	28.62	28.3	28.3	28.3	28.3	28.3	28.3	28.3	28.3	28.3	28.3	28.3	28.3	28.3	28.3	28.3	28.3	28.3	28.3	28.3	28.3	28.3	28.3	28.3	28.3	28.3	28.3	28.3	28.3	28.3	28.3	28.3	28.3	28.3	28.3	28.3	28.3	28.3	28.3	28.3	28.3
54	Phocaeicola_vulgatus_VPI-2365	HKQ49_09165	515	Bacteroidales	Bacteroidaceae	Phocaeicola	vulgatus	27.97	28.62	28.3	28.3	28.3	28.3	28.3	28.3	28.3	28.3	28.3	28.3	28.3	28.3	28.3	28.3	28.3	28.3	28.3	28.3	28.3	28.3	28.3	28.3	28.3	28.3	28.3	28.3	28.3	28.3	28.3	28.3	28.3	28.3	28.3	28.3	28.3	28.3	28.3	28.3	28.3	28.3
54	Bacteroides_caccae_OM05-21BH	DXB67_21205	515	Bacteroidales	Bacteroidaceae	Bacteroides	caccae	27.97	28.62	28.3	28.3	28.3	28.3	28.3	28.3	28.3	28.3	28.3	28.3	28.3	28.3	28.3	28.3	28.3	28.3	28.3	28.3	28.3	28.3	28.3	28.3	28.3	28.3	28.3	28.3	28.3	28.3	28.3	28.3	28.3	28.3	28.3	28.3	28.3	28.3	28.3	28.3	28.3	28.3
[truncated: 1,078 more columns]

## Sheet: Tab2 CDCL patterns
Table S1 - Tab 2 - 28 Patterns of CDCL proteins in genomes
cluster representatives
pattern no.	clusters	no. genomes	genome		first CDCL locus tag	size (aa)		second CDCL locus tag	size (aa)		third CDCL locus tag	size (aa)
1	40-20-1	126	Phocaeicola_vulgatus_CL10T00C06		M0N98_00534	286		M0N98_00533	515		M0N98_00532	350
1			Phocaeicola_vulgatus_NLAE-zl-G202		SAMN04487923_10815	286		SAMN04487923_10814	515		SAMN04487923_10813	350
1			Phocaeicola_vulgatus_D41t1_190614_G1		I2C65_RS20560	286		I2C65_RS20565	515		I2C65_RS20570	350
1			Phocaeicola_dorei_BIOML-A1		F2Y58_12375	286		F2Y58_12380	515		F2Y58_12385	350
1			Phocaeicola_dorei_BIOML-A3		F2Y56_11965	295		F2Y56_11960	515		F2Y56_11955	350
1			Phocaeicola_dorei_BIOML-A4		F2Y51_12080	295		F2Y51_12075	515		F2Y51_12070	350
1			Phocaeicola_dorei_BJH_58		K0F53_02355	295		K0F53_02350	515		K0F53_02345	350
1			Phocaeicola_dorei_DSM_17855		BACDOR_02007	295		BACDOR_02006	515		BACDOR_02005	350
1			Phocaeicola_dorei_DSM_17855_dup1		GKD17_23035	295		GKD17_23030	515		GKD17_23025	350
1			Phocaeicola_dorei_aa_0143		EAJ02_11900	295		EAJ02_11905	515		EAJ02_11910	350
1			Phocaeicola_vulgatus_1001095H_141210_H7		I4W05_RS10370	286		I4W05_RS10375	515		I4W05_RS10380	350
1			Phocaeicola_vulgatus_5.BV.Fmh		KXD64_RS20935	286		KXD64_RS20930	515		KXD64_RS20925	350
1			Phocaeicola_vulgatus_A41		KXD66_RS20670	286		KXD66_RS20665	515		KXD66_RS20660	350
1			Phocaeicola_vulgatus_AF29-13		DWZ06_20650	286		DWZ06_20645	515		DWZ06_20640	350
1			Phocaeicola_vulgatus_AM28-1		DW730_20370	286		DW730_20365	515		DW730_20360	350
1			Phocaeicola_vulgatus_AM30-40		DW783_23445	286		DW783_23450	515		DW783_23455	350
1			Phocaeicola_vulgatus_An905		I6E53_19085	286		I6E53_19080	515		I6E53_19075	350
1			Phocaeicola_vulgatus_Bv4372		L4X52_21895	286		L4X52_21890	515		L4X52_21885	350
1			Phocaeicola_vulgatus_Bv4410		L4X53_20370	286		L4X53_20375	515		L4X53_20380	350
1			Phocaeicola_vulgatus_Bv452		L4X54_21465	286		L4X54_21460	515		L4X54_21455	350
1			Phocaeicola_vulgatus_Bv4750		L4X35_21655	286		L4X35_21650	515		L4X35_21645	350
1			Phocaeicola_vulgatus_Bv4806		L4X37_20775	286		L4X37_20780	515		L4X37_20785	350
1			Phocaeicola_vulgatus_Bv5		L4X40_21495	286		L4X40_21490	515		L4X40_21485	350
1			Phocaeicola_vulgatus_Bv5418		L4X45_21690	286		L4X45_21695	515		L4X45_21700	350
1			Phocaeicola_vulgatus_Bv86		L4X47_20855	286		L4X47_20850	515		L4X47_20845	350
1			Phocaeicola_vulgatus_CL01T12C17		EH214_04237	286		EH214_04238	515		EH214_04239	350
1			Phocaeicola_vulgatus_CL14T03C19		EH215_04271	286		EH215_04270	515		EH215_04269	350
1			Phocaeicola_vulgatus_D59t2_181005_D1		I2E18_RS19125	286		I2E18_RS19120	515		I2E18_RS19115	350
1			Phocaeicola_vulgatus_DH4096S		HKQ52_21130	286		HKQ52_21135	515		HKQ52_21140	350
1			Phocaeicola_vulgatus_FDAARGOS_1099		I6I56_20890	286		I6I56_20885	515		I6I56_20880	350
1			Phocaeicola_vulgatus_H23		HUV02_21905	286		HUV02_21900	515		HUV02_21895	350
1			Phocaeicola_vulgatus_MB20-185		NCY83_20795	286		NCY83_20790	515		NCY83_20785	350
1			Phocaeicola_vulgatus_MB20-33		NCY99_20605	286		NCY99_20610	515		NCY99_20615	350
1			Phocaeicola_vulgatus_MCC208		GPK99_18090	286		GPK99_18085	515		GPK99_18080	350
1			Phocaeicola_vulgatus_MCC221		GPL07_17275	286		GPL07_17280	515		GPL07_17285	350
1			Phocaeicola_vulgatus_MSK.17.5		KSY01_21315	274		KSY01_21320	515		KSY01_21325	350
1			Phocaeicola_vulgatus_MSK.17.55		KSY03_21310	274		KSY03_21315	515		KSY03_21320	350
1			Phocaeicola_vulgatus_MSK.17.56		KSX99_21385	274		KSX99_21390	515		KSX99_21395	350
1			Phocaeicola_vulgatus_MSK.17.64		KSX94_20850	274		KSX94_20855	515		KSX94_20860	350
1			Phocaeicola_vulgatus_MSK.17.65		KSX95_21355	274		KSX95_21360	515		KSX95_21365	350
1			Phocaeicola_vulgatus_MSK.17.67		KSX96_21275	274		KSX96_21280	515		KSX96_21285	350
1			Phocaeicola_vulgatus_MSK.17.71		KSX82_21390	274		KSX82_21395	515		KSX82_21400	350
1			Phocaeicola_vulgatus_MSK.17.87		KSY02_21390	274		KSY02_21395	515		KSY02_21400	350
1			Phocaeicola_vulgatus_MSK.17.91		KSX98_21395	274		KSX98_21400	515		KSX98_21405	350
1			Phocaeicola_vulgatus_MSK.17.92		KSX86_21515	274		KSX86_21520	515		KSX86_21525	350
1			Phocaeicola_vulgatus_MSK.17.93		KSX90_21520	274		KSX90_21525	515		KSX90_21530	350
1			Phocaeicola_vulgatus_OM06-14		DXB82_19910	286		DXB82_19915	515		DXB82_19920	350
1			Phocaeicola_vulgatus_OM06-31AC		DXB90_19810	286		DXB90_19815	515		DXB90_19820	350
1			Phocaeicola_vulgatus_OM08-13BH		DXC16_24350	286		DXC16_24355	515		DXC16_24360	350
1			Phocaeicola_vulgatus_TF05-18		DXC44_21600	286		DXC44_21605	515		DXC44_21610	350
1			Phocaeicola_vulgatus_VPI-4506		HKQ54_00280	286		HKQ54_00285	515		HKQ54_00290	350
1			Phocaeicola_vulgatus_WCA-389-WT-3C		FYJ30_23120	286		FYJ30_23115	515		FYJ30_23110	350
1			Phocaeicola_vulgatus_am_0224		EAJ12_22980	286		EAJ12_22975	515		EAJ12_22970	350
1			Phocaeicola_vulgatus_dnLKV7		C800_03885	286		C800_03884	515		C800_03883	350
1			Phocaeicola_vulgatus_AF04-25		DWV33_21810	286		DWV33_21815	515		DWV33_21820	350
1			Bacteroides_uniformis_PtFD3Pch2		JQN06_04200	295		JQN06_04205	515		JQN06_04210	350
1			Phocaeicola_dorei_1001099B_141217_G4		I2I39_RS04220	286		I2I39_RS04215	515		I2I39_RS04210	350
1			Phocaeicola_dorei_1001275B_160808_H6		I2D11_RS15155	295		I2D11_RS15150	515		I2D11_RS15145	350
1			Phocaeicola_dorei_1001302B_160321_F1		I2F32_RS09030	295		I2F32_RS09035	515		I2F32_RS09040	350
1			Phocaeicola_dorei_5_1_36_D4		BSEG_03440	295		BSEG_03439	515		BSEG_03438	350
1			Phocaeicola_dorei_81B11		EXC84_RS10315	295		EXC84_RS10320	515		EXC84_RS10325	350
1			Phocaeicola_dorei_AF27-18BH		DWY81_19070	286		DWY81_19075	515		DWY81_19080	350
1			Phocaeicola_dorei_An41		B5F95_17835	286		B5F95_17840	515		B5F95_17845	350
1			Phocaeicola_dorei_BIOML-A10		F2Y92_11365	286		F2Y92_11360	515		F2Y92_11355	350
1			Phocaeicola_dorei_BIOML-A11		F2Y59_11620	295		F2Y59_11625	515		F2Y59_11630	350
1			Phocaeicola_dorei_BIOML-A12		F2Y80_05985	295		F2Y80_05980	515		F2Y80_05975	350
1			Phocaeicola_dorei_BIOML-A13		F2Y91_03665	295		F2Y91_03670	515		F2Y91_03675	350
1			Phocaeicola_dorei_BIOML-A14		F2Z02_09740	295		F2Z02_09745	515		F2Z02_09750	350
1			Phocaeicola_dorei_BIOML-A15		F2Y96_05715	295		F2Y96_05720	515		F2Y96_05725	350
1			Phocaeicola_dorei_BIOML-A16		F2Y99_06655	295		F2Y99_06660	515		F2Y99_06665	350
1			Phocaeicola_dorei_BIOML-A17		F2Y98_00725	295		F2Y98_00730	515		F2Y98_00735	350
1			Phocaeicola_dorei_BIOML-A18		F2Z04_05080	295		F2Z04_05085	515		F2Z04_05090	350
1			Phocaeicola_dorei_BIOML-A19		F2Z05_03715	295		F2Z05_03720	515		F2Z05_03725	350
1			Phocaeicola_dorei_BIOML-A20		F2Z03_10900	286		F2Z03_10905	515		F2Z03_10910	350
1			Phocaeicola_dorei_BIOML-A21		F2Y97_11455	295		F2Y97_11460	515		F2Y97_11465	350
1			Phocaeicola_dorei_BIOML-A22		F2Z19_05860	286		F2Z19_05855	515		F2Z19_05850	350
1			Phocaeicola_dorei_BIOML-A23		F2Z01_03740	295		F2Z01_03745	515		F2Z01_03750	350
1			Phocaeicola_dorei_BIOML-A24		F2Z00_14300	295		F2Z00_14295	515		F2Z00_14290	350
1			Phocaeicola_dorei_BIOML-A25		F2Z07_02835	295		F2Z07_02840	515		F2Z07_02845	350
1			Phocaeicola_dorei_BIOML-A26		F2Z06_14780	295		F2Z06_14785	515		F2Z06_14790	350
1			Phocaeicola_dorei_BIOML-A6		F2Y55_01075	286		F2Y55_01080	515		F2Y55_01085	350
1			Phocaeicola_dorei_BIOML-A7		F2Y43_11000	286		F2Y43_10995	515		F2Y43_10990	350
1			Phocaeicola_dorei_BIOML-A8		F2Y44_07350	295		F2Y44_07345	515		F2Y44_07340	350
1			Phocaeicola_dorei_BIOML-A9		F2Y60_03865	295		F2Y60_03870	515		F2Y60_03875	350
1			Phocaeicola_dorei_BJH_10		K0H45_00425	295		K0H45_00430	515		K0H45_00435	350
1			Phocaeicola_dorei_BJH_177		K0G68_04130	286		K0G68_04125	515		K0G68_04120	350
1			Phocaeicola_dorei_BJH_62		K0F34_04125	295		K0F34_04130	515		K0F34_04135	350
1			Phocaeicola_dorei_BJH_65		K0F92_10835	295		K0F92_10840	515		K0F92_10845	350
1			Phocaeicola_dorei_BJH_8		K0G23_07935	295		K0G23_07940	515		K0G23_07945	350
1			Phocaeicola_dorei_BJH_81		K0F74_07735	295		K0F74_07740	515		K0F74_07745	350
1			Phocaeicola_dorei_CL02T00C15		HMPREF1063_02812	286		HMPREF1063_02813	515		HMPREF1063_02814	350
1			Phocaeicola_dorei_CL02T12C06		HMPREF1064_01578	295		HMPREF1064_01579	515		HMPREF1064_01580	350
1			Phocaeicola_dorei_CL03T12C01		HMPREF1065_02522	286		HMPREF1065_02521	515		HMPREF1065_02520	350
1			Phocaeicola_dorei_CL03T12C01_UFlaPB		ABI39_05590	295		ABI39_05595	515		ABI39_05600	350
1			Phocaeicola_dorei_D31t1_170403_C3		I2C50_RS14510	295		I2C50_RS14505	515		I2C50_RS14500	350
1			Phocaeicola_dorei_D33t1_170424_G7		I2H88_RS15925	295		I2H88_RS15930	515		I2H88_RS15935	350
1			Phocaeicola_dorei_D55t1_190419_H8		I2C63_RS02375	295		I2C63_RS02370	515		I2C63_RS02365	350
1			Phocaeicola_dorei_DFI.5.24		LI167_15470	286		LI167_15475	515		LI167_15480	350
1			Phocaeicola_dorei_DFI.7.13		LI048_10320	286		LI048_10325	515		LI048_10330	350
1			Phocaeicola_dorei_DFI.7.53		L0N18_05365	295		L0N18_05370	515		L0N18_05375	350
1			Phocaeicola_dorei_DFI.7.63		L0P14_09925	295		L0P14_09920	515		L0P14_09915	350
1			Phocaeicola_dorei_DSM_108974		INF53_14765	295		INF53_14770	515		INF53_14775	350
1			Phocaeicola_dorei_FDAARGOS_1224		I6J54_20895	295		I6J54_20890	515		I6J54_20885	350
1			Phocaeicola_dorei_FSDTA-HCK-B-6		G7053_RS05420	286		G7053_RS05425	515		G7053_RS05430	350
1			Phocaeicola_dorei_JR04		GN308_00255	286		GN308_00260	515		GN308_00265	350
1			Phocaeicola_dorei_JR05		GN309_22905	295		GN309_22900	515		GN309_22895	350
1			Phocaeicola_dorei_MCC060		GPL35_11100	295		GPL35_11105	515		GPL35_11110	350
1			Phocaeicola_dorei_MGYG-HGUT-02478		FYB91_RS06090	286		FYB91_RS06095	515		FYB91_RS06100	350
1			Phocaeicola_dorei_MSK.19.12		KSX54_11740	295		KSX54_11735	515		KSX54_11730	350
1			Phocaeicola_dorei_MSK.19.36		KSX49_10605	295		KSX49_10600	515		KSX49_10595	350
1			Phocaeicola_dorei_MSK.5.10		KSU80_08900	295		KSU80_08905	515		KSU80_08910	350
1			Phocaeicola_dorei_OF04-10BH		DXA69_12690	295		DXA69_12685	515		DXA69_12680	350
1			Phocaeicola_dorei_P8wE9		FH868_RS06950	286		FH868_RS06945	515		FH868_RS06940	350
1			Phocaeicola_dorei_PtFC1P2		JQN04_07825	295		JQN04_07820	515		JQN04_07815	350
1			Phocaeicola_dorei_PtFD16M14		JQN05_07765	295		JQN05_07770	515		JQN05_07775	350
1			Phocaeicola_dorei_PtFD16P1		JQN07_06770	295		JQN07_06765	515		JQN07_06760	350
1			Phocaeicola_dorei_PtFD8M1		JQN03_18760	295		JQN03_18755	515		JQN03_18750	350
1			Phocaeicola_dorei_PtFSb8		JQM99_17305	295		JQM99_17300	515		JQM99_17295	350
1			Phocaeicola_dorei_RJX1046		E1I72_06470	286		E1I72_06475	515		E1I72_06480	350
1			Phocaeicola_dorei_RJX1047		E1I98_23965	286		E1I98_23960	515		E1I98_23955	350
1			Phocaeicola_dorei_TM05-24		DXD47_03210	295		DXD47_03215	515		DXD47_03220	350
1			Phocaeicola_dorei_VPI-2277		J8863_09920	295		J8863_09915	515		J8863_09910	350
1			Phocaeicola_dorei_VPI-3776A		J8857_20635	295		J8857_20630	515		J8857_20625	350
1			Phocaeicola_dorei_VPI-6598B		J8873_20925	295		J8873_20920	515		J8873_20915	350
1			Phocaeicola_vulgatus_AF13-53		DWV96_05215	295		DWV96_05210	515		DWV96_05205	350
1			Phocaeicola_vulgatus_AM14-27		DW162_02450	295		DW162_02445	515		DW162_02440	350
2	2-46	2	Chryseobacterium_piperi_ATCC_BAA-1782		CJF12_08420	359		CJF12_08425	494
2			Chryseobacterium_piperi_CTM		IQ37_07815	359		IQ37_RS07575	494
3	3-47	55	Chryseobacterium_indologenes_NCTC10796		NCTC10796_01948	358		NCTC10796_01949	489
3			Chryseobacterium_indologenes_163-2		MOM70_RS08605	358		MOM70_RS08600	489
3			Chryseobacterium_indologenes_243		FE904_17850	358		FE904_17855	489
3			Chryseobacterium_indologenes_3012STDY6981895		NCTC11409_01874	358		NCTC11409_01875	489
3			Chryseobacterium_indologenes_3125		JHW31_08865	358		JHW31_08870	489
3			Chryseobacterium_indologenes_742		LJF28_08565	358		LJF28_08560	489
3			Chryseobacterium_indologenes_CI1		H6W68_RS06075	358		H6W68_RS06080	489
3			Chryseobacterium_indologenes_CI10		H6W58_RS01760	358		H6W58_RS01755	489
3			Chryseobacterium_indologenes_CI11		H6W59_RS03975	358		H6W59_RS03970	489
3			Chryseobacterium_indologenes_CI12		H6W60_RS05585	358		H6W60_RS05590	489
3			Chryseobacterium_indologenes_CI14		H6W62_RS01760	358		H6W62_RS01755	489
3			Chryseobacterium_indologenes_CI15		H6W63_RS05580	358		H6W63_RS05585	489
3			Chryseobacterium_indologenes_CI16		H6W64_RS01760	358		H6W64_RS01755	489
3			Chryseobacterium_indologenes_CI17		H6W65_RS01760	358		H6W65_RS01755	489
3			Chryseobacterium_indologenes_CI18		H6W66_RS05585	358		H6W66_RS05590	489
3			Chryseobacterium_indologenes_CI19		H6W67_RS01760	358		H6W67_RS01755	489
3			Chryseobacterium_indologenes_CI2		H6W79_RS06070	358		H6W79_RS06075	489
3			Chryseobacterium_indologenes_CI20		H6W69_RS01760	358		H6W69_RS01755	489
3			Chryseobacterium_indologenes_CI21		H6W70_RS05185	358		H6W70_RS05190	489
3			Chryseobacterium_indologenes_CI22		H6W71_RS01760	358		H6W71_RS01755	489
3			Chryseobacterium_indologenes_CI23		H6W72_RS07710	358		H6W72_RS07715	489
3			Chryseobacterium_indologenes_CI24		H6W73_RS01760	358		H6W73_RS01755	489
3			Chryseobacterium_indologenes_CI25		H6W74_RS01760	358		H6W74_RS01755	489
3			Chryseobacterium_indologenes_CI26		H6W75_RS01760	358		H6W75_RS01755	489
3			Chryseobacterium_indologenes_CI27		H6W76_RS01760	358		H6W76_RS01755	489
3			Chryseobacterium_indologenes_CI28		H6W77_RS01760	358		H6W77_RS01755	489
3			Chryseobacterium_indologenes_CI29		H6W78_RS01760	358		H6W78_RS01755	489
3			Chryseobacterium_indologenes_CI3		H6W90_RS01825	358		H6W90_RS01820	489
3			Chryseobacterium_indologenes_CI30		H6W80_RS01760	358		H6W80_RS01755	489
3			Chryseobacterium_indologenes_CI31		H6W81_RS06080	358		H6W81_RS06085	489
3			Chryseobacterium_indologenes_CI32		H6W82_RS01825	358		H6W82_RS01820	489
3			Chryseobacterium_indologenes_CI33		H6W83_RS06080	358		H6W83_RS06085	489
3			Chryseobacterium_indologenes_CI34		H6W84_RS01825	358		H6W84_RS01820	489
3			Chryseobacterium_indologenes_CI35		H6W85_RS01760	358		H6W85_RS01755	489
3			Chryseobacterium_indologenes_CI36		H6W86_RS01825	358		H6W86_RS01820	489
3			Chryseobacterium_indologenes_CI38		H6W88_RS01760	358		H6W88_RS01755	489
3			Chryseobacterium_indologenes_CI39		H6W89_RS05585	358		H6W89_RS05590	489
3			Chryseobacterium_indologenes_CI4		H6W92_RS05590	358		H6W92_RS05595	489
3			Chryseobacterium_indologenes_CI40		H6W91_RS05585	358		H6W91_RS05590	489
3			Chryseobacterium_indologenes_CI5		H6W93_RS05590	358		H6W93_RS05595	489
3			Chryseobacterium_indologenes_CI6		H6W94_RS05595	358		H6W94_RS05600	489
3			Chryseobacterium_indologenes_CI7		H6W95_RS01760	358		H6W95_RS01755	489
3			Chryseobacterium_indologenes_CI8		H6W96_RS01760	358		H6W96_RS01755	489
3			Chryseobacterium_indologenes_DSM_16777		SAMN05421692_2807	358		SAMN05421692_2806	489
3			Chryseobacterium_indologenes_FDAARGOS_337		CEQ15_13090	358		CEQ15_13095	489
3			Chryseobacterium_indologenes_FDAARGOS_379		CRN76_12680	358		CRN76_12685	489
3			Chryseobacterium_indologenes_FDAARGOS_510		EGY07_03605	358		EGY07_03600	489
3			Chryseobacterium_indologenes_FDAARGOS_537		EGX91_11060	358		EGX91_11055	489
3			Chryseobacterium_indologenes_FDAARGOS_648		FOB56_12105	358		FOB56_12100	489
3			Chryseobacterium_indologenes_H5559		EG352_09955	358		EG352_09960	489
3			Chryseobacterium_indologenes_JRCGR_CIN-01		KNV96_09300	358		KNV96_09305	489
3			Chryseobacterium_indologenes_NBRC_14944		CIN01S_09_02670	358		CIN01S_09_02660	489
3			Chryseobacterium_indologenes_mars15		BN3758_RS02745	358		BN3758_RS02750	489
3			Chryseobacterium_sp_UNC8MFCol		M030_RS0116665	358		M030_RS24360	489
3			Chryseobacterium_indologenes_SQ119		IVN40_03760	352		IVN40_03755	489
4	4-52	1	Chryseobacterium_endalhagicum_L7		JET18_03665	358		JET18_03660	488
5	5-50	1	Chryseobacterium_phocaeense_6021061333		B7E04_RS19460	358		B7E04_RS19465	488
6	6-48	1	Chryseobacterium_oranimense_DSM_19055		SAMN05421866_1177	356		SAMN05421866_1178	488
7	7-51	1	Chryseobacterium_angstadtii_KM		ACM46_06270	356		ACM46_06275	489
8	8-49	4	Chryseobacterium_carnipullorum_DSM_25581		SAMN05444360_12329	356		SAMN05444360_12328	490
8			Chryseobacterium_carnipullorum_G0188		EG346_12355	356		EG346_12350	490
8			Chryseobacterium_shigense_DSM_17126		SAMN05421639_10448	356		SAMN05421639_10449	490
8			Chryseobacterium_shigense_DSM_17126_dup1		B0A69_06075	356		B0A69_06070	490
9	9-45	1	Empedobacter_tilapiae_MRS2		E4J94_17285	349		E4J94_17280	495
10	10-43	12	Elizabethkingia_miricola_NCTC11305		NCTC11305_04032	377		NCTC11305_04031	516
10			Elizabethkingia_ursingii_G4123		BBD34_19165	377		BBD34_19160	516
[truncated: 303 more rows]

## Sheet: Tab3 Summary CDCL patterns
Table S1 - Tab 3 - Summary of CDCL patterns and species present
[truncated: 52 more rows]

[truncated: 2 more sheets: 28 reps genome info, data by locus tag]
