# Supplementary material for: Distant relatives of a eukaryotic cell-specific toxin family evolved a complement-like mechanism to kill bacteria
Source: Nat Commun. 2024 Jun 12;15:5028. doi: 10.1038/s41467-024-49103-5 (PMC11169675; doi:10.1038/s41467-024-49103-5)
Supplement: Supplementary file 5 — Supplementary Dataset 2 [file 41467_2024_49103_MOESM5_ESM.xlsx]

## Sheet: metagenomic mapping results
Supplementary Data 2 - Tab 1 - mapping CDCL metagenomic hits
green shading represents a hit above threshold for a given category
CDCL considered present in a metagenome only if above threshold in all three categories
1,958 total metagenomes scanned			Bacteroides fragilis YCH46				Bacteroides fragilis US326				Phocaeicola vulgatus CL10T00C06				Parabacteroides distasonis CL03T12C09				Butyricimonas virosa MGYG-HGUT-00203				Parabacteroides gordonii MS-1				Bacteroides salyersiae BIOML-A1
				pattern 20				pattern 19				pattern 1				pattern 18				pattern 17				pattern 14				pattern 26
			NC_006347:1512273..1514942				NZ_PDCS01000006:116161..118824				NZ_CP096965:complement(694279..697764)				NZ_CP072254:complement(4775311..4778005)				NZ_CABJDM010000009:135459..138196				NZ_KE386765:complement(329548..332009)				NZ_VWMB01000011:161863..164192
			% coverage	average fold	no. reads		% coverage	average fold	no. reads		% coverage	average fold	no. reads		% coverage	average fold	no. reads		% coverage	average fold	no. reads		% coverage	average fold	no. reads		% coverage	average fold	no. reads
metagenome set	subject ID		(≥ 75)	(≥ 5)	(≥ 20)		(≥ 75)	(≥ 5)	(≥ 20)		(≥ 75)	(≥ 5)	(≥ 20)		(≥ 75)	(≥ 5)	(≥ 20)		(≥ 75)	(≥ 5)	(≥ 20)		(≥ 75)	(≥ 5)	(≥ 20)		(≥ 75)	(≥ 5)	(≥ 20)
AA_newborns_Bittinger_PRJNA557731	s101.STL.V01_1.4d						20.9835	0.4234	10
	s101.STL.V02_1mo														100	126.515	3179
total subjects scanned: 191	s107.STL.V02_1mo										100	85.7499	2781
total with any hit: 64	s124.STL.V02_1mo		89.2509	3.8165	95		10.9985	0.3544	8
total passing (all three measures):	s127.STL.V01_1.4d						6.2688	0.0946	2		14.2857	0.202	6
MGE group 1 (19-54): 1	s128.STL.V01_1.4d										82.903	3.708	122		53.9518	1.1532	30
MGE group 2 (18-54): 6	s128.STL.V02_1mo		4.7191	0.1303	5						80.2352	2.0958	77		96.9202	4.9161	117
three CDCLs group (40-20-1): 12	s130.STL.V01_1.4d		4.7191	0.0472	1		6.982	0.0946	2
CDCLs group 1 (17-53): 8	s145.STL.V02_1mo										11.5892	0.1595	6		69.7588	1.5896	38
CDCLs group 2 (16-44): 0	s153.STL.V01_1.4d		3.8951	0.0779	2
CDCLs group 3 (13-36): 0	s157.STL.V01_1.4d										85.0832	2.5011	83
CDCLs group 4 (30-31): 0	s157.STL.V02_1mo										100	13.3201	447		96.1039	4.9952	136
	s160.STL.V01_1.4d										65.634	1.2042	36
one or more hits: 23	s160.STL.V02_1mo										99.8279	9.259	307
	s161.STL.V01_1.4d		25.8052	0.4719	10		18.7312	0.283	6
	s161.STL.V02_1mo		57.5655	21.5532	554		54.2793	12.9887	325
	s176.STL.V01_1.4d		52.0974	4.1727	114		98.1231	15.3799	379
	s176.STL.V02_1mo		100	81.1532	2161		100	74.11	1830
	s180.STL.V02_1mo		4.794	0.0944	2						100	14.5579	503		33.6549	0.4096	10
	s185.STL.V01_1.4d						10.8859	0.1239	4
	s185.STL.V02_1mo														99.0353	11.6612	288
	s186.STL.V02_1mo										3.6145	0.0361	1		100	31.2976	782
	s188.STL.V01_1.4d		1.8727	0.0749	4
	s188.STL.V02_1mo														19.0724	0.3659	8
	s192.STL.V01_1.4d		4.0075	0.0801	4		9.3468	0.1869	6
	s193.STL.V01_1.4d										100	91.6999	2973
	s193.STL.V02_1mo										99.7992	34.9326	1375
	s196.STL.V01_1.4d						3.2658	0.0653	2
	s200.STL.V02_1mo		26.8539	4.4524	104						100	11.4033	360		100	193.35	4536
	s207.STL.V01_1.4d										6.1675	0.0952	4		3.3395	0.0668	2
	s210.STL.V01_1.4d										42.226	0.7126	24
	s211.STL.V02_1mo		28.6891	17.091	422						100	51.0666	1709		99.3321	21.4523	527
	s230.STL.V02_1mo										100	111.351	3595
	s231.STL.V01_1.4d										7.1142	0.1388	4
	s237.STL.V01_1.4d										3.6145	0.0361	1		99.5918	26.6297	627
	s237.STL.V02_1mo														98.0705	7.1763	169
	s245.STL.V02_1mo		95.6554	4.8715	121		12.5375	0.2658	6		44.2054	0.7995	26
	s248.STL.V01_1.4d						21.8468	0.2838	6		29.9484	0.6796	22
	s250.STL.V01_1.4d		7.5655	0.1513	4		25.2252	0.3874	10
	s252.STL.V02_1mo		43.7828	3.9824	131		99.024	16.2151	400
	s253.STL.V01_1.4d		7.7528	0.0944	2		2.1772	0.0435	2		4.2742	0.1188	4
	s257.STL.V02_1mo										2.6965	0.0539	2
	s261.STL.V02_1mo		36.0674	0.797	19						86.0585	3.2785	120		85.7885	2.3922	61
	s263.STL.V02_1mo		51.2734	15.7187	402		100	68.8964	1575
	s272.STL.V01_1.4d										100	98.9859	3349
	s272.STL.V02_1mo										100	73.2937	2383
	s275.STL.V02_1mo		34.1199	1.1019	32		82.545	2.0435	49
	s281.STL.V01_1.4d		4.8315	0.0933	2
	s283.STL.V01_1.4d		13.7828	0.3745	10		44.1441	0.8724	20
	s283.STL.V02_1mo		2.4345	0.0487	2
	s288.STL.V01_1.4d										7.2289	0.0723	2
	s291.STL.V02_1mo										3.6718	0.1446	4
	s295.STL.V01_1.4d						5.1051	0.0957	2
	s295.STL.V02_1mo														70.9091	1.61	49
	s298.STL.V01_1.4d										7.2289	0.0723	2
	s298.STL.V02_1mo										99.7992	7.5143	246
	s302.STL.V02_1mo										1.0901	0.0218	2		5.5288	0.0935	2
	s309.STL.V02_1mo		57.5655	23.2715	596		86.1862	24.6584	613						96.2894	5.7403	150
	s314.STL.V02_1mo		86.3296	3.4097	88		21.1712	0.2815	7		62.6793	1.3789	48		73.4694	2.2801	64
	s327.STL.V02_1mo		51.7603	9.6217	267		98.9865	28.8821	685
	sNA.EnvironmentalBlank.3														1.4471	0.0289	2
	sNA.EnvironmentalBlank.5										4.3603	0.0723	2		2.4861	0.0497	2
	sNA.NegativeControl.6										4.5611	0.0723	2
	sNA.NegativeControl.9										1.2909	0.0258	2
China_Liu_PRJNA328899	Sample_001										36.747	0.5594	13
	Sample_004		15.206	0.1685	3		35.6607	0.9572	17		17.2117	0.2151	5
total subjects scanned: 110	Sample_006										4.3029	0.0861	2
total with any hit: 101	Sample_007		48.8015	5.3371	95		11.2613	0.1126	2		100	30.1064	700
total passing (all three measures):	Sample_008		98.6517	18.2577	360						7.1715	0.0717	2						5.3617	0.0918	2
MGE group 1 (19-54): 13	Sample_009		75.0562	3.0337	54		11.2613	0.1689	3		26.6781	0.9036	21
MGE group 2 (18-54): 6	Sample_010		19.2509	0.2809	5						12.9088	0.2151	5		11.1317	0.1113	2
three CDCLs group (40-20-1): 16	Sample_011		16.8539	0.1685	3		5.6306	0.0563	1		8.6059	0.0861	2
CDCLs group 1 (17-53): 1	Sample_012		39.588	2.8678	51						29.5754	5.4159	126						11.0173	0.1102	2
CDCLs group 2 (16-44): 1	Sample_013		49.6255	1.8921	34						43.3161	0.9398	22
CDCLs group 3 (13-36): 0	Sample_015		45.618	0.4869	10		10.3228	0.1408	3		41.8531	0.6598	17
CDCLs group 4 (30-31): 0	Sample_016										9.2943	0.1291	3
	Sample_017		18.3521	0.2809	5						24.6127	0.4699	11						39.4051	0.7712	14
	Sample_018										17.2404	0.603	14
one or more hits: 25	Sample_019										17.0396	0.2151	5
	Sample_020		22.4719	0.2247	4		5.6306	0.0563	1		4.3029	0.0861	2
	Sample_022		80.8614	4.0449	72		46.8844	0.9009	16		46.5863	0.6859	16
	Sample_023		51.8727	0.8064	16						4.3029	0.043	1						9.1811	0.0918	2
	Sample_024		53.4457	0.7494	15						35.7143	0.422	11
	Sample_025		12.7341	0.4494	8		80.4429	3.2658	58		96.8445	4.1601	97		22.2635	0.2226	4
	Sample_026		13.633	0.5056	9						21.5146	0.2151	5						11.0173	0.1102	2
	Sample_027		73.3708	2.4262	46		55.3303	1.3592	25		33.0178	0.9541	24
	Sample_028		93.5581	5.7034	106		17.9054	0.2545	5		8.1756	0.0861	2
	Sample_029		78.9513	3.7438	67						69.0763	1.895	45
	Sample_030		99.6255	5.8517	124		97.4474	8.7962	186		99.7131	11.4891	318						99.8164	8.653	187
	Sample_031		16.8539	0.1685	3
	Sample_032		22.4719	1.5169	27						12.9088	0.1291	3
	Sample_033		9.9251	0.1596	3		11.2613	0.2252	4						22.2635	0.2226	4
	Sample_034		13.221	0.2247	4						25.6454	0.2582	6
	Sample_035		70.4869	5.6	104		5.2928	0.0946	2		30.5221	5.1799	126						58.722	2.0867	39
	Sample_036		9.3633	0.0936	2						29.5468	0.4458	11
	Sample_038		11.236	0.2247	4
	Sample_040		32.3221	0.5438	10						12.9088	0.1291	3
	Sample_041		80.3371	2.4667	50		32.9955	0.4223	9		89.7303	2.562	67						72.4568	1.6897	34
	Sample_042														59.4805	0.9421	17
	Sample_043		90.9738	1.9034	36		5.6306	0.0563	1		23.2645	0.2573	6
	Sample_044										7.1715	0.0717	2						11.0173	0.2203	4
	Sample_045		74.6816	3.1408	56		5.6306	0.1126	2		59.8394	2.2375	52
	Sample_046		12.5843	0.1685	3		11.2613	0.1126	2		4.3029	0.043	1
	Sample_047						11.2613	0.1126	2
	Sample_048		34.9438	0.9461	17						99.6845	9.6216	230						32.097	0.6522	12
	Sample_049		14.5318	0.1685	3		5.6306	0.1126	2		98.8526	7.9056	184		11.1317	0.1113	2		5.5086	0.1102	2
	Sample_050		11.236	0.1124	2
	Sample_051		5.618	0.0562	1
	Sample_053		98.9139	5.2914	97		30.1802	0.6194	11		34.3087	0.4389	11						58.6853	0.9376	18
	Sample_054		14.4569	0.2719	5						25.7028	0.2582	6
	Sample_055		10.8989	0.1124	2		7.7327	0.1126	2		40.3901	0.8979	21						15.7547	0.1653	3
	Sample_056		17.8277	0.3371	6						39.3861	1.8503	43		11.1317	0.334	6
	Sample_057		98.9139	22.236	402		33.2958	1.3423	24		100	57.1845	1349						55.6372	1.4326	26
	Sample_058		61.5356	5.4494	97		17.2673	0.6757	12		100	18.2803	425						13.5512	0.2758	5
	Sample_059		5.618	0.0562	1		8.8964	0.089	2		4.3029	0.043	1
	Sample_060		33.5955	0.8157	15		97.2222	7.7387	140		99.1394	8.9357	211		94.3599	4.8378	89		27.9471	0.3768	7
	Sample_061		51.4232	4.4876	81		5.6306	0.1126	2		100	14.9682	358
	Sample_062		39.3258	0.3933	7		11.2613	0.1126	2
	Sample_063		65.0187	1.7416	31		11.2613	0.1126	2										11.0173	0.1102	2
	Sample_064		63.4831	1.4569	27		8.3333	0.1689	3		51.1761	0.6873	16
	Sample_065		26.5918	5.9015	105						98.9673	27.8262	648
	Sample_066		28.839	0.5618	10						84.2226	2.6678	62		68.6456	1.7811	32
	Sample_067		100	25.6423	460		36.4489	2.8063	50		13.3678	0.1721	4
	Sample_068		39.0262	0.7303	13						12.8801	0.2149	5
	Sample_069		41.6105	0.5614	10		5.8559	0.1126	2		76.9076	1.506	35						26.5149	0.4407	8
	Sample_071		98.839	5.8854	105		19.97	0.3378	6		89.673	3.4426	80
	Sample_072		43.5206	3.7079	66		37.1622	0.3915	7		99.8566	17.3299	403
	Sample_073										20.4819	0.3442	8
	Sample_074		62.3221	4.7165	84		100	43.3795	771		100	29.5881	688		98.7384	5.9506	107		65.1487	1.7591	32
	Sample_075						78.3408	1.7421	31		72.49	2.965	69		25.7514	0.4453	8
	Sample_076		62.397	1.9101	34		22.1847	0.4505	8		23.3219	0.5571	13						71.7958	2.4198	44
	Sample_077		11.236	0.1124	2		33.7838	0.6757	12		31.1245	0.4733	11						11.0173	0.1102	2
	Sample_078		11.236	0.1124	2						17.2117	0.1721	4		16.6976	0.167	3
	Sample_079		95.3558	14.0449	250		92.1922	7.4321	132		12.9088	0.1721	4
	Sample_080		90.1124	4.2416	76						32.1859	2.3213	54						22.0345	0.3305	6
	Sample_081		34.3446	0.8989	16		20.1201	0.8446	15		74.3546	1.6764	39
	Sample_082		100	25.9831	463						22.2031	0.2582	6
	Sample_083		57.8652	11.9483	214		74.0616	9.4527	169		4.3029	0.0861	2
	Sample_084		73.5206	1.3483	24		11.524	0.1689	3		67.4699	1.1188	26						55.5637	0.8814	16
	Sample_085		93.7453	3.6464	65		17.3048	0.2815	5						33.3952	0.334	6
	Sample_086										3.6145	0.0361	1
	Sample_087		24.1573	1.0112	18						90.2754	2.5809	60						19.9412	0.2438	4
	Sample_088		5.618	0.0562	1						28.6001	0.6885	16
	Sample_089		33.7453	0.7865	14						16.0356	0.1721	4		18.7755	0.2226	4		22.6588	0.2754	5
	Sample_090		30.5618	0.7303	13		38.6261	0.4324	8		34.3087	0.5594	13						11.0173	0.1102	2
	Sample_091		39.1386	0.4787	9		39.4144	0.5068	9		93.0006	3.7034	88		5.5659	0.0557	1		53.1766	0.6908	13
	Sample_092		98.3895	11.6034	216		82.545	12.7387	233		99.6558	14.3789	349		93.0612	3.502	65		9.2545	0.0925	2
	Sample_093		100	41.2416	745		88.1006	5.0041	90		12.9088	0.1291	3						39.5152	0.4781	9
	Sample_094		100	28.5243	508		38.5886	2.4212	43		99.5697	26.3242	612
	Sample_095		52.4719	1.8472	33		11.4489	0.1678	3		99.1681	5.2068	121						56.5185	1.2126	22
	Sample_096		97.7903	11.4787	212		16.7042	0.2252	4		57.6305	3.5666	86		16.9944	0.2137	4		41.6452	0.6816	13
	Sample_097		68.1648	2.709	50		5.6306	0.0563	1		25.1865	0.2874	7
	Sample_098		64.7566	1.2165	22		5.6306	0.0563	1		77.0224	1.7731	43		71.4286	1.6453	31		46.1256	1.0228	20
	Sample_099		5.618	0.2247	4						100	23.6859	551						22.2549	0.379	7
	Sample_100										39.759	0.4733	11
	Sample_102		11.236	0.1124	2		5.6306	0.0563	1		8.6059	0.0861	2
	Sample_103										30.7516	0.3442	8						22.0345	0.3305	6
	Sample_104		31.4607	0.618	11						56.5404	1.5884	37						13.8817	0.3309	6
	Sample_106		11.236	0.1124	2						4.4464	0.0445	1
	Sample_107		10.3371	0.1034	2		34.9099	1.6892	30		18.101	0.7831	19						11.0173	0.2203	4
	Sample_108		62.5843	1.5461	28		5.6306	0.0563	1						11.1317	0.1113	2
	Sample_109		45.6554	1.4045	25		49.2868	1.1824	21		17.5846	0.2151	5						19.0966	0.2203	4
	Sample_110		29.9625	0.4494	8		11.2613	0.1126	2		12.5932	0.1721	4		16.6976	0.167	3		27.1759	0.2758	5
	Sample_111		28.0899	0.3933	7		5.6306	0.0563	1		68.7894	1.506	35
	Sample_112		24.794	2.191	39		20.6832	0.2252	4		100	9.5829	223						40.0661	0.4407	8
Ethiopia_Tett_PRJNA504891	CM_A01_I1_18										42.14	0.7243	25
	CM_A01_M0_18		7.5655	0.0757	2
total subjects scanned: 50	CM_A04_I1_18		81.9101	2.7236	72						64.6586	1.4157	49
total with any hit: 33	CM_A04_M0_18										5.7946	0.1159	4
total passing (all three measures):	CM_D02_M0_18		99.8127	9.4839	256
MGE group 1 (19-54): 3	CM_D03_M0_18		3.7828	0.0378	1						9.2369	0.1159	4		7.384	0.0738	2
MGE group 2 (18-54): 1	CM_D04_I1_18		4.7191	0.1135	3						5.7946	0.1159	4
three CDCLs group (40-20-1): 2	CM_D05_I1_18		68.9888	2.2423	60		7.0195	0.0758	2		73.6374	1.5697	55
CDCLs group 1 (17-53): 1	CM_D05_M0_18		96.0674	17.8588	487		67.455	4.0409	110		85.284	3.0201	110
CDCLs group 2 (16-44): 1	CM_D06_I1_18		14.4944	0.227	6
CDCLs group 3 (13-36): 0	CM_D07_I1_18		28.427	4.585	122						100	11.6994	404
CDCLs group 4 (30-31): 0	CM_D08_I1_18										17.7854	0.4633	16
	CM_D09_I1_18										5.7946	0.0579	2						7.4183	0.0742	2
	CM_D10_I1_18		9.8127	0.227	6						17.3838	0.1738	6		97.7737	5.6779	152		7.4183	0.0742	2
one or more hits: 8	CM_D11_I1_18		20.1873	0.3404	9						66.8101	1.424	50						98.8983	5.7606	157
	CM_D11_M0_18		12.5843	0.227	6
	CM_D13_I1_18		91.7228	5.0528	135						78.887	2.2212	77						7.7488	0.1484	4
	CM_D13_M0_18		37.3783	0.6326	17						71.9449	1.8365	66
	CM_D21_I1_18										8.6919	0.1159	4
	CM_D21_M0_18		20.8989	0.4101	11						19.6787	0.3104	11
	CM_D24_M0_18																		7.4183	0.0742	2
	CM_D26AB_I1_18		19.1011	0.2648	7						32.7309	0.3477	12
	CM_D26A_I13_18										20.9122	0.2897	10
	CM_D26K_I12_18										30.9524	8.2487	285
	CM_D26_M0_18		73.9326	3.024	80		35.548	0.8709	23		37.8944	0.753	26						18.5457	0.2596	7
	CM_D33_M0_18		82.0974	2.7607	73						10.6139	0.1733	6						7.4183	0.1484	4
	CM_D39_I1_18		71.7603	5.0468	136		82.9955	7.7875	207		87.9518	2.4334	85						28.498	0.408	11
	CM_D40_I1_18		66.03	12.6015	335		88.6261	4.5023	120		100	40.6976	1414
	CM_D43_I1_18														6.6048	0.075	2
	CM_D43_M0_18		21.4981	0.227	6										58.7013	1.5354	41
	CM_D48_M0_18		18.7266	0.327	9						31.0671	0.4636	16
	CM_D50_I1_18										8.2042	0.2303	8
	CM_D50_M0_18		18.015	0.4157	11						61.8474	1.2917	45
Europeans_Qin_PRJEB2054	MH0001		46.6667	0.5749	35		3.3033	0.033	2		31.8703	0.4039	32		10.3896	0.1469	9		3.2317	0.0323	2
	MH0002		85.3184	3.3712	120		88.0255	6.4471	229		99.6271	6.56	305						33.5659	0.4958	18
total subjects scanned: 124	MH0003		64.0824	3.0876	110		5.2177	0.0563	2		100	12.8804	599						76.6434	1.4862	54
total with any hit: 120	MH0004										87.1486	1.969	156		52.3191	0.8	49		11.3111	0.1131	7
total passing (all three measures):	MH0005		40.4869	0.5438	33		44.5571	0.6772	41		80.8663	1.6913	134
MGE group 1 (19-54): 11	MH0006										92.8858	2.7108	126		80.7792	1.5584	56		11.0173	0.1102	4
MGE group 2 (18-54): 3	MH0007		40.824	0.9228	56		64.2267	1.3378	81		38.8698	1.1368	90		17.8479	0.1959	12
three CDCLs group (40-20-1): 50	MH0008										100	13.7676	1091		80.334	1.3878	85
CDCLs group 1 (17-53): 2	MH0009		14.0449	0.1685	6		15.8784	0.1689	6		73.0063	1.5491	72						5.5086	0.0551	2
CDCLs group 2 (16-44): 0	MH0010		99.588	15.5045	941		17.2297	0.8423	51		30.4934	4.9409	391
CDCLs group 3 (13-36): 0	MH0011		93.2584	3.3978	121		21.2462	0.3378	12		29.0017	1.1188	52		57.8479	0.8879	32		10.0257	0.1377	5
CDCLs group 4 (30-31): 0	MH0012										100	6.8603	319		96.2523	3.0022	108
	MH0013		6.2547	0.0989	6						88.3534	2.0711	164		44.9722	0.5551	34
	MH0014		58.427	1.0393	37		21.3964	0.3378	12		54.389	1.2909	60
one or more hits: 56	MH0015		36.367	1.3348	81		25.9009	0.3468	21		99.1107	7.9266	628						14.91	0.1616	10
	MH0016										100	37.5838	1747		86.7532	2.0315	73
	MH0017		77.7903	1.5326	93		6.6066	0.0661	4						51.1688	0.8	49
	MH0018		50.7491	0.6921	42		15.4655	0.1817	11		23.1497	0.2524	20		4.898	0.049	3		6.4635	0.0646	4
	MH0019		28.1648	3.23	196						99.8566	14.0608	1114
	MH0020		83.1086	1.7951	64		13.8138	0.2252	8		100	43.6816	2031
	MH0021										33.4481	3.076	143		14.8794	0.167	6
	MH0022										51.5777	0.6816	54		42.449	0.6204	38
	MH0023		47.4532	0.9723	59		1.6517	0.0165	1		79.6615	1.6408	130						6.4635	0.0646	4
	MH0025		49.1011	1.5449	67		55.8934	1.2162	54		100	14.8818	859		99.3321	3.7829	168		37.4587	0.5564	25
	MH0027		30.9738	0.3955	24						99.082	5.8557	464		27.5696	0.2939	18		18.6559	0.1939	12
	MH0028										78.5714	1.7903	103		77.2542	1.4972	67
	MH0030		8.9888	0.0899	4						9.0361	0.0904	5
	MH0031		16.779	0.2022	8						53.4997	0.8262	48		13.3581	0.1336	6		5.5086	0.0551	2
	MH0032		92.2846	3.8727	172		72.3724	1.6036	71		68.7894	1.5453	89		67.6809	0.9963	45
	MH0033		100	22.8479	814		25.0751	1.1261	40		31.2679	7.9432	369						16.5259	0.1653	6
	MH0034		49.0637	0.8655	31		30.9309	0.3941	14		61.1589	1.5706	73
	MH0035		27.5281	0.7022	25						17.097	0.2367	11						11.0173	0.1102	4
	MH0036		67.4532	1.0918	39						99.8279	23.3637	1086
	MH0037		97.603	11.0955	395		13.2132	0.366	13		99.6558	14.7358	685		5.5659	0.0557	2
	MH0038		100	13.7419	490		87.2748	3.3788	120		92.2547	2.9905	139
	MH0039		99.0637	5.8981	210		97.485	3.8851	138		98.1354	5.2714	245						53.0665	0.6335	23
	MH0040										98.3075	6.7553	314
	MH0041		81.7978	5.0494	180		61.3739	2.2523	80		99.9713	19.5734	910						11.0173	0.1102	4
	MH0042		54.3446	0.7303	26		8.4459	0.0845	3		90.677	4.8626	226		10.3896	0.1113	4		16.5259	0.1653	6
	MH0043		57.8277	0.9831	35		8.4459	0.0845	3		96.8158	8.8196	410
	MH0044		55.4682	7.3472	262		100	17.4516	620		94.9512	8.1317	378						17.848	0.1928	7
	MH0045		85.5056	2.5	89		8.521	0.1689	6		92.1113	6.7387	313						58.9791	0.8538	31
	MH0046										86.3454	2.5172	117		46.4193	0.6679	24		27.6533	0.3856	14
	MH0047		93.2959	2.9461	105		40.5405	1.0417	37		78.8583	2.1084	98						32.1704	0.4682	17
	MH0048		39.8127	0.6154	22						98.2215	6.2599	291						32.758	0.5512	20
	MH0049		56.779	5.6423	201		66.0661	6.0495	215		31.2392	4.5379	211
	MH0050		32.809	0.5056	18		40.6532	0.5349	19		96.1847	2.6678	124		13.9147	0.1391	5		5.5086	0.0551	2
	MH0051										99.8566	8.7774	408
	MH0052		9.8127	0.1124	4		18.2057	0.2815	10		28.7435	0.3227	15						5.1414	0.0551	2
	MH0053														11.1317	0.1113	4
	MH0055		2.809	0.0281	1		11.2613	0.1126	4		59.0648	1.1199	52
	MH0056		94.6816	5.1655	184		14.1517	0.366	13		98.9386	7.6583	356						20.639	0.3581	13
	MH0057		55.7303	1.9663	70		92.9429	4.6453	165		81.5835	1.7642	82						23.6871	0.2479	9
	MH0058		28.0524	2.7787	99						88.0092	2.4527	114		91.3544	2.2816	82		5.5086	0.0551	2
	MH0059		99.6629	8.3195	297		59.1967	1.6892	60		85.4848	2.4742	115
	MH0060		81.6105	2.9775	106		28.1532	0.366	13		38.3247	0.5809	27		36.0297	0.4709	17
	MH0061		56.367	1.6854	60		65.6907	1.9707	70		100	109.625	5097
	MH0062		4.0075	0.0562	2						100	9.1816	427		94.4341	2.0289	73
	MH0063		45.3933	0.8427	30						81.5835	2.3021	107		80.5937	1.3343	48		29.0121	0.3581	13
	MH0064		23.7828	0.8427	30						99.8566	18.2648	849		3.5622	0.0557	2
	MH0065										95.0086	3.2487	151						18.105	0.2203	8
	MH0066		5.3933	0.0562	2						12.9088	0.1506	7		53.2468	0.7525	27
	MH0067		92.3596	2.9723	106		17.7553	0.2534	9		100	32.6936	1520
	MH0068		28.7266	14.5936	520						31.2392	28.2519	1314
	MH0069		69.1386	1.2348	44		2.8153	0.0282	1		71.2565	1.4415	67
	MH0070		80.2622	2.5562	91		46.0586	0.8164	29		99.541	17.2751	803		79.5547	1.6141	58		19.2802	0.1928	7
	MH0071		90	2.3498	84		21.3213	0.4508	16
	MH0072		28.764	8.7326	311						100	31.9639	1486
	MH0073		5.618	0.0562	2		19.5571	0.2534	9		100	27.9842	1301		15.2505	0.167	6
	MH0075		67.7903	1.1213	40						98.7091	5.4426	253
	MH0076		37.7528	1.0955	39		70.6081	2.4775	88		99.9426	24.6102	1144
	MH0077		88.839	1.9944	71						100	33.4303	1554		96.4378	4.0067	144		16.5259	0.1653	6
	MH0078																		5.2883	0.0551	2
	MH0079										28.7722	0.8176	38
	MH0080		99.4007	4.2865	153		10.8108	0.3097	11		7.8026	0.0861	4						51.0466	0.8263	30
	MH0081		19.6629	0.1966	7						100	9.7404	453						17.0768	0.1924	7
	MH0082		66.9663	1.5169	54		59.0465	0.9291	33		99.9139	36.029	1675
	MH0083		27.2659	0.7558	27						99.5697	9.574	445		96.8089	2.7829	100		25.4131	0.303	11
	MH0084		79.7004	1.4888	53		13.1006	0.1408	5		99.3689	4.2599	198
	MH0085		100	14.3184	510		26.4264	1.295	46						95.6215	2.8939	104		11.0173	0.1102	4
	MH0086		79.8502	1.7978	64						86.5175	3.3982	158
	O2.UC-1										8.6059	0.0861	4		12.282	0.1391	5		5.5086	0.0551	2
	O2.UC-11		30.8614	0.5899	21		5.6306	0.0563	2		36.6322	0.5809	27
	O2.UC-12		96.5543	4.1551	148						98.2215	7.5731	352		60.2597	0.974	35		31.1788	0.4958	18
	O2.UC-13										98.7665	4.7335	220		71.577	1.8093	65		41.4983	0.5509	20
	O2.UC-14										97.0166	5.142	239		66.3451	1.0019	36
	O2.UC-16										3.6145	0.043	2
	O2.UC-17		46.779	4.7719	170		90.3153	15.6227	555		18.4739	0.2151	10		87.6809	2.9221	105
	O2.UC-18										4.3029	0.043	2
	O2.UC-19										98.8812	4.8408	225						16.5259	0.1653	6
	O2.UC-20										93.5169	3.9157	182
	O2.UC-21		5.618	0.0562	2						90.4762	2.5795	120		11.1317	0.1113	4
	O2.UC-22										99.8853	22.3967	1041		99.6289	4.866	175
	O2.UC-23										28.3133	1.2269	57
	O2.UC-24										61.4458	1.0327	48		14.6568	0.167	6		2.5707	0.0257	1
	O2.UC-4		98.839	5.2195	186						100	31.1245	1447		98.4045	2.8942	104		64.0837	1.1844	43
	V1.CD-1										71.2851	1.2263	57
	V1.CD-11		4.9064	0.0562	2						99.6271	34.7814	1617						4.8843	0.0551	2
	V1.CD-12										100	107.829	5014
	V1.CD-13		11.236	0.1124	4		16.8919	0.1689	6		35.7717	0.5594	26
	V1.CD-14										99.7418	17.4475	811						49.9816	0.8538	31
	V1.CD-15										4.3029	0.043	2		91.4286	3.0297	109
	V1.CD-2		11.236	0.1124	4		34.8348	0.4223	15						12.282	0.167	6
	V1.CD-3		2.809	0.0281	1		5.6306	0.0563	2		97.4469	5.8299	271
	V1.CD-4										99.7705	10.8434	504						25.1928	0.3305	12
	V1.CD-6		67.7528	1.4045	50		5.6306	0.0563	2		100	30.0924	1399		76.7718	2.0037	72		49.5409	0.8542	31
	V1.CD-8		10	0.1685	6		28.6411	0.5068	18		45.8118	2.5169	117
	V1.CD-9		45.2434	0.618	22		7.3949	0.0845	3										5.5086	0.0551	2
	V1.UC-10										100	39.1853	1822
	V1.UC-13		88.9139	4.4101	157		22.3724	0.9009	32
	V1.UC-14		27.4157	1.4607	52						99.9713	13.2533	616
	V1.UC-15										2.1515	0.0215	1		100	6.7529	243
	V1.UC-17		25.2434	0.309	11		5.6306	0.0563	2		51.9507	0.7094	33		49.9443	0.6122	22		28.0573	0.3305	12
	V1.UC-18		55.6554	4.3539	155						99.5123	13.7909	641
	V1.UC-19		4.6816	0.0562	2		5.0676	0.0563	2		79.7476	7.2682	338		98.6271	5.2041	187
	V1.UC-21		39.6629	2.9202	104						92.685	5.7189	266
	V1.UC-6		99.2509	5.082	181		49.1742	0.7038	25		100	12.171	566		73.9147	1.5829	57
	V1.UC-7		5.618	0.0562	2		31.3438	0.3941	14		84.0218	2.1299	99		57.18	0.8616	31
	V1.UC-8		71.0112	1.2921	46						78.4854	1.6779	78
	V1.UC-9		55.1685	1.0393	37		13.2132	0.2534	9
Fiji_Brito_PRJNA217052	M1.1.ST		40.2996	0.6809	18						7.2002	0.0869	3
	M1.10.ST		87.603	14.7393	390		71.8468	12.2256	323		99.1968	5.3563	185						4.4436	0.0742	2
total subjects scanned: 172	M1.15.ST										24.2972	0.6954	24						43.408	0.7051	19
total with any hit: 168	M1.16.ST										6.0241	0.1159	4
total passing (all three measures):	M1.20.ST																		17.5542	0.2596	7
MGE group 1 (19-54): 13	M1.22.ST		3.7828	0.0378	1
MGE group 2 (18-54): 9	M1.23.ST		22.2472	0.718	19		5.5556	0.0758	2		92.2834	3.3319	115
three CDCLs group (40-20-1): 9	M1.24.ST										4.3603	0.0579	2						7.1979	0.0742	2
CDCLs group 1 (17-53): 0	M1.25.ST						7.5826	0.0758	2
CDCLs group 2 (16-44): 1	M1.26.ST																		23.2097	0.2596	7
CDCLs group 3 (13-36): 0	M1.27.ST										2.8973	0.029	1		7.1243	0.075	2
CDCLs group 4 (30-31): 0	M1.29.ST		64.9064	1.6213	43		37.0495	0.5308	14		95.7831	3.4739	120
	M1.35.ST		31.236	0.7187	19		11.4489	0.1517	4		95.4102	3.3898	117						14.4326	0.1855	5
	M1.36.ST		84.9813	9.376	248		66.5165	7.1678	189		5.7372	0.0579	2
one or more hits: 25	M1.37.ST						3.7913	0.0379	1		13.3678	0.1738	6
	M1.38.ST						3.7913	0.0379	1		14.5726	0.1738	6
	M1.4.ST		63.9326	1.3255	35						3.1268	0.0579	2
	M1.42.ST										9.5238	0.2028	7
	M1.44.ST		63.5955	27.6386	731		79.2042	24.6558	651										33.3456	0.408	11
	M1.48.ST		86.6292	43.4963	1151		77.3273	26.6318	703										79.9486	2.5986	70
	M1.5.ST										11.0442	0.1449	5
	M1.52.ST		58.3895	3.4378	91		39.8273	0.872	23		92.1974	6.0841	210
	M1.57.ST		54.1573	0.9835	26		4.4294	0.0758	2		4.2742	0.0579	2
	M1.59.ST		84.9438	2.83	75		3.7913	0.0379	1		27.6822	0.7235	25		68.5343	1.9829	53		22.6588	0.3338	9
	M1.6.ST		79.9625	20.2086	534		95.3829	20.4234	539		31.9277	47.6325	1645						86.3386	1.8546	50
	M1.61.ST		14.6816	0.1513	4		9.4219	0.1137	3		9.7533	0.1738	6
	M1.62.ST		82.2097	3.0258	80		5.2177	0.0758	2		7.0568	0.0869	3
	M1.63.ST		3.7828	0.0378	1						17.6994	0.2318	8		4.7866	0.075	2		6.3166	0.0742	2
	M1.64.ST		68.0899	1.4375	38		30.7057	0.3791	10		26.7068	0.7814	27						18.1418	0.2225	6
	M1.65.ST										4.1882	0.0579	2						3.7091	0.0371	1
	M1.7.ST		11.3858	0.1513	4		3.7913	0.0379	1		5.938	0.0869	3
	M1.8.ST		59.3258	29.7644	787		100	99.3108	2622		100	36.2774	1253
	M2.11.ST		55.9551	1.1727	31		50.8634	0.9857	26		82.8744	2.0232	70
	M2.3.ST		72.5094	1.739	46		4.955	0.0758	2
	M2.31.ST										9.2369	0.1145	4						7.4183	0.0742	2
	M2.32.ST		37.1161	0.567	15
	M2.33.ST		4.0075	0.0757	2						5.7946	0.0579	2
	M2.36.ST		9.0262	0.227	6
	M2.37.ST										10.3557	0.1738	6
	M2.38.ST		57.4157	1.5491	41		53.4159	1.3273	35		6.856	0.1159	4						27.6166	0.3709	10
	M2.39.ST		84.9064	6.8082	180		71.7718	5.8382	154
	M2.40.ST		70.7491	2.685	71		53.1907	2.161	57										11.1274	0.1451	4
	M2.41.ST		79.1011	1.7408	46		8.5961	0.1517	4
	M2.44.ST		20.1124	0.3783	10						4.1882	0.0579	2						8.5935	0.2225	6
	M2.45.ST		5.618	0.0757	2						14.5152	0.1738	6
	M2.46.ST		100	53.1479	1406		11.8243	0.1517	4		100	18.1248	626						85.5307	2.9651	80
	M2.48.ST										11.5892	0.1159	4
	M2.49.ST		16.2547	0.1839	5						45.4102	1.8832	65
	M2.5.ST		71.9101	1.4363	38		3.7913	0.0379	1		31.44	0.9561	33						26.9556	0.4451	12
	M2.50.ST		7.2285	0.1513	4		3.7913	0.0379	1		30.5795	0.4346	15
	M2.51.ST		3.9326	0.0757	2						19.65	0.2318	8
	M2.52.ST		6.0674	0.0757	2		28.1156	0.7954	21
	M2.56.ST										19.9656	0.2318	8
	M2.57.ST		67.4906	1.7775	47		11.5991	0.1502	4		32.2719	7.9874	276						95.4462	3.5604	96
	M2.58.ST		90.2996	2.1948	58
	M2.60.ST		7.4157	0.0757	2						13.9415	0.2028	7
	M2.63.ST		25.0562	0.3783	10		4.542	0.0758	2		23.3792	0.3766	13
	W1.1.ST		20.6742	0.3404	9		3.7913	0.0379	1		74.0677	1.8827	65
	W1.11.ST		25.6929	0.3783	10		28.7162	0.3791	10		31.2392	6.0192	208
	W1.13.ST		57.603	10.3528	274		75.3003	12.9516	342		41.7097	70.9142	2449
	W1.14.ST		7.5655	0.0757	2		3.7913	0.0379	1		47.0166	0.7533	26
	W1.15.ST		47.8277	1.0213	27		32.3198	0.7583	20		15.634	0.4346	15										8.2047	0.082	2
	W1.18.ST		5.5056	0.0757	2						8.4624	0.1738	6
	W1.2.ST														58.4787	1.4991	40		30.2607	0.3709	10
	W1.20.ST		73.7453	3.0981	82		55.3303	5.3408	141		97.9633	3.7303	129						27.0657	0.2967	8
	W1.21.ST		37.2659	0.4476	12						52.3523	0.9271	32
	W1.22.ST						3.7913	0.0379	1
	W1.26.ST		3.9326	0.0757	2						12.7367	0.2028	7						11.2009	0.1484	4
	W1.27.ST		68.9888	1.8157	48		13.4384	0.2275	6		13.4538	0.2028	7		23.0427	0.3677	10		57.253	0.9636	26
	W1.3.ST		4.3071	0.0757	2						11.245	0.1449	5
	W1.31.ST		36.7041	0.7187	19		8.2583	0.1137	3		5.1635	0.0579	2
	W1.33.ST		60.1873	0.7944	21						5.7946	0.0579	2
	W1.34.ST		18.5019	0.227	6		13.2132	0.1517	4		39.7017	0.6954	24
	W1.36.ST						3.7913	0.0379	1		4.6185	0.0579	2		7.4954	0.075	2
	W1.37.ST		99.4382	9.688	256		15.3904	0.6824	18		17.642	0.2028	7
	W1.38.ST										24.7275	0.4048	14
	W1.39.ST		3.7828	0.0378	1		4.2042	0.0758	2						16.3636	0.2998	8
	W1.4.ST		32.0225	0.4539	12		26.8018	0.455	12		21.113	0.3468	12						7.6386	0.1855	5
	W1.40.ST		19.2135	0.415	11						85.3414	2.5769	89
	W1.41.ST		89.8502	2.6858	71		3.7913	0.0379	1		32.2433	1.7963	62
	W1.42.ST		3.7828	0.0378	1
	W1.44.ST		98.8015	9.4584	250		26.1637	0.6824	18		93.144	3.8795	134						4.8843	0.0742	2
	W1.5.ST		100	10.9199	289						21.7154	0.9842	34						80.3526	1.8524	50
	W1.51.ST		25.9551	0.3783	10		19.0691	0.2275	6		25.1578	0.8092	28						6.2064	0.0742	2
	W1.54.ST		17.0037	0.3026	8		12.5	0.1517	4		42.1974	0.7243	25
	W1.55.ST										11.7613	0.1449	5
	W1.6.ST		85.7303	3.8584	102		89.3769	6.4088	169		54.6758	4.4785	155
	W1.8.ST		86.779	2.4963	66
	W1.9.ST		9.9625	0.1513	4		7.9204	0.1141	3		11.2163	0.1159	4
	W2.1.ST		3.7828	0.0378	1		3.7913	0.0379	1		20.654	0.2906	10
	W2.11.ST														7.4954	0.075	2
	W2.13.ST		7.3408	0.1135	3						38.7263	0.6084	21
	W2.15.ST		4.5693	0.0757	2						10.6713	0.1449	5
	W2.17.ST		7.5655	0.0757	2						31.9851	0.4337	15
	W2.19.ST		11.3109	0.1131	3														48.2556	0.7418	20
	W2.21.ST		7.603	0.076	2
	W2.23.ST		15.618	0.227	6						3.4997	0.0579	2
	W2.25.ST		28.2022	0.3404	9						2.8973	0.029	1
	W2.26.ST		31.7603	0.3783	10
	W2.34.ST		97.8277	7.4506	197		63.8889	3.3311	88		22.2605	0.3766	13						20.7124	0.2225	6
	W2.35.ST		29.6629	1.5899	42		92.9429	7.8818	208		8.6919	0.0869	3						47.668	0.7793	21		47.0755	0.9025	22
	W2.36.ST		64.382	1.3618	36		3.7913	0.0379	1										12.8167	0.1855	5
	W2.39.ST										24.3259	0.3766	13
	W2.4.ST										14.5726	0.2028	7						36.9078	0.5193	14
	W2.40.ST										5.5938	0.0579	2
	W2.41.ST		15.6554	0.1891	5		21.1712	0.3408	9		24.7849	0.5783	20						3.7459	0.0742	2
	W2.42.ST		26.1049	0.3404	9		4.1291	0.0758	2		75.1578	1.8543	64
	W2.43.ST		40.6367	3.3281	88		85.473	11.8596	313		95.0373	5.8792	203										19.0902	0.2461	6
	W2.44.ST		48.2397	1.1727	31		93.0931	4.4722	118		21.1417	0.3766	13						43.2244	0.7047	19
	W2.45.ST		51.985	0.8322	22		27.4024	0.3791	10		9.1796	0.1159	4
	W2.46.ST		15.2809	0.2648	7						33.3333	0.5795	20										51.3404	0.7778	19
	W2.47.ST		16.8914	0.227	6		40.4279	0.6029	16		3.5284	0.0579	2
	W2.48.ST		10.9363	0.1513	4						12.0195	0.1738	6		13.5065	0.1499	4		3.7091	0.0371	1
	W2.49.ST		100	8.0895	214		9.3844	0.1517	4		72.0597	1.5026	52
	W2.5.ST		7.6404	0.1135	3		3.7913	0.0379	1		13.2243	0.1738	6
	W2.52.ST		68.6517	1.5131	40		23.461	0.423	11		58.1756	1.3032	45
	W2.53.ST		40.5618	0.5674	15		7.0571	0.0758	2		32.817	0.4636	16
	W2.54.ST		56.779	27.9719	740		15.7658	0.1896	5		100	95.0164	3282
	W2.56.ST										2.8973	0.029	1
	W2.59.ST		13.8951	0.3026	8		8.4459	0.1896	5		23.4079	0.4636	16
	W2.6.ST		13.8951	0.3026	8						31.8417	3.8916	134						84.8329	2.368	64		4.143	0.082	2
	W2.61.ST										25.7315	0.4636	16						18.8762	0.2552	7
	W2.63.ST		10.2622	0.1135	3		3.7913	0.0379	1
	W2.65.ST										10.4991	0.1449	5						20.1983	0.2945	8
	W2.67.ST		10.1498	0.2273	6						15.8921	0.4346	15						29.0856	0.408	11
	W2.68.ST		70.1873	1.8483	49		4.955	0.0758	2
	W2.69.ST		6.1798	0.0757	2
	W2.7.ST		14.8315	0.1891	5						19.9656	0.4636	16
	W2.8.ST		13.5955	0.1513	4						24.0964	0.4033	14						3.7091	0.0371	1
	W2.9.ST		42.3221	0.7944	21										7.4954	0.075	2
	W3.1.ST		5.206	0.0757	2		3.7913	0.0379	1		27.3953	0.434	15
	W3.16.ST						22.4099	10.1498	268
	W3.17.ST		69.3258	2.3067	61						31.7269	2.6061	90		68.423	1.4223	38		38.5237	0.5935	16
	W3.18.ST		9.588	0.227	6						58.4624	3.216	111		56.475	0.9347	25
	W3.19.ST										3.0694	0.0579	2
	W3.20.ST		12.6966	0.1513	4						6.397	0.1159	4
	W3.21.ST		39.1011	0.6052	16		30.0676	0.3791	10		44.6357	0.8402	29						5.3985	0.1113	3
	W3.22.ST		18.3146	0.227	6		9.9474	0.1137	3		12.5072	0.1449	5						12.3761	0.1432	4
	W3.23.ST		7.6404	0.1891	5						59.4664	1.1879	41
	WL.1.ST		7.5655	0.0757	2						19.3058	0.2028	7						6.794	0.0742	2
	WL.10.ST		58.764	0.9064	24		3.7913	0.0379	1		81.8417	1.9991	69
	WL.11.ST		30.6742	1.2502	33						98.6804	6.4007	221
	WL.12.ST		69.8502	9.7419	258		84.2342	13.0402	344		31.899	30.6213	1058						3.7091	0.0371	1
	WL.13.ST		15.1311	0.227	6						4.3316	0.0579	2						22.9526	0.292	8
	WL.14.ST		57.7903	2.0787	55						99.9139	9.8758	341						100	12.1223	327		4.5491	0.082	2
	WL.15.ST		41.6105	0.6809	18		25.5255	0.455	12		36.202	0.6363	22						18.1785	0.2967	8
	WL.17.ST		94.794	3.9727	105		39.1141	1.923	51		4.7619	0.0579	2						91.2596	2.8204	76
	WL.2.ST		3.7828	0.0378	1						14.257	0.1738	6
	WL.20.ST		11.1236	0.1891	5		3.7913	0.0379	1		32.7022	0.6084	21						27.2494	0.3709	10
	WL.25.ST		16.2547	0.227	6		14.7898	0.1896	5		15.0602	0.2318	8						7.4183	0.0742	2		8.2047	0.082	2
	WL.26.ST		24.6442	1.1348	30		7.3574	0.0758	2		85.3127	6.7748	234						27.3228	0.3338	9
	WL.28.ST										4.389	0.0579	2						7.4183	0.0742	2
	WL.3.ST										18.4739	0.3468	12
	WL.30.ST		13.7079	0.227	6		45.3078	0.9099	24		10.1549	0.1159	4										13.6881	0.2461	6
	WL.32.ST		28.6517	0.6052	16						85.6569	2.6365	91						56.3716	1.2989	35
	WL.33.ST		63.4457	2.418	64		60.6231	10.6074	280		11.5318	0.1449	5
	WL.34.ST		16.03	0.227	6		7.7703	0.1517	4		63.4251	1.2169	42						15.4242	0.2596	7
	WL.35.ST		26.8539	0.4539	12		76.8018	1.8577	49
	WL.36.ST		68.8015	1.7049	45		13.7763	0.1892	5		6.1388	0.1738	6						9.3647	0.1487	4
	WL.37.ST		7.0787	0.1513	4		3.7913	0.0379	1		20.2811	0.4056	14						40.3599	0.4822	13
	WL.39.ST		43.4457	0.7187	19		86.8243	2.9193	77		42.8858	0.5212	18
	WL.43.ST		99.9251	17.0592	451		26.9144	1.5165	40		21.2278	0.4056	14						28.6082	0.3327	9
	WL.44.ST		11.7978	0.1513	4		3.7913	0.0379	1		16.3511	0.2608	9						56.1513	1.1127	30
	WL.45.ST		61.4232	2.6858	71		90.0901	4.0867	108		36.0872	1.6523	57						6.2064	0.0742	2
	WL.5.ST		26.5169	0.6809	18														14.8366	0.1484	4
	WL.7.ST						10.0976	0.1896	5						14.9907	0.1499	4
	WL.8.ST		53.2959	1.097	29		45.6456	0.7203	19
	WL.9.ST		95.5056	8.0352	213		93.4309	4.8142	127		53.9013	1.8293	63
Ghana_Tett_PRJNA529124	C16-20006-GH		91.0861	4.4993	120		47.2222	0.7203	19		41.9966	0.7243	25		53.6178	0.8245	22		24.7154	0.3555	10
	C16-20007-GH		38.6142	0.6401	17
total subjects scanned: 44	C16-20008-GH		7.5655	0.0757	2
total with any hit: 41	C16-20009-GH		4.1948	0.0757	2						27.2806	0.3477	12
total passing (all three measures):	C16-20010-GH		50.7116	0.8322	22														10.3929	0.1403	4
MGE group 1 (19-54): 12	C16-20011-GH		99.2135	79.3442	2104						100	170.934	5917						18.5457	0.1855	5
MGE group 2 (18-54): 9	C16-20029-GH		45.3558	1.4584	39		10.548	0.1517	4		93.0293	3.6087	125
three CDCLs group (40-20-1): 7	C16-20030-GH						7.5826	0.0758	2		31.0384	0.4636	16
CDCLs group 1 (17-53): 0	C16-20032-GH		15.0187	0.1502	4						11.5892	0.1159	4						32.2071	0.5931	16						4.3348	0.0867	2
CDCLs group 2 (16-44): 0	C16-20047-GH		45.2434	1.6446	44		89.452	5.3544	142		97.2748	4.4868	157
CDCLs group 3 (13-36): 0	C16-20048-GH		92.5468	5.9861	159		93.2808	6.9317	183		96.3855	5.9446	207						62.321	1.4087	38
CDCLs group 4 (30-31): 0	C16-20049-GH		78.9513	2.0371	54		30.6682	0.3412	9		29.1738	0.3187	11
	C16-20050-GH		62.9963	2.6064	69		100	8.7947	233		29.0017	0.9561	33						39.552	0.5193	14
	C16-20065-GH		30.0749	0.4539	12
one or more hits: 17	C16-20066-GH		100	71.5442	1901		86.524	15.2327	403
	C16-20073-GH		34.9438	0.4918	13										28.6456	0.3744	10
	C16-20074-GH		60.412	1.2449	33		57.5826	1.5484	41		5.7946	0.0579	2		24.7866	0.2998	8
	C16-20108-GH		49.1386	1.0966	29
	C16-20110-GH		64.8689	1.2105	32						48.7952	0.7243	25
	C16-20111-GH														14.4712	0.1499	4
	C16-20112-GH		99.588	17.5996	466		45.045	0.7203	19
	C16-20113-GH		84.7566	3.0251	80		15.1652	0.1517	4
	C16-20124-GH		98.427	6.5854	177		12.1997	0.1517	4		32.6449	0.6061	21
	C16-20125-GH		100	47.4135	1263		93.5811	18.0447	480		100	21.5694	755		95.9555	4.3035	116
	C16-20126-GH		83.7453	3.382	92		7.5826	0.0758	2		9.2943	0.1159	4						12.4128	0.1484	4
	C16-20127-GH		78.427	1.5888	42						98.5083	5.3597	186						7.4183	0.0742	2
	C16-20241-GH		4.5693	0.0757	2		5.9309	0.0758	2		3.4997	0.0579	2
	C16-20242-GH		3.97	0.0757	2		3.7913	0.0379	1
	C16-20243-GH		95.2434	4.6423	123		99.512	14.2999	378		75.2151	1.1819	41						23.0261	0.3338	9
	C16-20244-GH		7.5655	0.0757	2		21.5841	0.2275	6		10.2983	0.1159	4
	C16-20245-GH		66.1049	1.9045	51		40.991	0.5679	15		69.8221	1.4194	49						23.2464	0.3709	10
	C16-20246-GH		18.6891	0.2236	6		7.5826	0.0758	2
	C16-20247-GH		92.9213	5.4479	147						100	183.259	6358
	C16-20273-GH		26.4045	0.5891	16		32.0946	0.3788	10		52.4383	0.8692	30
	C16-20274-GH		57.6779	10.715	284		88.5135	8.5916	227
	C16-20275-GH		98.6142	11.509	305		89.527	39.2842	1038		100	79.8064	2762
	C16-20288-GH		100	14.5813	389		100	19.1768	508		27.3379	1.0141	35		85.5659	2.105	57		49.5042	0.6669	18
	C16-20292-GH		95.2434	4.9854	133		26.2763	0.4925	13		12.9375	0.2897	10		25.974	0.2623	7
	C16-20362-GH		98.5393	7.6322	202		7.5826	0.0758	2		53.0407	1.2435	43		7.4954	0.075	2
	C16-20374-GH		85.3558	5.6648	150		68.3934	2.9929	79
	C16-20375-GH		99.2135	62.6157	1660						100	139.709	4845		12.7644	0.1495	4										8.6695	0.0867	2
Italy.Tanzania_Rampelli_PRJNA278393	H05										2.8686	0.0287	1
	H09		7.4906	0.0749	2						5.7372	0.0574	2						14.6897	0.1469	4
total subjects scanned: 38	H16		36.2172	0.5228	14
total with any hit: 12	H24		7.4906	0.0749	2						11.4745	0.1147	4						27.0657	0.2938	8
total passing (all three measures):	IT01		26.2172	0.6303	17		78.3784	2.0113	56						1.4842	0.0148	1
MGE group 1 (19-54): 1	IT02										2.8686	0.0287	1
MGE group 2 (18-54): 1	IT03		16.8165	0.1873	5						65.72	1.2774	45
all others: 0	IT04										76.3626	1.5419	62		15.9184	0.1889	6
	IT05		100	11.9936	327		100	49.6224	1334		52.926	5.0688	179		76.6976	1.4197	39		7.3081	0.0731	2
	IT06										31.0958	4.938	173
one or more hits: 1	IT07						6.006	0.0601	2		8.7206	0.0935	4
	IT13		32.2846	0.3584	10		30.2553	0.3378	9						17.8479	0.2597	7
Italy_DAmico_PRJNA525982	11		3.7453	0.0375	1		7.5075	0.0751	2
	15		13.8202	0.2247	6										14.8423	0.1484	4
total subjects scanned: 8	16		24.2697	0.3371	9		92.0045	2.661	71
total with any hit: 7	19		49.1011	2.0225	54		100	15.6066	416						7.4212	0.0742	2
total passing (all three measures):	20		61.9101	0.8989	24		11.2613	0.1126	3		5.938	0.0861	3
MGE group 2 (18-54): 1	26														29.3506	0.334	9
all others: 0	5		22.2472	0.2247	6		7.5075	0.0751	2
one or more hits: 1
Japan_Yachida_PRJDB4176	10000										100	52.2972	1244
	10021		100	285.073	5326		46.5841	20.6926	379						100	27.738	522
total subjects scanned: 614	10023		100	24.8135	464		25.1877	1.4692	28		100	63.1343	1581
total with any hit: 575	10025		46.4045	2.5539	48						51.0614	4.253	101
total passing (all three measures):	10029		100	216.254	3967		48.8363	19.6333	351		100	79.2209	1889						98.5678	4.9893	94
MGE group 1 (19-54): 129	10030										31.9564	164.938	3976		100	118.058	2191
MGE group 2 (18-54): 98	10031		17.9401	0.3371	6		83.521	2.8067	51		6.1962	0.0861	2
three CDCLs group (40-20-1): 278	10033		75.618	2.5936	47		7.0571	0.1126	2		22.031	0.259	6
CDCLs group 1 (17-53): 167	10034														99.9258	10.22	192
CDCLs group 2 (16-44): 14	10036		81.5356	51.1918	1008		6.2312	0.1126	2		100	340.745	8474		100	55.4449	1072
CDCLs group 3 (13-36): 0	10037		29.1386	41.4015	799						33.2473	66.0878	1620		100	176.282	3351		7.051	0.1102	2
CDCLs group 4 (30-31): 0	10038										31.5261	81.2025	1973
	10040														78.4787	1.8508	34
	10046		66.9288	8.8386	185		100	53.5221	1000		95.611	4.6695	120
one or more hits: 442	10047		99.5506	10.4813	203		81.5315	2.2523	40		30.6368	3.171	82		99.8145	17.7751	348		19.2802	0.2203	4
	10052		100	36.8322	698		35.4354	3.4715	63		86.2306	16.1196	404		99.4805	15.5165	295
	10055										4.2742	0.0427	1		99.5547	9.3443	189		22.0345	0.2203	4
	10058		64.7566	1.2217	24						39.4722	0.6965	19		100	85.3429	1652		14.7999	0.1858	4
	10059		16.4419	0.3487	7		95.3453	5.5488	104		31.3253	2.9696	70		100	10.3414	195
	10060										100	54.276	1423
	10061		45.4682	0.7213	16						100	55.0832	1343						48.1087	0.8263	15
	10066		68.4644	2.4539	46						100	86.3526	2080		97.885	8.1833	153
	10067		100	37.3933	723		100	90.5221	1661		100	32.6718	789
	10073		96.9288	9.9228	197		100	38.3701	698		49.2255	17.3282	429						68.1234	1.7209	33
	10074		11.236	0.1124	2						71.2565	1.6429	42		100	22.4865	435		11.0173	0.1102	2
	10076		100	178.17	3462		100	68.7421	1297		31.5261	88.2071	2243
	10077		70.8614	2.0787	40		74.3243	1.3731	26		99.8279	8.5746	215		99.5918	10.1926	192		71.502	1.2424	25
	10078		77.6779	1.6839	30		15.4279	0.1689	3		98.3362	11.6512	281
	10080		11.236	0.1124	2										35.3618	0.7228	13
	10081		83.221	3.6131	70		16.8919	0.1689	3		100	71.7083	1739		91.0946	6.1436	114
	10084		54.6067	14.233	276		100	105.81	1919						99.1466	11.3332	215
	10089										100	16.2582	399
	10091		86.9663	52.2536	965		90.5781	36.5511	659		39.9885	28.1976	672
	10092		98.8764	28.4375	536		30.2177	2.5601	47		31.3827	22.1262	536						86.3019	2.5288	46
	10096														100	12.0193	219
	10097										27.4814	2.2309	66		74.6568	4.8776	101
	10099		7.6404	0.1131	2						96.0126	9.2063	245		100	16.3503	334		20.4921	0.2218	4
	10100		50.0749	30.8232	607		100	283.704	5152
	10103		92.809	8.9831	169		14.3018	0.2834	5		99.1968	10.1007	259		97.9963	8.9395	177
	10105		21.161	0.3371	6						100	17.5605	427						56.0044	1.671	31
	10106		86.5169	43.085	813		85.8859	18.423	338		100	160.432	3885						8.116	0.1102	2
	10107		100	32.4378	618		97.8979	17.0631	317		100	47.1374	1155		100	12.5262	236
	10109		100	36.4049	655		39.1141	2.0811	37		99.9713	96.2524	2279		99.8887	30.3061	551
	10111		85.618	32.5052	648		8.521	0.3652	7		31.4114	41.6601	1079		92.7273	4.9614	95		42.6001	0.9236	18
	10114		99.5506	9.597	196		14.3769	0.3934	8
	10120		28.5393	15.9693	286						100	161.543	3791
	10124		85.0187	2.1352	38		7.545	0.1126	2		83.7636	14.9197	355
	10126										4.3029	0.043	1						44.9137	1.3173	26
	10132										99.9713	13.1583	316		99.1466	18.5907	337
	10134										100	80.2329	2128
	10135		98.8764	6.6303	141						5.5651	0.1113	4		99.9258	33.9173	738
	10138										99.455	15.5456	370
	10140		97.191	4.5805	84		18.7312	0.2252	4		56.2536	1.5921	37						22.0345	0.2203	4
	10144		16.8539	0.6412	12		75.9384	2.9144	52		21.2851	1.2367	29		74.2115	4.0319	74
	10147		32.8464	0.8944	18		61.2237	2.4178	44		100	157.736	4161
	10150		57.8652	52.1625	1034		75.4129	56.2106	1076		100	105.917	2744		100	16.2998	323
	10151		95.9176	6.8281	123		20.7207	0.6757	12		30.2065	9.5932	230						78.957	2.4466	46
	10152		99.588	47.5438	927		24.6997	3.6441	73
	10154		5.1311	0.3086	10						20.6827	1.008	31
	10158										100	115.611	2947
	10161		64.6442	14.6419	280		71.3589	1.9955	37		11.245	0.3012	7						37.7158	0.4969	10
	10165		12.9213	0.167	4										99.2579	7.0991	139
	10168										31.3827	9.3431	219
	10169		68.8015	77.5303	1404		88.3634	97.2909	1752		100	165.946	3901										6.0926	0.1219	2
	10170		100	80.882	1471		100	109.155	1970
	10171		99.2509	25.1723	475		23.8363	1.0135	18		100	40.4248	1014						98.3474	8.2137	163
	10177		28.1273	4.3622	90						57.6592	15.8437	446		97.551	8.5811	181
	10182		29.0262	15.3622	277						34.6816	10.8927	265						97.2824	4.6181	86		29.7725	0.3656	6
	10183		100	509.157	9195		52.7402	35.6344	641
	10185										90.5049	9.7579	259
	10188		53.1835	128.876	3073		100	491.307	10309		26.2478	0.4125	10		3.8961	0.0779	2
	10191		51.236	15.6543	337		100	89.9392	1710		28.2846	2.8577	72		99.7403	10.2115	202
	10193										71.3425	3.2625	82
	10194		11.4232	0.1685	3		24.3619	0.6062	15		23.1211	0.5003	14		98.4045	11.2694	254
	10195										31.9277	124.471	3156
	10197		20.2247	0.5618	10		58.9339	1.4737	30		100	212.131	5888		43.2653	0.8683	21
	10198										3.3563	0.0671	2
	10199		57.4532	6.4854	123		99.1742	14.0405	255										89.1664	3.0679	59
	10200		99.1386	18.7348	368		26.5015	1.8101	35		100	185.939	4821						29.5997	0.6978	16
	10201										100	89.3181	2169
	10203		57.1161	18.3476	349		74.8498	21.1408	389
	10206		16.03	0.3371	6		35.9234	0.5631	10		81.6122	2.113	55		84.0074	2.4542	45		38.1932	0.8329	16
	10207										34.4521	1.2392	31						42.7102	0.9115	18
	10208										7.5731	0.0861	2		98.7013	7.6353	142
	10209		51.5356	9.8135	206						31.3253	7.0158	194
	10210						11.2613	0.1126	2		97.9059	7.7424	199		99.7774	5.8809	114		38.3401	0.8788	16
	10212		98.1273	8.6022	180		17.3799	0.5233	11		88.6976	5.7903	146
	10213										100	47.0448	1170		99.2579	29.6902	569
	10215		28.0899	5.5543	110						100	24.0508	646						31.0687	0.8682	18
	10219										100	117.177	3001
	10221		92.0225	12.6217	249		72.2222	12.9726	247						51.1317	1.5911	32		30.4444	0.736	14
	10223		100	27.9333	551		21.997	1.5221	28		100	260.303	6651
	10226		76.779	2.1131	42		8.6712	0.3048	8		85.1979	5.0866	134
	10229										100	69.2892	1648		100	19.4657	357
	10230										100	351.718	8863
	10231		99.7004	12.0734	225		49.0991	1.2342	25		100	31.4782	787		100	55.4045	1066		58.7954	1.3841	28
	10232		4.1199	0.0824	2						100	24.8993	603		99.9258	25.8883	488
	10233										100	55.6033	1404						7.3448	0.1102	2
	10235		25.8427	2.2521	42		94.9324	10.5038	197		4.3603	0.0858	2
	10236										8.6059	0.0861	2		98.59	11.9974	237
	10237										39.673	100.409	2538
	10238										100	144.218	3618
	10239										7.5731	0.0861	2		100	29.4508	559
	10241		70.9363	2.1757	42		9.3093	0.4505	8		27.9977	0.8964	21		100	23.7113	461
	10244														99.7032	46.4186	931
	10246		57.9775	34.9423	676		100	91.0146	1714		100	83.6348	2099
	10248						11.2613	0.1126	2		100	46.1466	1193		75.9184	3.9588	84
	10249		2.9963	0.0599	2										32.4304	0.6434	12
	10250		28.6142	10.1434	187						36.6896	13.4811	324
	10251		97.603	4.1423	79		17.2297	0.5068	9		100	40.2186	995		100	25.1098	474		92.7653	4.6537	88
	10252										100	200.085	5032		100	57.3981	1120
	10254		100	29.7655	559		85.0601	5.2038	96		99.6558	15.4664	382
	10255		99.6255	9.6491	180		21.3589	1.2267	25		37.5502	77.0611	1955		100	61.2007	1183
	10256		66.8914	2.0112	39		67.0796	2.1269	41		100	19.6627	503		96.1781	6.6453	131
	10258		51.9476	17.6262	386		100	129.958	2491
	10259		64.382	75.7116	1404		16.4414	0.1689	3		31.9277	115.425	2819
	10260		54.1573	31.0801	702		100	211.776	3984		100	26.6647	655		99.4063	19.4865	379
	10261		97.9401	6.5491	127		17.6051	1.0691	19		100	162.019	3988
	10262		100	12.5169	240		19.5195	0.4505	8
	10265										100	17.7912	443
	10266										17.4125	0.2369	6
	10267														100	51.7829	983
	10268		21.8727	0.2884	6		23.7237	0.3859	8		4.3029	0.043	1		100	12.4998	248
	10269		43.97	0.8251	17						100	94.1583	2347						73.2281	2.0727	41		32.2502	0.4874	8
	10271										31.3827	9.2045	232
	10272		69.9251	1.9787	40						7.0568	0.0861	2		7.9777	0.1113	2
	10273										34.9398	19.8979	527		100	14.879	300
	10274		28.427	9.8614	183						100	118.631	2977
	10275										100	24.3147	609
	10277		8.2772	0.1655	6		62.8378	1.4583	27		100	72.8637	1865		93.5065	5.3521	112
	10280														100	33.9722	662
	10282		25.3184	1.203	28		99.6246	12.4947	238		100	251.18	6301		99.9258	25.1481	472
	10283		100	48.9959	974		100	51.5424	970		100	73.1816	1845						91.3331	6.7925	137
	10284		97.3034	14.7944	293		21.2087	1.1926	22		100	107.43	2755		99.9629	29.8163	593		87.1465	4.6721	100
	10285										66.7527	52.9885	1322		78.59	2.9258	60
	10288		99.4007	15.4551	285		18.8063	0.3941	7		100	11.652	281		100	46.2891	869
	10294		10.9738	0.1124	2						100	162.041	4116
	10296		98.2772	13.079	243		100	25.2759	462		46.0987	0.8072	19						45.8685	0.8256	15
	10298		97.2285	5.588	113		19.5195	1.3187	24		4.3603	0.0858	2		99.7774	20.1206	392
	10299										100	102.951	2475		100	25.338	471
	10301		6.2547	0.1124	2						66.6954	1.7527	42		86.1967	4.4642	82
	10302		91.7978	3.0577	60						38.755	1.0579	30		26.1967	0.5039	10
	10303		98.9513	14.1487	269		18.1682	0.5631	10						100	33.056	660
	10304		25.4307	5.4985	101						100	87.9182	2184		99.0724	15.4564	293
	10306		32.8839	0.6787	16		16.2162	0.3378	6		99.9713	20.1162	530		100	33.462	692
	10307		67.0412	5.2712	105		9.0841	0.1126	2		18.5026	0.3012	7		98.961	14.4019	294
	10308										100	21.885	581
	10309		38.0524	0.6899	16						53.7579	1.0281	26		90.9833	6.0813	131
	10312		100	26.2266	517		25.0751	2.6952	49		100	147.659	3834
	10313		91.3483	12.2787	233		20.7207	0.7883	14										51.5608	1.1271	23
	10315		27.5281	2.7412	49						100	68.5413	1611		22.2635	0.2226	4
	10316		29.7378	1.8352	44		97.1471	12.3761	238
	10317		57.7903	8.0371	168		97.1471	8.5364	163		100	23.7037	608						21.4102	0.4407	8
	10318		42.7715	3.2176	61		57.6952	1.2185	24		9.2369	0.1383	4						99.4859	6.1043	124
	10320		47.5655	2.0217	38		43.3183	1.3514	24		100	57.3589	1455
	10322										100	35.5356	933		80	2.4186	47		6.0962	0.1102	2
	10323		100	232.81	4511		33.3333	7.116	138		100	242.854	6143
	10324		95.5431	11.0228	204		100	22.4422	408		97.6477	7.4905	179		52.7644	1.6675	30		5.5086	0.1102	2
	10325										83.1325	4.4748	119
	10327						8.9339	0.1126	2		100	39.0387	981
	10329										100	43.333	1123
	10330		42.9588	0.9277	18
	10332										100	115.637	3018
	10333										100	7.9162	187		99.3692	8.5098	154
	10334										100	123.941	3340		11.1317	0.1113	2
	10335										4.8766	0.0861	2
	10336										100	122.884	3228
	10338		11.236	0.1124	2						97.4182	6.2433	151
	10340		19.7378	0.2783	5		5.6306	0.0563	1		2.8686	0.0574	2
	10341		88.2022	19.9517	447		100	100.69	1927										44.1792	0.8263	15
	10345										12.0769	0.1658	5		100	121.639	2333		52.0015	1.1418	22
	10349										100	63.3471	1549		100	26.5135	507
	10350		99.7378	53.6891	1037		23.9865	3.0015	55		100	41.5516	1053
	10353		55.4682	22.1592	483		100	157.468	2954
	10354						2.1772	0.0435	2		31.9277	92.4429	2185
	10356		66.779	8.8521	172		68.5435	7.7954	144		99.082	6.7014	165						82.2255	3.9886	80
	10357		100	17.3416	330		86.4865	8.6231	163		99.6558	11.1535	274
	10358		100	45.6861	864		34.7222	3.8255	72		100	334.692	8355
	10362		5.4682	0.1266	4										84.0445	3.1087	62
	10365		82.9588	2.2858	48		18.4309	0.732	13						100	69.3662	1402
	10366		98.5019	10.5861	208		11.1111	0.1689	3		30.7803	0.4303	10										44.6791	0.7067	12
	10367		47.6404	6.3187	117		81.5315	3.2718	61		31.4114	10.5338	275
	10368										100	13.7134	331		97.2542	6.8757	125		71.2817	1.9791	36
	10374										100	83.8477	2207		100	47.3659	969
	10376										31.5261	36.3864	970		99.9258	41.4816	835
	10377		73.0712	4.2375	90		38.8514	1.4745	28		76.9363	2.7392	67						62.7617	1.5035	32
	10378		28.6891	12.6517	253						53.4423	20.8135	551
	10380		44.0449	1.891	36		40.2027	1.0758	20		100	14.3451	358		99.6289	27.2345	525
	10385		29.0262	6.4558	128						96.5577	17.1707	449		20.4082	0.4438	10
	10389		28.0899	2.6828	49						48.5944	3.953	93						18.6926	0.2203	4
	10390		8.4644	0.2247	4
	10456		81.7603	3.0536	55		43.018	0.9009	16		100	35.3752	836						11.0173	0.1102	2
	10459										31.2106	8.3614	198
	10461										73.4079	1.4621	34		100	142.887	2610		50.2754	0.9725	18
	10465		29.0262	35.2764	645						100	43.6727	1030
	10466		25.4307	1.8921	36		99.6622	13.9895	253		99.1394	9.9349	235						86.6324	2.8575	53
	10468										99.9713	28.1271	672		100	22.5551	415
	10469		85.5805	3.3243	60		18.3934	0.2252	4		100	59.792	1410
	10470		29.3633	1.236	22		98.7237	11.914	214		31.9277	5.2751	124
	10471		51.9101	13.897	256						31.5261	13.7473	330
	10473		85.2434	3.8169	69		6.9069	0.226	4		30.9237	9.6374	235		99.9258	11.4234	212
	10476		55.618	1.4607	26						53.385	1.9799	47		77.5881	1.387	25
	10480										99.2255	31.9162	754		100	49.8167	918
	10483		28.7266	9.376	172						100	58.4139	1375		99.3692	32.0686	586		100	7.8527	147
	10484										57.6305	1.2054	28
	10485										100	42.4954	1002
	10486										100	100.511	2398
	10487		93.4457	10.1918	187		11.2613	0.1689	3														12.1852	0.3656	6
	10489		94.4569	30.9554	558		25.2252	0.5631	10		100	39.1876	929		22.7458	0.3896	7
	10492										100	225.876	5367
	10497		67.2285	1.3079	24						100	45.8098	1121		100	18.7377	359		7.051	0.1102	2
	10502		99.588	12.7648	229		22.4099	0.6194	11		100	11.2493	267						76.9372	2.1407	39
	10503		100	55.621	1013		43.0556	4.1209	75		99.541	21.868	518						58.6485	1.1028	20
	10504										31.4687	92.1618	2162		100	40.0015	729
	10505		92.809	2.6745	49		11.2237	0.1122	2
	10508										31.354	22.4159	529
	10510		100	29.9944	547		34.5721	1.9681	35
	10511						11.2613	0.1126	2		6.1102	0.1721	4
	10512										100	29.79	702
	10513										100	66.9707	1593
	10514		52.3221	2.0375	39		91.7417	3.3217	59										80.022	2.3885	45
	10515										100	262.314	6148		100	99.4894	1806
	10517		100	299.947	5691		47.9354	13.3697	250		100	203.437	5065
	10519		57.8652	9.0341	164		68.6562	6.1952	113		100	12.436	297
	10523										100	24.2097	568		99.5918	39.279	719
	10525										100	148.766	3608
	10527		97.2659	6.8213	128		97.8228	10.6291	190		62.708	1.3726	32		99.9258	14.961	275
	10532		18.3895	0.2247	4						99.6845	22.4225	532						11.0173	0.1102	2
	10537		21.8352	0.8157	16		100	6.8251	123		99.2542	5.3178	129
	10541		99.6629	20.4045	368		29.542	1.3514	24		31.6982	0.5594	13		99.295	5.9941	109		51.0099	1.0466	19
	10542		94.6067	7.1562	132		11.524	0.3941	7		31.5261	3.9091	93						13.3309	0.1726	4
	10543		95.7678	5.5303	99		13.2132	0.2815	5		47.1314	2.2126	55		97.8479	9.1165	169		34.8513	0.6618	12
	10544										100	161.688	3843		98.8868	11.7714	216
	10545		20.4869	0.3371	6		85.8859	2.9824	53						100	17.0011	313
	10548										100	16.4535	386						45.6115	0.6295	13
	10550		99.5506	8.2708	152		20.7207	0.732	13		99.6558	18.1945	430		92.0223	2.7748	50		96.3276	5.011	95
	10555		52.3221	1.6959	32		100	18.4298	328		47.6477	0.8606	20
	10556		38.8015	0.5004	9		61.6366	1.0698	19		25.1291	0.2582	6		97.3284	6.2338	112		19.0231	0.2203	4
	10559										77.883	1.6234	39
	10562										100	90.3325	2133
	10565		22.3221	0.5618	10		98.8739	8.3405	151						99.0724	12.9844	238
	10566										100	19.2788	456		99.6289	24.3358	444
	10568										99.6845	7.747	185		100	8.0705	147		82.9232	1.9743	36
	10569														11.1688	0.167	3
	10570		100	45.0936	819		100	63.7744	1145		31.9277	94.9679	2236
	10571																						37.4898	0.4874	8
	10572		41.161	10.233	202		99.9249	109.273	1982
	10576		73.5955	1.488	27		20.6081	0.3378	6
	10577		57.4532	6.5075	119		100	23.2564	418		99.7418	16.6408	396
	10578										100	80.7329	1913						86.8895	2.3904	45
	10579		28.2772	3.9266	70						30.8663	2.0224	47		85.5659	3.1243	57		96.7683	2.401	46
	10580		5.618	0.0562	1						100	53.7154	1294
	10581										99.7131	10.3758	246
	10582										31.1532	32.438	769
	10583		99.4007	12.1352	218		37.1246	1.3514	24		100	53.4246	1260
	10584		22.6966	0.3824	7										93.9889	4.3262	79
	10585		14.9813	0.2225	4						100	21.3761	507		100	123.792	2259
	10586		5.6554	0.0566	1
	10587										99.7992	26.0221	618
	10589						11.0736	0.2252	4						61.039	1.3317	24		19.8311	0.2347	5
	10591														99.8516	126.176	2308
	10592		98.9139	12.1375	219		19.6321	0.7031	13		100	38.7608	934
	10593		38.8015	2.3749	48		100	37.4043	668		99.082	11.0261	258						38.3768	0.827	15
	10595		48.2022	3.1491	58						31.4687	3.6994	86
	10596		28.9139	9.8708	179		17.1922	0.2252	4		99.9713	35.6056	843
	10598										27.6535	3.9079	104
	10601		42.1348	0.4494	8		8.9339	2.6006	50		100	72.6942	1717		99.5547	11.6635	212
	10603		48.9888	0.9049	16
	10604		19.3633	0.4494	8						77.969	2.4154	58
	10608														94.3599	31.4	575
	10609		65.2809	1.6375	30		32.2072	0.6171	14		100	55.7197	1332		99.0724	4.767	87
	10610										100	51.4403	1230
	10614		97.1161	3.9854	72						100	137.532	3228						5.5086	0.0551	1
	10615														98.256	4.1243	76
	10616		31.7978	2.6723	50		99.5495	35.5135	636		94.9225	4.1463	98		98.1076	7.5592	140		17.1135	0.4407	8
	10618		97.9026	7.6543	137						100	160.262	3781
	10619		29.0262	45.3139	822						100	378.135	8892		100	40.6085	737
	10620		38.6517	0.7828	14						96.6724	5.6196	136		96.846	6.4868	120		38.1197	0.5509	10
	10621		70	1.7978	32		5.6306	0.0563	1		98.5083	5.9607	142
	10622										18.4739	0.3442	8						94.0507	3.3918	65
	10627		90.7491	3.718	68		95.7207	9.8855	180		78.5427	3.7616	88		100	19.1904	357		18.7293	0.3298	6
	10628																		36.357	0.5325	12
	10630										100	9.7375	231						76.2394	1.8362	37
	10632		66.0674	20.4045	365		87.6877	21.2485	382		100	32.4432	769		96.4007	5.1755	93		11.0173	0.1102	2
	10634										80.5508	2.0258	51
	10635		99.176	23.6154	427		62.0495	2.36	42		100	91.7823	2160						77.4881	2.5523	47		20.7961	0.4594	8
	10639		93.5955	5.1307	92		15.3153	0.2815	5		100	109.563	2596		100	216.788	3975		11.054	0.1105	2
	10642		99.176	12.9629	232		31.4565	1.5203	27		31.4974	16.2002	393
	10644										30.5508	7.1368	169		10.8349	0.1113	2		98.0169	5.6445	103
	10645		36.2921	0.3933	7		93.2057	3.6036	64		99.8853	4.3853	102
	10646		99.5131	28.0697	549		100	163.564	2960
	10647		28.839	0.3371	6						100	187.105	4424										31.8034	0.6093	10
	10648										100	26.0654	618
	10656		92.3221	2.9251	54		99.2117	7.1884	129		30.7803	2.6741	64		93.0612	5.7425	106		73.2281	1.3963	26
	10657		100	69.2891	1267		93.0556	63.5188	1149		100	62.0287	1475
	10659										10.4705	0.1234	4		11.1317	0.1113	2
	10660		93.5955	6.0472	109		26.7643	0.4505	8		100	67.0009	1587
	10661										95.7258	18.1833	429										12.1852	0.1219	2
	10663		19.8127	0.3318	6		6.6817	0.1689	3		31.2392	0.3709	9
	10665		100	57.2569	1040		41.6667	3.1993	60		100	23.6601	569										23.4768	0.3656	6
	10667										4.3029	0.043	1		44.4527	3.557	64
	10668		99.7004	9.0816	166		27.4024	0.5631	10
	10670		11.236	0.1124	2						100	117.542	2800
	10671		11.236	0.1124	2		76.5766	1.7995	32		26.3052	1.0562	25		83.7477	2.3332	42		68.4539	1.4205	27
	10674										100	90.1067	2125
	10675		57.2285	4.5562	83		83.2958	4.6667	85		98.996	3.8348	90		100	6.8635	125
	10678										100	79.9251	1919
	10681		87.9775	3.991	71		99.0616	6.4148	114		99.6845	16.3213	389		36.2523	0.4453	8		67.0584	1.7628	33		24.3704	0.2437	4
	10684		28.1648	1.7801	35		100	20.0803	361						74.6568	1.9072	35		29.0856	0.3614	7
	10694		44.8315	24.7813	478		100	270.724	4867		12.7653	1.2048	28
	10695		100	21.0929	379		36.5616	1.295	23		100	56.3161	1326						22.0345	0.3272	6
	10697		35.6929	3.4195	64		100	52.9174	949		99.5123	8.6443	203						11.0173	0.1102	2
	10698														90.9091	4.1792	76
	10700		46.2547	1.1236	20		17.2673	0.3378	6		99.5984	10.2499	241						22.0345	0.2203	4
	10701		28.6142	20.7629	379						100	127.18	3030
	10709		28.5019	2.0622	38						99.3976	19.2734	459		100	7.666	139
	10713		83.0337	6.6779	127		100	63.2091	1138		31.3253	5.6196	138		100	41.4642	758
	10714		99.8876	39.0094	710		16.479	0.8979	16		31.4974	25.8348	615
	10715		98.9139	23.8689	427						69.1337	32.2989	771
	10716										100	125.402	2958
	10717										100	20.5496	483
	10720										100	106.65	2536										10.4387	0.1178	2
	10723														45.7143	0.6679	12
	10725		32.1348	1.7693	33		100	24.6719	446		97.992	4.6517	110		98.5529	11.7358	213		37.422	0.6026	11
	10726														100	25.954	481
	10728		27.6404	0.6674	13						26.1905	0.9515	24		11.1317	0.1113	2		14.0286	0.1653	3
	10731		100	150.457	2735		48.5736	12.2864	224		100	204.181	4817		99.4434	15.9647	297		23.9442	0.4407	8
	10733										100	309.775	7335		99.9258	49.5607	907
	10741										60.241	19.255	453		83.2653	38.2245	699
	10745										100	22.5938	534						80.0955	1.6298	30
	10747										99.7418	16.1503	380		68.5343	2.7477	50		76.2762	2.0933	38
	10749														100	33.3291	612
	10754		100	12.3011	224		11.2613	0.1126	2						100	12.902	235		95.7033	3.4697	63
	10756						76.5015	1.6329	29										33.3456	0.4961	9
	10759		100	32.9281	596		38.1757	1.542	28		100	77.2146	1824
	10760		32.9213	0.6663	12
	10762										100	100.245	2383
	10765		98.839	7.4375	134		29.955	0.5623	10
	10766		36.1049	5.1775	100		100	65.634	1175		93.3161	3.3698	79
	10767		28.3521	0.4461	8		30.03	0.5248	10		100	24.8919	595		100	41.4252	755		66.0668	1.3566	25
	10772										100	60.669	1437
	10774		12.3596	0.3371	6						78.1411	2.002	48						70.5472	1.4425	27
	10775		100	12.8723	236		16.1787	0.4478	8
	10776										100	24.7542	583						33.8964	0.5446	10
	10780										100	49.8643	1191						96.9519	5.3169	99
	10784		66.7416	12.9427	234		87.988	12.9891	233		100	128.452	3050		100	126.094	2315
	10785		87.8652	2.1322	38						100	116.204	2749						84.1351	2.2931	43
	10788		6.7041	0.1124	2						54.9053	1.7728	49		94.9907	8.4761	170						64.8253	1.7498	30
	10793										98.078	47.5244	1285						35.6225	0.5479	10
	10794		100	28.206	511		39.7147	1.3514	24		97.1601	3.2229	75		11.1317	0.1113	2
	10797										100	94.0978	2373
	10802		87.7528	4.8288	91		5.6306	0.0563	1		100	128.899	3217
	10803		100	30.5281	568		28.7913	3.8465	71		30.1779	7.0812	187
	10804		98.7266	17.6251	319		26.3138	1.2387	22		100	157.549	3708						94.3077	3.3147	61
	10805		9.1011	0.1124	2		94.2192	3.8003	69										31.3257	0.379	7
	10806		100	553.664	10941		45.045	56.5574	1080		31.2679	114.694	3149
	10807		100	43.7431	802		100	219.215	3928		99.5123	29.6394	699
	10808										98.6804	118.571	3074
	10809		48.8764	1.5888	29		64.3393	2.9321	54		88.7263	2.4593	58						83.0701	2.2802	42
	10811										99.9713	18.7608	445
	10812										100	344.406	8194		100	44.5265	815
	10813		28.3146	6.5659	120										100	48.8219	888
	10814										100	10.3735	250
	10816		28.0899	8.1273	145		6.7568	0.1126	2						87.384	2.898	53
	10817		99.588	25.7416	464						31.3827	10.6801	252						92.7653	4.5314	84
	10818		12.2097	0.1659	3						31.3827	58.5849	1391
	10819		17.5655	0.3933	7		8.033	0.1044	3
	10825		77.0037	2.6296	47		69.482	2.0049	37		84.1079	2.9868	70		31.2801	0.5009	9
	10827										100	24.5686	582
	10829										100	25.9971	615		99.3321	16.4423	302
	10831		100	15.7944	295		66.967	3.4366	67		91.9966	4.868	120		97.6623	5.0056	98		90.3048	3.8447	71
	10832		100	42.118	758						100	68.9409	1620
	10835										7.2863	0.0861	2
	10838		22.2846	0.9146	18		99.5871	9.2128	166		96.6724	11.08	261		99.5176	7.715	141
	10839		100	64.3232	1173		5.6306	0.0563	1		53.1555	0.9466	22						100	5.6335	107
	10847		29.0262	15.3277	281						31.3827	18.5806	447						98.6412	7.3988	137
	10850		100	148.233	2697		48.1982	12.6974	228		99.6845	5.8844	140		100	30.0616	555
	10853		100	125.608	2262		96.8468	12.6415	226		100	72.7404	1713						84.0984	2.5244	46
	10860		16.6667	0.3925	7						8.6059	0.0861	2		97.7365	9.6004	180
	10866		70.2622	2.2981	46		99.1742	12.2462	224		85.3987	3.0863	78						32.1704	0.6217	12
	10869		100	50.1753	1067		31.1186	6.1959	124										81.7848	3.8615	81
	10880										95.2955	6.0806	148						76.9739	2.5193	47
	10887		27.3783	11.8861	228						30.6081	8.5178	219		99.4434	15.0208	292
	10888		98.5768	4.1412	76		16.0661	0.2815	5										12.3026	0.2754	5		57.108	1.1868	22
	10889		100	65.2281	1189						31.3827	10.1294	244		87.8293	2.4816	47
	10890																		10.9071	0.1113	2
	10907										100	39.3382	1091		95.8442	8.9046	179
	10913										29.6041	1.175	28		92.9499	5.1788	100
	10924										30.9524	9.9291	250
	10931		99.588	10.9086	201		31.6441	1.3521	26		31.2392	21.6182	541		100	43.0753	797
	10935										11.5032	0.1727	4		16.7347	0.2809	6		5.6923	0.1109	2
	10938		12.1723	0.3768	8		85.8859	7.25	135
	10947		7.191	0.1131	2						100	21.8669	550
	10967		29.5506	1.1517	24		99.2492	16.411	296		38.4682	52.381	1260		97.9592	10.5993	199						24.3704	0.2437	4
	10968		28.3146	14.4633	282						100	55.1314	1409
	10976		8.5768	0.5667	10		8.6712	0.2755	6		9.2943	0.1816	6														4.0773	0.0815	2
	10980		98.9139	12.3225	224		31.8694	0.9009	16						100	63.5247	1156		68.1234	1.3342	25
	10989		28.5393	5.8652	105						100	18.5889	447
	10990		48.2397	11.0434	231		100	85.0668	1552
	10992		97.9401	4.215	76		10.1351	0.1689	3		38.9845	0.677	17						41.6085	0.5505	10
	11008		19.3633	0.3371	6						99.7418	10.0189	246
	11010										28.887	0.4056	10
	11011						46.2838	0.6757	12		64.2283	1.5034	35
	11029										100	112.895	2746
	11030		29.0262	16.2049	295						100	193.162	4690						15.2038	0.2211	4
	11031		40.9738	1.3715	32		98.3483	8.5938	163		95.8692	6.2278	165
	11035																		27.1392	0.3327	6
	11036		23.7828	3.4828	62		20.1577	1.464	26		96.8158	31.7272	754		100	91.9284	1720		11.054	0.8817	16
	11045										30.6368	1.6899	41
	11048										100	518.029	13394
	11049		28.3146	0.4521	8						99.8853	15.2608	370
	11054		27.8277	1.4491	28		99.1742	19.1734	346		93.3735	7.7791	187		100	17.6174	326
	11057		87.3034	2.0944	37		11.1111	0.113	2		97.992	6.0247	143
	11062		98.8764	15.7652	313		100	35.4058	660						99.5176	30.1852	610
	11081		100	18.8356	337		22.3724	1.1824	21		99.4836	10.6773	257		98.6642	13.3466	244
	11085		51.9101	36.8715	678		16.967	0.2252	4		92.2834	35.3729	850		100	127.61	2350
	11097														99.8145	7.5046	137
	11103		27.9401	19.1262	348		85.7357	1.6325	29		100	60.0413	1433
	11106		97.9026	7.2479	131		32.0946	0.4535	8		87.5502	4.4309	106
	11110		23.1461	1.6285	29						100	25.9357	619		100	151.343	2763
	11121		57.191	13.4719	261		100	69.6772	1261		98.2501	7.7341	189
	11124														100	30.3837	567		69.1517	2.0819	38
	11128		100	58.0281	1058		100	21.1625	386		100	62.4593	1524
	11132										99.7418	17.8548	421
	11151		27.0037	2.3217	42						85.3987	6.0823	143						80.3893	1.6963	33
	11159										77.7682	2.6908	69		33.9518	0.5981	12
	11162		26.6292	1.1	20		94.7447	5.253	95		54.2456	1.463	34
	11168										10.6999	0.1733	4						5.5454	0.0555	1
	11170										70.9696	1.5132	37
	11203						41.4039	0.5664	10		67.7854	2.01	48						18.6559	0.3327	6						11.6309	0.1249	2
	11209		38.0899	0.7903	14		10.6982	0.1134	2						99.1095	10.6226	195		40.8006	0.617	12
	11210										96.2708	3.2286	76
	11213		43.4082	0.7521	14						96.4429	4.2837	101		93.7662	4.3826	80
	11223		95.1311	16.17	293		74.2868	10.2748	183		100	41.1667	986
	11224										100	174.408	4171
	11226		98.764	13.5307	247		98.1231	11.1318	201
	11227		29.0262	30.1577	553						99.3115	35.8494	887
	11237		70.1124	41.8191	818		62.7252	21.9002	404		26.8216	19.3844	480
	11238		87.5655	6.5918	124		100	43.4835	780						88.1262	2.6631	49		84.1719	2.7756	52		2.6807	0.0536	2
	11241		37.3783	6.3655	124		100	64.7804	1161		80.35	2.3256	55		99.5176	14.0252	256
	11253		57.6404	30.2517	569		77.5526	17.9291	339		100	24.5172	635
	11255										100	90.8101	2243
	11281										30.7803	22.9759	556		99.9258	30.2078	560
	11294										92.8285	3.0895	74
	11299														100	72.2961	1422
	11311		6.7416	0.1131	2						30.5795	3.1893	77
	11315		100	18.3307	336		26.0511	1.5349	28		100	38.6888	919		95.3247	3.4004	63
	11336		31.3858	0.4494	8						100	58.1489	1444
	11343		84.382	3.2401	60		21.5465	0.4028	7										17.9949	0.3338	6
	11354										66.7527	1.3305	32						44.9871	0.61	11
	11369										100	27.4716	696		99.7032	24.1391	463
	11379		5.9925	0.1124	2						43.8898	1.0382	30		98.0705	7.3243	139		93.9038	4.65	91
	11389										31.4687	56.3064	1319
	11407		32.8839	0.3933	7		7.8078	0.1126	2		100	37.743	905						11.054	0.1105	2
	11409		57.7528	16.9629	309		87.7252	18.2902	328		100	36.9283	873						69.6291	1.903	37
	11413		29.0262	11.4569	208						100	60.3417	1436
	11417		42.2472	12.8	244		100	151.982	2738		47.4756	0.6024	14
	11419		100	23.0697	422						100	38.1423	914		99.8887	38.2519	706
	11423		100	23.2243	423		100	27.5638	494		29.7762	3.582	86						99.4124	10.213	186
	11424		100	38.3948	696		25.3003	0.7872	14		31.3253	16.8686	408		100	33.3365	605
	11428		74.8315	8.1011	146						100	32.545	780
	11431		57.8277	8.7262	160		100	18.0285	322		99.8853	12.1956	289		100	25.1481	458
	11432										99.3689	16.6472	400		41.1874	0.5484	10		24.3481	0.3305	6
	11433		100	17.6839	329		36.1486	2.0837	37		100	167.679	4068
	11434																										4.0773	0.0815	2
	11438		20.1124	0.3371	6						95.9552	3.1781	75		99.5547	9.7195	179
	11445																		7.7488	0.1102	2
	11448		28.8764	0.3371	6						100	57.181	1353
	11449		78.8764	2.1348	38		5.6306	0.0563	1		100	65.5843	1549						97.87	4.3188	80
	11450										88.5255	2.5849	61
	11451		30.2622	0.9528	17		99.2492	16.5462	295		5.4504	0.1721	4
	11452										100	12.0542	285		100	23.3466	427
	11453		30.9738	2.7461	54		100	30.7406	555		100	29.4002	703						95.9603	2.9126	54
	11454		93.5955	4.4386	79						11.3597	0.2025	6						20.1983	0.2203	4
	11457		23.8951	0.3648	7		90.8033	7.1212	129		24.8422	0.3959	10		100	41.5904	779
	11458		50	29.8157	573		100	341.112	6137						100	122.517	2252
	11459		18.1273	0.3371	6						100	11.6251	276		98.6642	8.5061	159		18.5824	0.2207	4
	11461		52.2097	17.3738	329						99.7705	5.3044	131
	11462		56.5169	16.9637	316		100	110.529	1996		100	59.5706	1429
	11472		100	171.787	3119		75.5631	29.5492	536		29.346	1.0757	26		98.6642	16.8991	313
	11473		45.3558	0.7865	14		97.8979	6.1333	110						100	31.9967	587		82.6662	1.7077	31
	11475		81.985	3.539	63						100	102.147	2400
	11477		91.5356	4.5498	85		32.2823	0.732	13		100	14.1589	337		83.3395	2.7814	50
	11480		100	8.6382	164		19.6321	0.5676	11
	11486										31.5261	162.351	3962
	11487		98.2397	10.4015	191		29.3544	1.0698	19						98.4045	11.6323	218
	11489		74.6816	1.7978	32		20.1577	0.3375	6		100	30.7289	731						54.3518	0.8799	17
	11490		39.4757	7.894	159		100	62.2988	1138		31.5261	7.5184	183		100	20.2675	381		7.7121	0.1102	2
	11492										100	83.2708	2024
	11495		100	145.658	2714		41.3288	12.1659	222		100	70.9945	1759
	11501						6.3814	0.2252	4		11.4171	0.2909	8						25.7437	0.6346	12
	11502										30.3787	13.3158	345		51.8738	0.9265	18		41.0577	0.736	16
	11508		29.0637	193.643	3550						100	660.911	15874
	11510										98.9386	6.2777	150		90.9462	2.8872	52
	11512		100	9.4393	173		27.5526	0.6186	11						100	14.5755	272
	11518		99.5131	17.2813	330		22.9354	1.9039	37		63.798	3.7783	99		96.4007	8.1722	158
	11521										99.2542	47.103	1188						100	9.9104	193
	11524										100	58.5043	1502
	11526										100	146.32	3726
	11527		46.0674	2.5011	52		100	41.2541	737		97.3035	39.6084	932
	11528		82.6966	62.5577	1249		100	104.519	1964		31.3827	59.6248	1597
	11580		53.4082	26.8996	560		100	248.014	4535
	11607		97.5655	6.8959	126		20.2703	0.6194	11		97.4182	8.4128	214						51.1568	1.0353	19
	11638		58.9888	1.9236	36		9.2342	0.2252	4		30.1779	14.3528	371
	11641		100	90.2944	1682		89.039	46.5011	863		100	79.06	1967		99.6289	19.8846	376
	11667		29.0262	34.8708	648						31.4687	27.0086	675						94.675	4.2571	81
	11675		88.0524	3.579	73		98.9865	14.6441	268		100	85.6429	2123
	11682										54.2456	1.1615	27		100	21.5588	410		90.7455	4.0444	74
	11694		22.1348	0.2809	5		5.6306	0.0563	1
	11710		5.618	0.2247	4														21.4469	13.549	246
	11720		100	87.7348	1610		89.3018	24.3281	440		100	197.013	4737
	11754		100	39.1273	773		100	227.944	4164		95.2668	7.6919	192
	11788										32.9317	0.9033	21		96.8089	9.5187	173		11.0173	0.1102	2
	11796		65.1311	1.2614	23		65.2027	1.8878	34		100	7.9409	193						40.1028	0.708	14
	11817		57.6779	147.918	2757		62.1622	96.7808	1810
	11818		5.4682	0.2007	6						100	75.9412	1796
	11819										100	302.449	7535
	11820		28.8015	1.797	33						91.5376	5.7958	149		93.7662	6.0801	116
	11821		45.3558	28.073	541		100	274.647	4977
	11822														100	189.823	3447
	11823										100	32.4088	789
	11826		86.2547	6.8521	122		27.7778	1.2387	22
	11829		89.2135	3.6487	68		23.1607	0.6757	12		100	39.9552	972
	11831										100	42.8101	1044
	11835		47.5281	10.5906	219		100	113.119	2072
	11836		41.7228	4.3191	79		5.6306	0.0563	1		100	65.2433	1572						74.3298	2.5064	47
	11838														98.8126	12.3095	225
	11851		27.603	1.5951	30						87.3207	3.8715	94						25.1561	0.3305	6
	11859										100	16.5207	402						50.2387	1.0973	22
	11873		84.2697	35.7835	645		16.5165	0.5068	9		100	58.2846	1378		99.8516	31.5777	576		98.4576	6.8278	128
	11881		74.3446	3.136	59		100	23.601	425		18.9902	0.257	6
	11885		31.0861	0.3933	7		11.2613	0.1126	2		100	27.7303	657						37.1282	0.4407	8
	11888		35.6929	0.5906	12		28.3408	0.4505	8		95.611	4.8749	125		98.961	7.9907	152
	11891		96.5169	39.509	711														91.1862	10.6269	193
	11893		25.3184	1.9228	35						84.28	3.8044	90		57.4768	0.8349	15		56.2248	1.1274	21
	11899		37.6404	6.0135	118		100	77.652	1392
	11900										100	100.829	2433
	11918		24.8689	0.9468	18						99.6558	15.181	358		99.5918	12.4193	229
	11920		97.6779	7.1352	130		15.8408	0.1689	3		29.5754	2.3227	54		62.7087	1.4468	26		84.6493	2.4223	45
	11921		100	93.7	1705
	11922		100	82.9476	1496		92.9429	53.2755	955		100	83.8566	1979						58.5384	1.2637	23
	11927										100	36.1156	863
	11929		97.191	66.2588	1223		16.8919	2.8153	50		99.6558	271.179	6475
	11940										100	42.9326	1022		100	76.2219	1392
	11942		58.015	1.3476	28		7.47	0.1126	2		63.167	1.9395	52		96.6234	6.0178	120		76.4965	2.1737	42
	11951										100	36.3678	868		99.9258	21.492	394		99.1186	4.939	92
	11955		42.0599	5.3858	100		100	80.5432	1442						68.7199	1.3358	24		88.0279	2.4161	44
	11956										90.5049	8.3787	201
	11957										100	16.177	386						98.6412	6.1003	111
	11965										100	83.4963	1976
	11973		30.5243	0.6622	13		9.4219	0.1126	2		32.4727	0.4303	10						10.7602	0.1102	2
	11974														100	19.2082	352
	11982		43.9326	2.6963	48						87.9518	13.3176	310		64.0445	3.2968	61
	11984										69.9656	4.107	97						5.8391	0.1102	2
	11993										100	67.9799	1617
	11996		15.3558	0.1951	4						100	120.807	2913
	12002		99.7753	8.7566	157		11.9369	0.5627	10						99.9258	7.5121	137						31.1942	0.3656	6
	12005		54.8315	1.9124	34		26.5015	0.506	9		85.4274	2.9696	71		84.0445	3.977	74		16.5259	0.2203	4
	12011		23.8202	0.5985	12		86.4865	5.0218	90		86.8044	3.5637	90		99.2208	3.9455	71
	12014														100	74.2805	1351		80.3158	3.1884	59
	12016		100	10.5015	195		20.9835	0.9234	17						100	21.6111	405
	12020		24.2697	2.5022	50						30.7516	5.463	140
	12022										100	77.7513	1840
	12024		5.2434	0.1049	4		71.0586	1.9677	35		82.8457	3.6833	100		78.3302	2.5147	57
	12025		19.2509	1.3393	25						98.9099	109.62	2589		85.1948	20.2007	364		22.0345	3.5802	65
	12082		5.618	0.0562	1		5.6306	0.0563	1		97.7338	6.0112	153						38.0095	0.5806	11
	12101		100	11.1079	208		8.5586	0.2387	5		98.1641	4.3574	105		99.7774	12.4942	233		11.0173	0.1102	2
	12106										100	127.379	3145
	12165		100	130.505	2530		100	210.754	3965						99.0353	77.8479	1551
	12197										72.2318	51.7963	1408
	12204										100	36.2633	890
	12242		28.9888	33.7704	649						30.6081	32.2636	846
	12276		100	71.8337	1350		36.0736	7.2935	137		100	58.6715	1466
	12340		93.3708	4.536	83		13.9264	0.3378	6		55.5651	46.9547	1142						8.1895	0.1102	2
	12389										91.2794	3.8669	95
Madacascar_Pasolli_PRJNA485056	A01_02_1FE		92.1348	3.985	108						55.4217	0.9484	33
	A03_01_1FE										5.7659	0.0577	2
total subjects scanned: 112	A04_01_1FE		3.1835	0.0637	2
total with any hit: 58	A04_04_1FE		17.603	0.3764	10						46.7298	1.5772	55						12.7433	0.2207	6
total passing (all three measures):	A07_01_1FE		7.5281	0.0753	2		7.545	0.2264	6		11.5032	0.1678	6
MGE group 1 (19-54): 2	A08_01_1FE		57.9401	0.8685	23		7.5826	0.0758	2
MGE group 2 (18-54): 0	A13_01_1FE		14.1199	0.1502	4		4.0541	0.0755	2
three CDCLs group (40-20-1): 1	A20_03_1FE		20.412	0.2644	7		4.3544	0.0758	2
CDCLs group 1 (17-53): 0	A22_01_1FE										3.5858	0.0579	2
CDCLs group 2 (16-44): 0	A23_01_1FE		4.6442	0.0757	2
CDCLs group 3 (13-36): 0	A24_04_1FE										5.7659	0.0577	2
CDCLs group 4 (30-31): 0	A27_02_1FE		11.1985	0.1506	4						91.8818	3.4105	122						7.2714	0.0727	2
	A28_02_1FE		3.5955	0.0719	2
	A29_01_1FE		21.0112	0.2996	8		14.7523	0.1513	4		15.4618	0.202	7
one or more hits: 2	A36_02_1FE		55.8052	0.9427	25		13.476	0.2271	6
	A41_01_1FE		38.5019	0.636	17		11.3739	0.1517	4		59.9541	0.9796	34
	A43_02_1FE		24.0824	0.3015	8
	A45_02_1FE		4.2697	0.0742	2
	A46_01_1FE		7.603	0.1378	4		12.9505	0.2267	6		28.2846	0.4438	16						7.3816	0.0738	2
	A46_02_1FE										21.7441	0.2309	8
	A48_05_1FE										2.2088	0.0442	2
	A54_02_1FE																		4.8843	0.0742	2
	A55_01_1FE		4.6067	0.4142	11										21.4471	0.2983	8
	A55_02_1FE		54.382	0.8685	23						61.9048	1.7028	60
	A58_01_1FE		85.5431	2.7715	74						64.6013	1.6133	56														8.6695	0.0867	2
	A58_03_1FE		4.5693	0.0749	2						5.7085	0.0571	2														11.3305	0.1725	4
	A62_01_1FE																		3.7091	0.0371	1
	A66_02_1FE		25.6554	0.2644	7
	A67_01_1FE		31.236	0.3768	10						89.4148	2.4352	85
	A69_01_1FE		53.7453	0.9285	25						68.101	1.4443	51						13.0004	0.1484	4
	A69_02_1FE		22.6966	0.3007	8						43.8038	0.5473	19
	A70_03_1FE		11.2734	0.227	6														4.664	0.0742	2
	A72_01_1FE		34.9064	0.6019	16						29.1738	0.4925	17						7.4183	0.0742	2
	A75_02_1FE		34.382	0.3783	10
	A81_03_1FE		47.603	0.8678	23		5.03	0.0747	2		73.58	1.5571	54
	A83_02_1FE										4.848	0.0579	2
	A88_02_1FE		51.6479	1.9509	52		35.3979	0.9715	26		15.0316	0.1733	6						7.4183	0.0742	2
	A89_01_1FE		17.5655	0.227	6						26.1331	0.3468	12						11.5681	0.1484	4
	A89_02_1FE		7.5655	0.0757	2
	A90_03_1FE		13.0337	0.1502	4						5.7659	0.1153	4						30.5178	0.4436	12
	A91_02_1FE		69.7004	1.5816	42
	A94_01_1FE		48.2397	0.9041	24		7.2823	0.0728	2
	A94_02_1FE		19.1011	0.4899	13						69.2197	1.1945	42						20.8593	0.2211	6
	A94_03_1FE		38.3895	0.5232	14						8.6919	0.0869	3						7.4183	0.0742	2
	A95_01_1FE		4.5318	0.0757	2						8.0608	0.1102	4
	V01_01_1FE		4.5693	0.0749	2
	V06_02_1FE						6.8694	0.0758	2		5.0488	0.0579	2
	V07_02_2FE		97.0787	6.4464	174		63.8514	1.732	46
	V12_01_2FE										5.7946	0.0579	2
	V18_02_1FE										12.5645	0.2215	8
	V19_01_2FE		94.7566	5.5067	147		12.9505	0.3022	8		99.6845	10.3884	364						25.9273	0.3735	11
	V19_02_2FE		2.8839	0.0577	2
	V30_01_1FE										3.2129	0.0582	2
	V31_01_2FE		43.5581	0.8442	23						5.3069	0.0579	2
	V50_01_2FE		7.5281	0.0753	2
	V50_02_1FE		55.3933	0.7895	21
	V53_02_1FE		10.0749	0.1131	3		8.4459	0.1498	4		4.0734	0.0571	2						3.7091	0.0738	2
	V54_01_1FE		39.8127	0.7944	22						16.4372	0.2877	10						3.3052	0.0661	2
Peru.USA_Obregon_PRJNA268964	HCO12		24.0449	0.2828	5		5.6682	0.0567	1
	HCO53										20.6827	0.2166	5
total subjects scanned: 58	HCO61		3.2959	0.033	1		5.6682	0.0567	1
total with any hit: 38	HCO70										70.3672	1.2129	28
total passing (all three measures):	HCO72		10.412	0.1266	3
MGE group 1 (19-54): 2	HCO74										8.6632	0.0866	2
MGE group 2 (18-54): 4	NO02		94.2697	3.2169	89		13.2508	0.2999	8		35.8003	4.7937	172						16.9666	0.2927	8
three CDCLs group (40-20-1): 7	NO03		27.6404	0.3371	9						99.9426	8.3517	301		68.2375	1.279	36
CDCLs group 1 (17-53): 2	NO04		13.1835	0.1498	4						99.6271	11.8325	426						38.3768	0.5835	16
CDCLs group 2 (16-44): 0	NO05		40.7491	1.5217	44		98.4234	5.61	153		100	16.6936	600		67.6438	1.2438	34
CDCLs group 3 (13-36): 0	NO06		42.6217	3.4124	97		99.8874	14.3791	400		68.3592	1.5029	54		87.1614	3.0924	89
CDCLs group 4 (30-31): 0	NO08		15.7303	0.2	6		27.5526	0.3754	10		4.1021	0.0574	2
	NO09										5.7372	0.0574	2		89.0167	2.6623	77
	NO10														57.4397	0.9154	25
one or more hits: 12	NO11		60.7865	1.0528	29						96.07	4.7249	167
	NO12										91.7958	3.8746	139
	NO13		92.0225	4.6861	130		14.5646	0.1456	4		100	60.074	2146						28.3878	0.4396	12
	NO14										100	20.3471	730		91.6141	2.8519	79
	NO15		45.0187	2.8371	82		90.4279	6.2992	173						66.3822	1.3072	36
	NO16		78.1648	2.3101	65		11.6366	0.3003	8		90.8204	3.6411	132		99.6289	9.0865	257
	NO17		7.0037	0.0865	4						4.8766	0.0491	2
	NO18		35.6929	0.4697	13						16.5519	0.2183	8
	NO19		100	19.7247	549		18.506	1.167	34		100	16.4567	592
	NO20		11.7228	0.1498	4		46.4715	0.6329	17		100	80.4512	2882
	NO21		29.1386	1.3899	39		98.3483	8.1059	221						92.8015	3.3829	94
	NO22		86.03	2.8539	79		14.452	0.2252	6
	NO23		84.8689	6.2903	172		63.8889	4.705	131		98.0207	4.9707	177		99.1837	5.3206	150
	SM01		79.1011	1.8461	67		2.7402	0.0529	2		93.2587	3.3609	159
	SM05		28.3146	0.5071	19		3.7913	0.0571	2		92.4269	2.568	122
	SM11										3.7292	0.0436	2
	SM18		4.794	0.0558	2						12.249	0.1431	7
	SM24		70.5243	3.5139	126		65.2027	2.6941	96		78.4567	2.0473	95
	SM25										3.8439	0.0427	2
	SM28		5.1685	0.0517	2
	SM31		53.7453	1.0397	38		11.7868	0.2282	8
	SM34		95.3933	3.0127	110						62.7653	1.1242	52
	SM43		29.588	0.8685	34		15.6907	0.226	8		94.6931	3.0881	151
	SM44		83.1461	2.1262	77						22.1457	0.2659	13
Sweden_Karlsson_PRJEB1786	112										41.0786	0.4925	17
	118										99.9713	7.2398	250						49.4308	0.7404	20
total subjects scanned: 145	121										100	20.7057	715
total with any hit: 139	126										44.1193	3.4217	118		42.8571	0.5247	14		63.1656	0.8538	23
total passing (all three measures):	127		25.4682	0.6794	18						99.7992	8.5158	294						8.4466	0.1484	4
MGE group 1 (19-54): 14	131		59.2135	1.2105	32		44.7072	0.9857	26		85.284	2.2281	77		41.0019	0.5247	14		5.5454	0.0742	2
MGE group 2 (18-54): 4	137		23.2584	0.2876	8						80.7516	1.9552	71		21.2616	0.285	8
three CDCLs group (40-20-1): 54	141		95.8052	3.4629	92		93.506	4.0946	108		100	25.6885	887
CDCLs group 1 (17-53): 3	143		99.1386	14.7816	391						31.2392	5.1239	177
CDCLs group 2 (16-44): 1	146		26.3296	0.5674	15						96.6437	3.3319	115		14.1373	0.1499	4
CDCLs group 3 (13-36): 0	153		96.4794	9.6086	254		100	24.3836	644		64.8308	12.7903	442		50.0557	0.9744	26
CDCLs group 4 (30-31): 0	155		27.8277	0.8322	22						31.354	4.5436	157
	158		54.2697	3.4416	91		74.1742	5.0424	133		100	51.2556	1770
	186		74.5693	1.9277	51						20.3959	0.3766	13
one or more hits: 63	187		28.5393	4.6142	122						96.9593	7.8999	273		86.4935	1.9488	52
	193										99.9713	13.1208	453						59.6034	1.1869	32
	194										100	16.5941	573						31.8766	0.3709	10
	198		98.5019	4.615	122		56.1562	1.2511	33		99.1968	6.8376	236
	200		17.7528	0.3783	10		82.7327	2.9921	79		30.1205	1.6566	57		42.1521	0.6345	17		5.4352	0.0742	2
	205		100	26.8064	709		24.5495	1.1002	29
	224		35.7678	0.3783	10		7.5826	0.0758	2		99.8279	14.3325	495
	225										99.2828	9.0686	313
	227		86.7041	2.6442	70						72.2318	1.3617	47						22.3283	0.2967	8
	229		31.985	0.4918	13		84.6096	2.357	62		47.5617	0.7243	25		93.0983	3.4067	91
	231						3.7913	0.0379	1		73.0063	1.7094	59		18.7384	0.1874	5
	235		18.5019	0.3026	8										67.8664	0.8994	24
	239										13.1096	0.1738	6
	243		84.0449	2.9884	79		16.7417	0.8341	22		55.852	2.7814	96
	244		26.8914	1.2483	33						99.7705	34.2926	1184
	248		100	29.485	780		26.2763	0.455	12		87.5789	2.1156	73		3.7477	0.0375	1
	249										19.6787	0.2478	9						7.051	0.0705	2
	263		22.9588	0.3026	8		21.9595	0.3412	9		78.5714	1.5057	52		34.9536	0.5247	14		12.5964	0.1484	4
	264										99.2542	6.6047	228
	268						46.3964	0.7203	19		79.0878	1.7384	60
	269						39.527	0.6824	18		79.9771	1.6225	56
	278		41.8352	1.176	31		63.4384	1.0236	27		99.6558	11.5855	400		22.4861	0.2249	6
	286										22.9776	0.2478	9		68.6456	1.033	29
	288		20.5243	0.2648	7						91.9679	4.461	154		76.0297	1.3102	35		11.1274	0.1113	3
	290		7.5655	0.0757	2						12.708	0.1736	6		95.2505	2.9607	79
	297		14.382	0.2157	6						26.3913	0.3029	11		11.6883	0.1425	4		7.051	0.0705	2
	299										95.3815	5.2731	182		67.1243	1.0119	27		32.9049	0.3713	10
	304		37.0412	0.4539	12						51.1761	0.8402	29
	305		73.8951	1.5431	41
	312		36.5169	0.6049	16						97.7338	5.1572	178						14.8366	0.1484	4
	317		94.1199	21.8903	579		17.4174	0.3791	10		100	68.029	2349		99.5918	4.7944	128		96.1807	5.5266	149
	327		74.2322	1.8491	49		50.6381	0.9489	25		100	18.3365	633		33.3581	0.3336	9
	330		3.7828	0.0378	1		10.0976	0.1137	3		23.58	0.3187	11						20.6023	0.2567	7
	332		17.3408	0.227	6						23.1784	0.2318	8
	334		30.7865	0.4918	13						79.3746	1.5066	52
	342						7.2072	0.0721	2		96.5577	4.4888	163		3.5622	0.0356	1
	344		96.3296	3.215	85		13.5886	0.1517	4		99.9426	19.2063	663
	347										93.5456	3.5602	123						17.9214	0.2953	8
	349		14.5318	0.3026	8						98.8526	4.4002	152						29.0121	0.3709	10
	350		71.8727	1.5509	41		21.3964	0.3033	8		99.541	6.9765	241						38.1564	0.4822	13
	353		6.4045	0.0757	2		37.3498	0.5308	14		12.9088	0.1738	6		33.7291	0.4497	12		47.264	0.8898	24
	354														7.4954	0.075	2
	356		28.427	7.3367	194						100	33.9108	1171
	365		76.7416	2.0022	53						93.5169	3.0115	104		60.6679	1.2742	34
	367		43.1461	3.9341	104		95.8709	21.4565	566		100	19.2628	665		99.8887	7.4204	198
	370										100	32.9945	1139
	372		100	11.5618	306		19.8949	0.5687	15
	378		69.7004	2.7614	73		34.3093	0.6066	16		99.8853	6.7215	232		46.8275	0.6746	18		27.433	0.3713	10
	380										17.0683	0.3187	11
	381		51.3858	1.097	29		54.2417	1.3652	36		89.7877	2.8683	99
	384		50.2996	1.7022	45		96.7718	4.1318	109		27.5961	1.0112	35		69.4991	1.4991	40		8.924	0.1487	4
	389										5.7946	0.0579	2
	393		50.8614	0.8322	22		11.0736	0.1892	5		60.1836	0.8112	28
	395		28.1648	2.421	64						98.8526	18.2513	630						9.4748	0.1432	4
	397		100	16.7142	442		21.2087	0.6066	16		99.0534	13.3187	460
	398										100	14.9148	515
	420		52.397	0.9086	24														68.9313	1.4095	38
	421		80.6742	1.6644	44		15.8033	0.3033	8		85.1979	2.0536	71		28.0519	0.2998	8
	422		42.9588	0.7139	19						99.7418	12.3058	425						7.1245	0.0712	2
	424		40.5993	1.0213	27		91.5165	4.8285	127		31.9277	1.5465	53		88.9796	2.2861	61		33.3823	0.3338	9
	432		80.6367	2.3075	61						100	32.0872	1108
	434		84.3446	1.967	52		10.0601	0.1517	4		99.541	10.1394	350						37.3852	0.5193	14
	436		93.1461	4.1592	110		11.2237	0.3412	9		99.7418	33.0912	1142		86.2709	1.574	42		37.9728	0.6676	18
	439										100	20.9966	725		98.4045	5.8071	155
	441		73.7453	1.5509	41		65.4279	1.4017	37		96.3569	3.5333	122						20.0147	0.2967	8
	456		33.4457	4.1184	109						99.8853	17.0278	588
	457		54.794	1.3618	36		34.4219	0.6066	16		55.2209	0.8112	28		59.5918	1.4241	38
	458		16.7041	0.2648	7						56.311	0.8692	30		89.3506	3.2215	86		41.8656	0.6676	18
	462		15.1311	0.1513	4						100	17.5462	606		71.4657	1.5317	41
	463		21.7228	0.3026	8		42.3048	0.6824	18		23.2645	0.4056	14						17.8112	0.1855	5
	468										13.1956	0.1449	5
	470		89.4757	1.9056	53		53.2282	0.7538	21		34.5668	0.44	16
	472		33.7828	0.7944	21		92.5676	4.6261	122
	475		12.5468	0.1438	4		7.2072	0.0721	2		55.1348	1.074	39
	476		69.5506	9.2247	244		7.5826	0.1517	4		4.8766	0.0579	2		85.8627	2.4668	66		89.6805	2.8208	76
	478														33.321	0.4497	12
	479																		7.4183	0.0742	2
	483		51.4232	3.5558	94		97.4099	12.8476	339		100	72.8422	2515
	484		100	16.3352	432		29.6922	1.6303	43		100	14.5488	502		99.3321	4.3473	116		42.4165	0.5942	16
	485										9.868	0.1652	6		7.1243	0.0712	2
	487		18.9139	0.1891	5		17.042	0.1896	5		81.6122	2.0858	72
	488		99.9251	9.9831	264		21.1336	0.7203	19		99.7992	8.5723	296						42.343	0.6306	17
	495										100	5.7651	199		94.8794	4.0475	108		44.7668	0.5567	15
	497		36.1798	0.4539	12						99.5697	5.5278	191						25.303	0.2596	7
	51		94.382	3.8963	103		9.985	0.1517	4		98.3936	3.2154	111						7.1979	0.0742	2
	517		71.0112	2.57	68		44.97	0.6824	18		99.8566	10.8626	375						7.4183	0.0742	2
	524		99.5506	8.3569	221		17.5676	0.6445	17		83.7349	2.0534	71
	526		44.9813	1.6644	44		28.3784	0.3412	9						87.1614	1.9863	53		7.4183	0.0742	2
	529		8.5393	0.1135	3		13.6637	0.2275	6		100	8.284	286		95.0649	3.6727	98
	53										31.1532	3.4765	120						90.5252	1.9277	52
	530		19.4757	0.227	6						80.809	1.3006	45
	536		99.9251	4.5367	120		15.6532	0.2275	6		72.7481	3.0984	107		98.3302	2.9926	80
	54										98.0493	3.6515	126
	543		100	13.6805	362		72.3348	1.4028	37		84.6816	2.5809	89						68.0499	1.1877	32
	547		13.3333	0.1513	4						57.1142	2.5522	88		71.6141	1.1618	31		27.433	0.3709	10
	550		79.0637	1.8697	52		11.2613	0.1441	4		98.7665	8.0511	293		86.7532	2.7429	77
	551		57.603	4.9554	131		60.2102	4.2462	112
	552		87.191	4.539	120		11.3739	0.1137	3		31.354	3.6213	125						43.9221	0.6625	18
	558		67.5655	0.9457	25		18.994	0.2275	6										22.0712	0.2967	8
	561		35.4682	0.8322	22		46.7342	1.0236	27		100	8.5086	294						5.8759	0.0742	2
	563		99.8502	9.5247	252		20.6081	0.417	11		100	28.5588	986
	577		28.3895	2.3453	62						99.9426	13.5786	469
	58		100	13.833	366		4.467	0.0792	2		100	25.2912	873		73.0241	1.5365	41		67.3522	1.1498	31
	584										84.7676	2.0281	70
	587		32.6966	0.4539	12						26.1044	0.2897	10						19.2435	0.2596	7
	589		17.0787	0.2648	7						90.3614	2.5207	87
	59										100	6.3147	218
	591		63.0337	3.4045	90		7.5826	0.0758	2		100	12.5602	434						7.4183	0.0742	2
	598		61.3858	1.5888	42		7.5826	0.0758	2		100	17.9791	621						34.3004	0.5193	14
	60		32.9963	0.373	10		71.8093	1.4786	39		66.4372	1.101	38
	600										16.5519	0.3766	13		18.1447	0.3373	9
	602		45.0562	1.2105	32		47.1096	1.289	34		99.9139	8.0835	279
	614						12.3498	0.1517	4		62.1343	1.1876	41
	617		27.603	0.7566	20						95.0086	3.7347	129
	618		27.6779	0.9457	25						98.4796	5.0666	175						14.2123	0.1484	4
	628		99.2509	6.1281	162		94.0315	4.2789	113		99.5697	9.3577	323						34.7778	0.4822	13
	638		77.2285	3.9341	104		100	9.6224	254		92.1974	2.8394	98						16.6728	0.2225	6
	640		55.9925	1.6217	43		46.4715	0.9478	25		88.0379	3.216	111
	643		7.5655	0.0757	2						88.5255	2.8394	98		73.0983	1.3117	35
	646		76.03	1.8536	49		13.3634	0.1517	4						97.9592	8.0315	213
	655		21.9101	0.6431	17						91.681	2.9515	102		32.8015	0.3373	9		6.3533	0.0742	2
	77		28.2772	1.4753	39						99.9713	27.5112	950
	80		94.1573	4.4637	118		11.4114	0.3412	9		98.5657	6.2189	215		62.0037	0.9744	26
	88		20.4869	0.3783	10						96.9593	3.0425	105		7.4954	0.075	2		7.4183	0.0742	2
	92										11.5318	0.1159	4
Tanzania_Tett_PRJNA529400	C16-20002-TZ		78.427	4.0753	108		88.7012	16.6873	441		99.7131	21.4894	744		18.7384	0.1874	5
	C16-20003-TZ		29.1386	0.4404	12		45.045	0.589	16										15.314	0.1855	5
total subjects scanned: 67	C16-20005-TZ		83.5955	1.7296	46						19.2197	0.3477	12
total with any hit: 54	C16-20070-TZ		28.015	0.3026	8						29.0878	0.6374	22
total passing (all three measures):	C16-20071-TZ		13.3708	0.1513	4		20.3453	0.3412	9
MGE group 1 (19-54): 13	C16-20072-TZ		32.397	0.4918	13										11.243	0.1124	3
MGE group 2 (18-54): 3	C16-20073-TZ										100	14.4323	500
three CDCLs group (40-20-1): 12	C16-20117-TZ		97.1536	12.7045	337		33.7087	0.6059	16		99.8279	69.9552	2421						11.1274	0.2596	7
CDCLs group 1 (17-53): 1	C16-20118-TZ		16.779	0.3026	8						54.6472	0.9851	34
CDCLs group 2 (16-44): 0	C16-20119-TZ		28.9139	2.7652	73						29.5181	5.8414	202						93.1326	3.1498	85
CDCLs group 3 (13-36): 0	C16-20123-TZ		100	18.6813	495		28.7913	1.2842	34		100	97.1853	3363
CDCLs group 4 (30-31): 0	C16-20135-TZ		84.0824	2.3816	63		9.985	0.2275	6		31.0384	12.1899	423						7.4183	0.0742	2
	C16-20152-TZ		75.5056	1.6509	44						67.9575	2.0281	70		100	22.1165	592		77.635	1.9288	52
	C16-20153-TZ		93.8577	9.3255	247		79.6547	2.9925	79		30.4647	2.8104	97						53.3603	0.816	22
one or more hits: 19	C16-20197-TZ		70.5243	1.7015	45						100	10.1503	351
	C16-20198-TZ		100	12.6135	334		25.3754	0.4167	11		26.1905	0.6664	23		89.462	2.6787	72
	C16-20211-TZ		60.8614	1.7768	47		41.8544	0.7575	20		8.6919	0.0869	3						24.4583	0.3335	9
	C16-20212-TZ		60.9363	0.8697	23
	C16-20215-TZ		27.1536	0.8697	23						22.9203	0.6371	22
	C16-20238-TZ		18.9139	0.1891	5
	C16-20247-TZ		38.764	0.4899	13		62.7252	1.0995	29		99.6558	8.5648	296
	C16-20248-TZ		100	17.5367	465		34.4219	0.3788	10		99.8566	31.1472	1080
	C16-20340-TZ		100	72.2715	1916		23.6486	0.3014	8		99.8566	33.3044	1153
	C16-20341-TZ		100	39.3524	1044		100	18.0777	478		100	95.4139	3309										11.0073	0.2461	6		5.5794	0.13	3
	C16-20345-TZ		100	26.9903	715		15.015	0.6066	16		100	181.909	6293
	C16-20346-TZ										8.6919	0.1449	5		28.5714	0.3369	9
	C16-20347-TZ		100	15.1277	401		76.2012	2.0086	53
	C16-20372-TZ		7.5655	0.1513	4						3.7005	0.0579	2
	C16-20374-TZ		47.0412	0.7566	20						8.6919	0.0869	3
	C16-20416-TZ		50.2996	0.87	23						41.1073	0.8402	29
	C16-20417-TZ		5.6929	0.0757	2
	C16-20437-TZ		14.9813	0.1513	4						88.9271	2.6219	91
	C16-20438-TZ		91.3858	2.785	74						11.5605	0.1159	4
	C16-20439-TZ		50.8614	1.1341	30		31.3814	0.4478	12		9.9541	0.1159	4						6.2798	0.1484	4
	C16-20440-TZ		80.4494	1.9918	53						5.7946	0.0579	2						7.2347	0.0723	2
	C16-20441-TZ		7.5655	0.0757	2						4.848	0.0579	2
	C16-20470-TZ		3.4831	0.0348	1						10.8147	0.1159	4						5.5454	0.0742	2
	C16-20471-TZ		28.9139	10.6157	284						100	105.126	3663
	C16-20473-TZ		16.9663	0.227	6						87.1199	2.6506	93
	C16-20474-TZ		68.839	2.5296	67		67.3799	1.8941	50		32.9317	0.3766	13
	C16-20475-TZ		99.0637	10.4146	276		91.9294	3.6258	96		69.4205	1.1865	41
	C16-20491-TZ										45.0373	1.0425	36
	C16-20493-TZ										14.4865	0.1449	5
	C16-20494-TZ		3.7828	0.0378	1						23.2358	0.2608	9
	C16-20549-TZ		14.794	0.1513	4
	C16-20551-TZ		96.2172	4.6086	122		25.1877	0.3412	9		17.3838	0.1738	6
	C16-20554-TZ		28.1648	1.7022	45		15.1652	0.1517	4		28.3993	1.2303	43
	C16-20557-TZ		100	105.92	2809		46.2462	4.8525	128
	C16-20558-TZ		20.7491	0.227	6						31.1245	0.4636	16
	C16-20627-TZ		100	15.1449	402		99.2492	9.0195	239		100	41.2063	1427		38.9981	0.5622	15		88.7257	3.552	96
	C16-20646-TZ		30.5993	0.4464	12		3.5285	0.0706	2		16.2364	0.2315	8
	C16-20647-TZ		22.3221	0.2648	7		18.9565	0.2275	6
	C16-20651-TZ		100	32.461	863		29.8423	1.4786	39		77.8543	2.0284	71
	C16-20652-TZ		7.5655	0.0757	2
Thailand_Vangay_PRJEB28687	CS_079		76.6667	3.4333	73						15.8061	0.3614	10
	CS_145		9.4382	0.1888	4		47.1847	1.0402	22						22.6716	0.2805	6		4.6272	0.0463	1
total subjects scanned: 55	CS_146		23.8577	0.2831	6						41.8244	2.4567	68
total with any hit: 51	CS_165		4.7191	0.0472	1
total passing (all three measures):	CS_166										96.988	18.0789	500
MGE group 1 (19-54): 7	CS_177										100	42.3904	1173
MGE group 2 (18-54): 1	CS_178										52.8399	2.0889	58
three CDCLs group (40-20-1): 11	CS_181										99.3976	49.0622	1358						73.6687	2.0823	45
CDCLs group 1 (17-53): 1	CS_222		43.7828	28.7206	609
CDCLs group 2 (16-44): 0	CS_248										9.323	0.2169	6		9.3506	0.0935	2
CDCLs group 3 (13-36): 0	CS_249		94.9813	4.8536	103						7.2289	0.0723	2
CDCLs group 4 (30-31): 0	CS_255										3.8439	0.0723	2		13.2468	0.374	8
	CS_262		85.0936	3.5865	76						88.6976	11.6411	322
	CS_275		5.0562	0.0944	2						80.0631	7.1196	197		48.757	0.9354	20		33.6026	0.5549	12
one or more hits: 18	CS_290		99.1386	10.333	219		23.9865	1.1798	25		31.1819	28.9449	801						49.2104	0.9254	20
	CS_308_0		32.809	20.0966	426		5.3679	0.1892	4		34.0505	0.7587	21
	CS_311		24.4569	0.3303	7		14.6396	0.2838	6		38.296	0.8675	24
	CS_312		24.5318	2.5011	53		40.6907	1.8908	40		81.0098	3.1801	88		39.8516	1.0286	22		11.4947	0.3702	8
	CS_325										100	53.2157	1474
	CS_326		96.4794	19.0397	404		25.5255	1.6047	34						82.8571	6.7751	145
	CS_335		57.7154	25.0247	531		88.0631	16.336	345
	CS_358		95.8052	5.2375	111		81.5315	3.4527	73										74.5869	2.1715	47
	CS_360		71.4232	1.0858	23						99.5984	15.148	419						26.3313	0.509	11
	CS_369		97.5281	31.7401	673		20.3829	4.1149	87		19.8221	0.7229	20
	CS_370										83.2186	7.4816	207
	CS_391		28.3146	5.191	110						64.716	5.3483	148						51.928	1.1568	25
	CS_393		81.5356	5.8026	123		10.961	0.3784	8		99.4263	49.3213	1365		7.7551	0.187	4
	L_002_M6_0										100	45.6954	1265														21.9313	0.5408	10
	L_003_M1										3.6145	0.0723	2
	L_003_M6		35.9551	1.3213	28						9.1509	0.3614	10
	L_022_M1										22.8342	1.2289	34
	L_022_M6		14.5318	0.2831	6
	L_024_M6		24.6442	1.036	22						70.109	4.3761	121
	L_031_M1		94.9064	5.279	112		24.1366	0.7568	16		41.5376	0.6506	18						4.7741	0.0922	2		10.2356	0.1024	2
	L_031_M6		85.0936	2.1678	46						7.2289	0.1446	4
	L_034_M6		12.7341	0.3775	8						43.9185	3.2108	89						4.7741	0.0925	2
	T_CS_008										84.8824	3.4664	96
	T_CS_018		22.3596	0.3749	8		4.7297	0.0473	1		30.9811	3.2892	91						37.3485	0.6963	15
	T_CS_030										14.4291	0.2169	6
	T_CS_042																		17.8847	0.2776	6
	T_CS_051		9.4382	0.0944	2
	T_CS_061		18.3895	0.4247	9		7.6952	0.0946	2		65.8061	1.9154	53
	T_CS_065										6.5978	0.0723	2
	T_CS_069										28.9157	0.3976	11						29.3794	0.5553	12
	T_CS_070		99.1386	10.2303	217		25.1502	0.473	10		37.6076	0.759	21
	T_CS_071		14.0449	0.2831	6						10.6139	0.1446	4
	T_CS_073		4.7191	0.0472	1						7.2289	0.0723	2						10.9071	0.1851	4
	T_CS_081																		9.2545	0.0925	2
	T_CS_084		16.2172	0.3772	8						48.537	1.5181	42
	T_CS_087										3.6145	0.1446	4
	T_CS_089										98.2215	16.8348	466
USA.Broad_Lloyd-Price_PRJNA389280.most.reads	C3002_C04										31.6122	4.2048	148
	C3003_C03										100	76.9185	2688						75.1377	2.4987	68
total subjects scanned: 130	C3004_C05														79.5176	2.0746	56
total with any hit: 120	C3005_C06		7.5655	0.0757	2						100	99.3072	3473
total passing (all three measures):	C3006_C04		28.2397	8.5985	228						100	18.2886	634
MGE group 1 (19-54): 25	C3007_C02										100	97.2045	3400
MGE group 2 (18-54): 17	C3008_C03										100	246.827	8625
three CDCLs group (40-20-1): 42	C3009_C03		22.0225	0.3371	9		56.4189	0.9827	27		45.8979	0.9593	34		4.6382	0.0742	2
CDCLs group 1 (17-53): 24	C3010_C01		37.5281	0.9375	25		31.7192	0.7147	19						96.9202	6.5696	176
CDCLs group 2 (16-44): 0	C3011_C20		22.3221	0.6195	17		28.7162	0.923	25		77.5674	2.3778	83		3.7477	0.0375	1
CDCLs group 3 (13-36): 0	C3012_C01		70.8614	2.0903	57		11.6742	0.149	4						81.8182	1.816	50
CDCLs group 4 (30-31): 0	C3013_C02										96.7585	7.0683	250
	C3015_C01		3.7828	0.0378	1						100	38.893	1367		5.4174	0.075	2
	C3016_C01		28.9139	10.8521	294
one or more hits: 76	C3017_C04		3.4831	0.0348	1						4.9053	0.0491	2
	C3019_C02		100	39.6101	1075		32.5826	3.0116	81		100	14.5209	516		96.0668	5.5863	153
	C3021_C06		94.8315	6.1715	176		86.8994	5.2849	150
	C3022_C03		100	27.667	745		22.2222	1.0135	27		2.9547	0.0579	2		14.9907	0.2237	6
	C3023_C02		88.2397	4.6813	126		39.527	1.7515	48		25.3873	0.5198	18		59.0353	1.1347	31		18.9497	0.3599	10
	C3024_C01		12.2846	0.1386	4						17.9575	0.2298	8
	C3027_C01		96.8165	3.3161	89		7.545	0.0755	2		100	22.6928	796
	C3028_C11		73.221	4.0457	122		100	15.1318	418
	C3029_C03		3.4831	0.0348	1		7.545	0.0755	2						13.7291	0.1814	5
	C3030_C01		97.6779	5.8749	158		90.7282	5.7616	154		51.1474	2.3078	81		95.2134	5.2041	142
	C3031_C01						14.0766	0.2275	6						3.4137	0.0341	1
	C3032_C07		91.1236	3.6184	97		15.503	0.3938	11		97.5904	4.1578	146
	C3034_C01		23.2959	0.5719	16		86.5991	2.3491	64
	C3035_C12		56.3296	12.4135	346		95.4204	6.3806	180		100	58.6299	2191
	C3036_C01														6.9759	0.0746	2
	C3037_C02		11.8727	0.1757	5						99.6558	11.0906	390
	E5001_C04		13.2959	0.227	6						100	143.424	5010		97.551	5.8282	158
	E5002_C06		100	203.358	5414		53.2658	16.6847	443		5.7946	0.0579	2
	E5003_C02										99.6845	9.0327	317
	E5004_C03		28.2772	0.8277	22		88.6637	3.4268	92		98.3649	27.9538	976
	E5006_C01		100	76.5363	2053		45.5706	4.842	129		5.7946	0.0579	2						40.1028	0.848	23
	E5008_C04		20.9738	0.4539	12		12.012	0.2654	7		31.0958	5.6348	196
	E5009_C03		38.6517	1.1944	32		72.0721	2.4114	66		100	47.4056	1675
	E5013_C01		5.3184	0.1509	4		33.1081	0.5101	14						96.6234	12.8879	352
	E5019_C01		48.3521	3.0333	82		12.1997	0.1509	4		100	16.0878	565		12.0223	0.2249	6
	E5022_C02		99.8502	28.1775	757		49.512	4.167	112		84.4521	37.9871	1337		84.0074	3.1106	85
	E5023_C02														3.8219	0.075	2
	H4001_C05		97.4157	19.291	519		28.491	0.8536	23		100	49.6925	1737
	H4006_C05		100	120.184	3233		70.045	10.5068	283						99.7032	92.7069	2519
	H4007_C01		100	96.9011	2603		91.7417	22.5008	602		28.428	0.4633	16
	H4008_C03		62.0225	1.588	42						9.4091	0.167	6		86.2338	3.7009	100
	H4009_C03		53.3708	8.5045	230		99.8498	32.8878	879		4.7906	0.0479	2		100	12.3829	334
	H4010_C04		98.6891	10.2041	275		100	17.3791	467		100	33.8001	1190		96.3265	4.6579	126
	H4011_C01		86.0674	3.3828	91		40.4655	0.4377	12		30.3213	1.9693	69
	H4012_C01														69.4249	1.5655	42
	H4013_C02		60.2622	82.8936	2228		90.8033	86.3119	2320		2.5818	0.0258	1
	H4014_C01		43.1835	2.5217	68		99.7372	9.8742	265
	H4015_C01		99.2135	19.9131	535		73.0105	4.4688	119		50.7458	1.6867	59		98.3673	11.0649	300
	H4016_C05		51.6854	4.7052	126		100	23.7999	642						99.3321	9.8857	269
	H4017_C01		84.2322	10.2554	276		98.1607	11.1843	300		99.5123	10.576	371
	H4020_C02		3.8577	0.1127	3										100	43.859	1199
	H4022_C01		56.779	7.1262	193		44.6697	3.2399	88		100	32.3376	1144		91.0575	7.174	196
	H4023_C01														5.603	0.075	2
	H4024_C01		86.5543	51.1678	1381		100	71.36	1915		31.4114	24.8675	877
	H4027_C02		97.603	73.2551	1984		99.9249	65.5191	1770
	H4028_C05		85.206	9.8419	263		67.9429	4.8784	131		99.7992	10.0178	352						34.7411	0.5167	14
	H4030_C01		73.1461	1.6895	45		44.4069	0.8626	23		79.0304	12.3474	432		37.7737	0.705	19
	H4031_C01		99.8127	35.9041	963		54.8799	11.2872	302		98.078	6.14	216		98.3302	10.3121	279
	H4032_C03						6.7943	0.0709	2		100	40.099	1420		47.4583	0.9421	26
	H4038_C11		99.3633	6.6011	179		4.2793	0.1137	3		15.3758	0.3924	14		93.6549	5.4115	147
	H4039_C15		100	34.1124	978		29.3168	2.3221	66		100	116.331	4466		89.6475	6.525	186
	H4040_C01		23.6704	0.3768	10						30.6081	6.9357	244
	H4042_C01		50.2622	1.07	29		52.6276	0.8104	22						42.115	0.5852	16
	H4043_C12		97.9775	8.2813	229		94.5946	4.8566	133		29.7476	2.4504	94
	H4044_C02										9.0935	0.1687	6		98.2931	6.2353	169
	H4045_C02										13.3391	0.169	6
	M2008_C11		28.2022	0.3727	10						37.3494	0.5777	20
	M2010_C04		20.1124	0.2633	7		7.5826	0.0758	2		44.9225	0.6813	24
	M2014_C12		68.4644	27.8652	749		95.5706	25.9396	695		100	64.6552	2258
	M2021_C06		52.9588	6.0202	160		73.9865	5.8288	155		75.3586	2.3721	83
	M2024_C01										38.8985	0.4894	17		80.8163	2.1447	58
	M2025_C07		12.4345	0.1513	4		3.979	0.0758	2						98.4045	13.236	357
	M2026_C04		52.6217	24.324	653		100	104.911	2814
	M2027_C03		90.8614	4.7416	126		67.4174	2.4839	66		33.5341	0.5178	18		19.3692	0.3748	10		21.9243	0.2225	6
	M2034_C04		27.6779	0.3764	10		8.5961	0.1517	4		19.5353	0.2863	10		34.3599	0.5918	16
	M2039_C01		45.6554	1.2165	33		50.1877	1.4189	38
	M2041_C01		65.7678	2.4674	66		91.8919	3.9824	107		77.5961	8.4834	298		95.9926	4.2486	115
	M2042_C01										56.1962	1.2146	43		97.8108	6.1599	169
	M2047_C02		80.6742	2.6004	71						26.6208	1.6102	57
	M2048_C05		20.412	0.4131	11						14.1136	0.2298	8
	M2058_C01		21.3858	0.5169	14						100	50.7628	1780
	M2059_C01										24.5841	0.428	15
	M2060_C02		31.8727	1.2614	34						94.9512	3.1925	114		100	10.4879	287
	M2061_C06		40.0749	1.1955	33		9.8348	0.3408	11						99.7032	9.4108	266
	M2064_C01		38.9139	0.4341	12						71.4573	2.0098	71						27.4697	0.44	12
	M2067_C06		65.7678	2.4682	67		13.8138	0.2222	6		94.3201	5.9598	210		37.6623	0.5536	15		31.4726	0.4451	12
	M2068_C01														100	91.9622	2517
	M2069_C02		60.5618	1.6816	45		88.3634	3.479	94		34.0792	1.722	61		92.4304	3.8902	105
	M2071_C01		34.382	1.4667	40		97.973	6.6933	179		24.7849	0.4458	16
	M2072_C04						3.5285	0.0353	1		100	86.8133	3070		4.5269	0.0738	2
	M2075_C04		7.5655	0.0757	2		3.7913	0.1509	4		100	47.9386	1683		94.6197	6.0887	166
	M2077_C01		100	65.1438	1751		39.2643	6.2125	166		5.7946	0.0579	2
	M2079_C01										9.0935	0.1383	5		94.1744	7.2022	195
	M2081_C04		86.2921	4.7498	128		11.1486	0.3712	10		99.7705	11.7232	416
	M2082_C01										100	81.3439	2887
	M2083_C01		24.8315	17.4	503						99.7992	24.57	930
	M2084_C01										100	46.9065	1784
	M2085_C01		60.1873	1.1521	31						5.8807	0.0849	3
	M2086_C03										31.2679	17.8881	628		97.8108	16.2104	440
	M2091_C01		25.9551	0.4816	13						93.4022	3.033	106		85.269	2.4382	66
	M2097_C02		100	47.5037	1363		43.6562	2.9384	80		4.848	0.0866	4		98.8126	18.8356	541
	M2103_C14		28.764	0.3757	10						23.5227	0.7668	27
	P6005_C01										98.6804	5.222	185
	P6009_C01										95.5823	51.0608	1793
	P6010_C01		27.9401	6.5315	179						99.7992	20.9458	743
	P6012_C01		3.7828	0.1127	3										73.6178	1.9187	52
	P6013_C01		96.0674	4.7798	129		11.9745	0.6486	17		21.3138	0.3612	13
	P6014_C07		54.3071	1.212	33		37.3874	0.8506	23		87.6936	2.7476	96		80.0371	2.774	76
	P6016_C01		90.2996	4.4157	120		12.7628	0.333	9
	P6017_C01		41.4607	8.0831	218						99.7992	22.7344	797		4.3043	0.075	2
	P6025_C05										3.1842	0.0579	2
	P6028_C01		95.5056	5.6431	152		15.2778	0.8239	22		48.2215	1.2837	45		21.6698	0.4367	12
	P6033_C08		6.2547	0.0753	2						100	65.1523	2286
	P6035_C17		94.4944	7.3453	216		94.7823	7.991	225		28.7435	1.895	74
	P6037_C06										100	58.0714	2226
	P6038_C01		100	65.9903	1912		27.3649	4.8885	136
USA.Children_Flannery_PRJNA496479	SP001_2		28.7266	13.8581	245						100	23.6449	546
	SP002		92.5094	4.2416	75		25.3003	0.5094	9						90.2041	3.1377	56		7.3448	0.1109	2
total subjects scanned: 40	SP004		57.7528	21.1461	374		87.8378	22.1798	391		4.5611	0.0866	2
total with any hit: 40	SP005						5.6682	0.0567	1		6.9994	0.0866	2
total passing (all three measures):	SP006		5.6554	0.0566	1						14.5439	0.35	8						16.6361	0.1664	3
MGE group 1 (19-54): 8	SP008		100	11.3052	200		100	24.1329	426		17.3264	0.1733	4
MGE group 2 (18-54): 9	SP009		98.427	24.1768	428		89.4895	3.7395	66		30.2352	7.2281	167
three CDCLs group (40-20-1): 10	SP010		30.7116	1.4704	26		99.8874	14.0473	248						87.013	3.7937	68
CDCLs group 1 (17-53): 8	SP011										100	67.7524	1565		92.987	7.6237	136
CDCLs group 2 (16-44): 0	SP012		51.985	1.0633	19		13.5135	0.17	3		18.9902	0.6532	15
CDCLs group 3 (13-36): 0	SP013		11.3109	0.1131	2
CDCLs group 4 (30-31): 0	SP014		11.3109	0.1131	2						25.4446	0.3898	9
	SP015		57.5655	15.4258	273		97.7102	18.9369	334
	SP016		41.573	1.0745	19						8.6632	0.0866	2
one or more hits: 24	SP017										8.6632	0.0866	2		71.6141	1.7365	31
	SP018										4.3316	0.0433	1		45.7885	0.5603	10
	SP019		100	53.6187	949		42.2673	5.4951	97		100	24.1976	559
	SP020		72.4345	2.6581	47		5.6682	0.1134	2		97.7051	9.5123	220		96.2894	4.692	84
	SP022		29.0262	8.4835	150						100	37.9231	876		10.538	0.1121	2
	SP023						5.6682	0.0567	1						5.603	0.056	1
	SP024		42.1723	0.6221	11		11.3363	0.1134	2		100	62.0479	1433
	SP025		27.3783	2.0925	37		11.3363	0.1134	2		99.6271	19.8629	459		44.7495	0.7284	13
	SP026		23.1086	0.5655	10		11.3363	0.1134	2		73.0924	2.7728	64		98.0334	7.1673	128
	SP027		5.6554	0.0566	1						4.389	0.0439	1
	SP028		100	19.5382	346										99.1837	12.321	220
	SP029		78.3521	41.1573	728		100	68.9486	1217		100	68.3055	1578		11.2059	0.2241	4
	SP030		30	0.7352	13		96.2462	4.4779	79		30.5795	12.4802	288
	SP031																		41.1678	0.6654	12
	SP032		11.3109	0.1131	2		6.3438	0.17	3		8.6632	0.0866	2
	SP033		98.2397	27.3644	484		23.4234	0.3401	6		4.3316	0.0433	1
	SP034		75.6554	3.2236	57		11.2237	0.1134	2		30.1205	3.0686	71		98.2189	6.1636	110
	SP035		52.9213	1.6401	29		94.5946	6.348	112		4.3316	0.0433	1		95.5844	6.4412	115
	SP036		100	62.0704	1098		47.4099	4.7001	83		100	36.111	834		74.9165	6.7228	120
	SP037		93.5206	5.4292	96		30.7432	0.7342	13						6.308	0.1121	2		55.4903	1.4418	26
	SP038						22.0721	1.5274	27
	SP039										100	32.8115	758		99.5547	7.2271	129
	SP040		38.427	2.9944	53		99.3994	22.6074	399						99.5176	9.7373	174
	SP042		33.221	0.7352	13		95.9084	8.2188	145						99.7774	10.246	183
	SP043		43.5581	3.3345	59		100	37.4794	662		6.6265	0.0866	2
	SP045		52.3221	3.2783	58		67.5676	2.9354	52						43.9332	0.777	14

## Sheet: metagenomic mapping summary
Supplementary Data 2 - Tab 2 - Summary of presence of CDCL genes in human gut metagenomic datasets
1,958 total metagenomes scanned
a hit is above the set thresholds for all three criteria (% coverage, average fold, and number of reads)
					pattern number
metagenome set	total subjects	subjects w/ one or more hits	percent total subjects with one or more hits	total hits	20	19	1	18	17	14	26
Japan_Yachida_PRJDB4176	614	442	0.71987	686	129	98	278	167	14	0	0
USA.Broad_Lloyd-Price_PRJNA389280.most.reads	130	76	0.584615	108	25	17	42	24	0	0	0
Sweden_Karlsson_PRJEB1786	145	63	0.434483	76	14	4	54	3	1	0	0
Europeans_Qin_PRJEB2054	124	56	0.451613	66	11	3	50	2	0	0	0
China_Liu_PRJNA328899	110	25	0.227273	37	13	6	16	1	1	0	0
USA.Children_Flannery_PRJNA496479	40	24	0.6	35	8	9	10	8	0	0	0
Fiji_Brito_PRJNA217052	172	25	0.145349	32	13	9	9	0	1	0	0
Tanzania_Tett_PRJNA529400	67	19	0.283582	29	13	3	12	1	0	0	0
Ghana_Tett_PRJNA529124	44	17	0.386364	28	12	9	7	0	0	0	0
AA_newborns_Bittinger_PRJNA557731	191	23	0.120419	27	1	6	12	8	0	0	0
Thailand_Vangay_PRJEB28687	55	18	0.327273	20	7	1	11	1	0	0	0
Peru.USA_Obregon_PRJNA268964	58	12	0.206897	15	2	4	7	2	0	0	0
Ethiopia_Tett_PRJNA504891	50	8	0.16	8	3	1	2	1	1	0	0
Madacascar_Pasolli_PRJNA485056	112	2	0.0178571	3	2	0	1	0	0	0	0
Italy.Tanzania_Rampelli_PRJNA278393	38	1	0.0263158	2	1	1	0	0	0	0	0
Italy_DAmico_PRJNA525982	8	1	0.125	1	0	1	0	0	0	0	0
	1958	812	0.301057	1173	254	172	511	218	18	0	0
			average				0.260981

## Sheet: references
Supplementary Data 2	reference
Japan_Yachida_PRJDB4176	Yachida S, Mizutani S, Shiroma H, Shiba S, Nakajima T, Sakamoto T, et al. Metagenomic and metabolomic analyses reveal distinct stage-specific phenotypes of the gut microbiota in colorectal cancer. Nat Med. 2019;25(6):968–76. pmid:31171880.
USA.Broad_Lloyd-Price_PRJNA389280.most.reads	Lloyd-Price J, Arze C, Ananthakrishnan AN, Schirmer M, Avila-Pacheco J, Poon TW, et al. Multi-omics of the gut microbial ecosystem in inflammatory bowel diseases. Nature. 2019;569(7758):655–62. pmid:31142855; PubMed Central PMCID: PMC6650278.
Sweden_Karlsson_PRJEB1786	Karlsson FH, Tremaroli V, Nookaew I, Bergstrom G, Behre CJ, Fagerberg B, et al. Gut metagenome in European women with normal, impaired and diabetic glucose control. Nature. 2013;498(7452):99–103. pmid:23719380.
Europeans_Qin_PRJEB2054	Qin J, Li R, Raes J, Arumugam M, Burgdorf KS, Manichanh C, et al. A human gut microbial gene catalogue established by metagenomic sequencing. Nature. 2010;464(7285):59–65. pmid:20203603; PubMed Central PMCID: PMC3779803.
China_Liu_PRJNA328899	Liu W, Zhang J, Wu C, Cai S, Huang W, Chen J, et al. Unique features of ethnic Mongolian gut microbiome revealed by metagenomic analysis. Sci Rep 2016;6:34826. pmid:27708392; PubMed Central PMCID: PMC5052615.
USA.Children_Flannery_PRJNA496479	Flannery JE, Stagaman K, Burns AR, Hickey RJ, Roos LE, Giuliano RJ, et al. Gut feelings begin in childhood: the gut metagenome correlates with early environment, caregiving, and behavior. mBio 2020,11(1) PMID: 31964729 PMCID: PMC6974564 DOI: 10.1128/mBio.02780-19
Fiji_Brito_PRJNA217052	Brito IL, Yilmaz S, Huang K, Xu L, Jupiter SD, Jenkins AP, et al. Mobile genes in the human microbiome are structured from global to individual scales. Nature. 2016;535(7612):435–9. pmid:27409808; PubMed Central PMCID: PMC4983458.
Tanzania_Tett_PRJNA529400
Ethiopia_Tett_PRJNA504891
Ghana_Tett_PRJNA529124	Tett A, Huang KD, Asnicar F, Fehlner-Peach H, Pasolli E, Karcher N, et al. The Prevotella copri complex comprises four distinct clades underrepresented in westernized populations. Cell Host Microbe. 2019;26(5):666–79 e7. pmid:31607556; PubMed Central PMCID: PMC6854460.
AA_newborns_Bittinger_PRJNA557731	Bittinger, K., Zhao, C., Li, Y. et al. Bacterial colonization reprograms the neonatal gut metabolome. Nat Microbiol 5, 838–847 (2020). PMID: 32284564 PMCID: PMC8052915 DOI: 10.1038/s41564-020-0694-0
Thailand_Vangay_PRJEB28687	Vangay P, Johnson AJ, Ward TL, Al-Ghalith GA, Shields-Cutler RR, Hillmann BM, et al. US immigration Westernizes the human gut microbiome. Cell. 2018;175(4):962–72 e10. pmid:30388453; PubMed Central PMCID: PMC6498444.
Peru.USA_Obregon_PRJNA268964	Obregon-Tito AJ, Tito RY, Metcalf J, Sankaranarayanan K, Clemente JC, Ursell LK, et al. Subsistence strategies in traditional societies distinguish gut microbiomes. Nature communications. 2015;6:6505. pmid:25807110; PubMed Central PMCID: PMC4386023.
Madacascar_Pasolli_PRJNA485056	Pasolli E, Asnicar F, Manara S, Zolfo M, Karcher N, Armanini F, et al. Extensive unexplored human microbiome diversity revealed by over 150,000 genomes from metagenomes spanning age, geography, and lifestyle. Cell. 2019;176(3):649–62 e20. pmid:30661755; PubMed Central PMCID: PMC6349461.
Italy.Tanzania_Rampelli_PRJNA278393	Rampelli S, Schnorr SL, Consolandi C, Turroni S, Severgnini M, Peano C, et al. Metagenome sequencing of the hadza hunter-gatherer gut microbiota. Curr Biol. 2015;25(13):1682–93. pmid:25981789.
Italy_DAmico_PRJNA525982	D’Amico F, Soverini M, Zama D, Consolandi C, Severgnini M, Prete A, et al. Gut resistome plasticity in pediatric patients undergoing hematopoietic stem cell transplantation. Sci Rep. 2019;9(1):5649. pmid:30948795; PubMed Central PMCID: PMC6449395.
