# Supplementary material for: Distant relatives of a eukaryotic cell-specific toxin family evolved a complement-like mechanism to kill bacteria
Source: Nat Commun. 2024 Jun 12;15:5028. doi: 10.1038/s41467-024-49103-5 (PMC11169675; doi:10.1038/s41467-024-49103-5)
Supplement: Supplementary file 6 — Supplementary Dataset 3 [file 41467_2024_49103_MOESM6_ESM.xlsx]

## Sheet: Protein Report
Identified Proteins (742)	Accession Number	Molecular Weight	SpC 66397	SpC 66398	SpC 66399	SpC 66400	SpC 66401	SpC 66402	SpC 66403			66397	66398	66399	66400	66401	66402	66403
beta-galactosidase OS=Bacteroides sp OX=29523 GN=DCY66_02855 PE=3 SV=1	tr|A0A831JA57|A0A831JA57_9BACE	126 kDa	246	30	30	12	2	0	0		Total number of proteins identified	120	125	183	188	175	270	287
Beta-galactosidase OS=Bacteroides sp OX=29523 GN=DCY66_07515 PE=3 SV=1	tr|A0A831JFB6|A0A831JFB6_9BACE	118 kDa	191	159	17	4	0	0	0		Total number of spectra matching	3582	2732	4427	6088	5375	2423	2758
Pyruvate:ferredoxin (Flavodoxin) oxidoreductase OS=Bacteroides sp OX=29523 GN=nifJ PE=3 SV=1	tr|A0A831NHE3|A0A831NHE3_9BACE	129 kDa	167	15	5	2	0	0	0		Total number of unique peptides	1838	1598	2367	2404	1788	1490	1556
carbamoyl-phosphate synthase (glutamine-hydrolyzing) OS=Bacteroides sp OX=29523 GN=DCY66_16000 PE=3 SV=1	tr|A0A831NJJ1|A0A831NJJ1_9BACE	120 kDa	144	45	7	3	0	0	0
carbamoyl-phosphate synthase (glutamine-hydrolyzing) OS=Bacteroides sp OX=29523 GN=DCQ07_02505 PE=3 SV=1	tr|A0A831IZF8|A0A831IZF8_9BACE (+1)	120 kDa	132	54	8	0	0	0	0			246	277	247	217	284	134	301
Tricorn protease homolog OS=Bacteroides sp OX=29523 GN=DCQ07_16255 PE=3 SV=1	tr|A0A831J4K8|A0A831J4K8_9BACE	121 kDa	125	21	11	4	3	0	0
DUF4906 domain-containing protein OS=Bacteroides sp. 43_108 OX=1896974 GN=BHV77_05060 PE=4 SV=1	tr|A0A1Q6HCZ2|A0A1Q6HCZ2_9BACE (+4)	118 kDa	93	40	5	0	2	0	0
carbamoyl-phosphate synthase (glutamine-hydrolyzing) OS=Bacteroides sp. 43_46 OX=1897051 GN=BHV72_07805 PE=3 SV=1	tr|A0A1Q6H1X9|A0A1Q6H1X9_9BACE	120 kDa	87	0	0	0	0	0	0
TonB-dependent receptor OS=Bacteroides sp OX=29523 GN=DCQ07_15655 PE=3 SV=1	tr|A0A831NEG4|A0A831NEG4_9BACE	122 kDa	86	12	2	0	0	2	4
Beta-galactosidase OS=Bacteroides sp OX=29523 GN=DCY66_10765 PE=3 SV=1	tr|A0A831NDK5|A0A831NDK5_9BACE	121 kDa	85	8	0	0	0	0	0
Alpha-2-macroglobulin OS=Bacteroides sp OX=29523 GN=DCY66_06810 PE=3 SV=1	tr|A0A831JF32|A0A831JF32_9BACE	214 kDa	80	28	79	25	4	0	0
Tricorn protease homolog OS=Bacteroides sp OX=29523 GN=DCQ07_04870 PE=3 SV=1	tr|A0A831N800|A0A831N800_9BACE	123 kDa	77	0	0	0	0	0	0
isoleucine--tRNA ligase (Fragment) OS=Bacteroides sp OX=29523 GN=ileS PE=4 SV=1	tr|A0A831IZ60|A0A831IZ60_9BACE	77 kDa	75	0	4	0	0	0	0
Insulinase family protein OS=Bacteroides sp OX=29523 GN=DCQ07_04355 PE=3 SV=1	tr|A0A831J1C2|A0A831J1C2_9BACE (+1)	106 kDa	72	277	70	17	10	0	2
Protein translocase subunit SecA OS=Bacteroides sp OX=29523 GN=secA PE=3 SV=1	tr|A0A831NJ96|A0A831NJ96_9BACE	125 kDa	72	0	3	5	4	0	0
Glycoside hydrolase family 2 OS=Bacteroides sp OX=29523 GN=DCY66_11980 PE=3 SV=1	tr|A0A831JEI0|A0A831JEI0_9BACE	127 kDa	72	0	0	0	0	0	0
Beta-galactosidase OS=Bacteroides sp OX=29523 GN=DCY66_13045 PE=3 SV=1	tr|A0A831JKM2|A0A831JKM2_9BACE	117 kDa	69	67	0	0	0	0	0
Pectate lyase OS=Bacteroides sp OX=29523 GN=DCY66_00205 PE=4 SV=1	tr|A0A831JE42|A0A831JE42_9BACE	116 kDa	68	48	0	0	0	0	0
Glycoside hydrolase family 2 OS=Bacteroides sp OX=29523 GN=DCQ07_12270 PE=3 SV=1	tr|A0A831N990|A0A831N990_9BACE	127 kDa	68	0	0	0	0	0	0
Tetratricopeptide repeat protein OS=Bacteroides sp OX=29523 GN=DCY66_10310 PE=4 SV=1	tr|A0A831NHG7|A0A831NHG7_9BACE	111 kDa	67	265	85	23	10	0	0
Isoleucine--tRNA ligase OS=Bacteroides sp OX=29523 GN=ileS PE=3 SV=1	tr|A0A3C0E2I0|A0A3C0E2I0_9BACE (+1)	132 kDa	67	6	0	0	0	0	0
Isoleucine--tRNA ligase OS=Bacteroides sp. An51A OX=1965640 GN=ileS PE=3 SV=1	tr|A0A1Y3XA69|A0A1Y3XA69_9BACE (+3)	133 kDa	67	0	0	0	0	0	0
Six-hairpin glycosidase OS=Bacteroides sp OX=29523 GN=DCY66_08670 PE=4 SV=1	tr|A0A831JHG5|A0A831JHG5_9BACE	127 kDa	64	13	0	0	0	0	0
Beta-N-acetylglucosaminidase OS=Bacteroides sp OX=29523 GN=DCY66_11200 PE=4 SV=1	tr|A0A831J719|A0A831J719_9BACE	111 kDa	54	73	4	0	0	0	0
Trypsin - Sus scrofa (Pig).	IPI:CON_Trypsin|SWISS-PROT:P00761|TRYP_PIG	24 kDa	48	47	47	41	56	59	56
Phosphoribosylformylglycinamidine synthase OS=Bacteroides sp OX=29523 GN=purL PE=3 SV=1	tr|A0A831J1I6|A0A831J1I6_9BACE (+1)	137 kDa	40	4	0	0	0	0	0
Isoleucine--tRNA ligase OS=Bacteroides sp. OM05-12 OX=2292283 GN=ileS PE=3 SV=1	tr|A0A374WAF1|A0A374WAF1_9BACE (+1)	130 kDa	40	0	0	0	0	0	0
Pyruvate:ferredoxin (Flavodoxin) oxidoreductase OS=Bacteroides sp. OF04-15BH OX=2292281 GN=nifJ PE=3 SV=1	tr|A0A416GFV9|A0A416GFV9_9BACE	129 kDa	38	0	0	0	0	0	0
Translation initiation factor IF-2 OS=Bacteroides sp OX=29523 GN=infB PE=3 SV=1	tr|A0A831J6V8|A0A831J6V8_9BACE	111 kDa	37	3	2	0	0	0	0
Beta-galactosidase OS=Bacteroides sp OX=29523 GN=DCQ07_03885 PE=3 SV=1	tr|A0A831J4I5|A0A831J4I5_9BACE (+1)	122 kDa	34	0	0	0	0	0	0
SusC/RagA family TonB-linked outer membrane protein OS=Bacteroides sp OX=29523 GN=DCY66_07305 PE=3 SV=1	tr|A0A831J565|A0A831J565_9BACE	125 kDa	34	0	0	0	0	0	0
Thiol-activated cytolysin OS=Bacteroides sp. AR20 OX=93974 GN=SAMN02910431_00180 PE=4 SV=1	tr|A0A1H7XHZ4|A0A1H7XHZ4_9BACE (+2)	41 kDa	33	29	49	54	34	134	89
Tricorn protease homolog OS=Bacteroides sp OX=29523 GN=DCY66_02935 PE=3 SV=1	tr|A0A831JBN2|A0A831JBN2_9BACE	121 kDa	32	0	2	0	0	0	0
N-glycanase OS=Bacteroides sp OX=29523 GN=DCY66_14990 PE=4 SV=1	tr|A0A831NE13|A0A831NE13_9BACE	47 kDa	30	12	0	0	0	0	0
SusC/RagA family TonB-linked outer membrane protein OS=Bacteroides sp OX=29523 GN=DCQ07_10500 PE=3 SV=1	tr|A0A831IRG0|A0A831IRG0_9BACE (+1)	120 kDa	30	0	0	0	0	0	0
Leucine--tRNA ligase OS=Bacteroides sp OX=29523 GN=leuS PE=3 SV=1	tr|A0A831NCQ3|A0A831NCQ3_9BACE	108 kDa	29	80	40	0	0	0	0
Beta-galactosidase OS=Bacteroides sp. AM16-24 OX=2292002 GN=DW182_18795 PE=3 SV=1	tr|A0A414Z6P0|A0A414Z6P0_9BACE	118 kDa	29	0	0	0	0	0	0
Valine--tRNA ligase OS=Bacteroides sp OX=29523 GN=valS PE=3 SV=1	tr|A0A831JFC6|A0A831JFC6_9BACE	100 kDa	28	68	125	5	3	0	0
Isoleucine--tRNA ligase OS=Bacteroides sp OX=29523 GN=DCY66_14275 PE=4 SV=1	tr|A0A831JBD4|A0A831JBD4_9BACE	49 kDa	28	0	0	0	0	0	0
U32 family peptidase OS=Bacteroides sp OX=29523 GN=DCQ07_15915 PE=4 SV=1	tr|A0A831JF31|A0A831JF31_9BACE	47 kDa	27	8	0	0	0	0	0
Tax_Id=9606 Gene_Symbol=KRT1 Keratin, type II cytoskeletal 1	IPI:CON_00220327.3|SWISS-PROT:P04264	66 kDa	25	24	47	46	62	54	36
beta-galactosidase OS=Bacteroides sp. 1_1_14 OX=469585 GN=HMPREF9007_00478 PE=3 SV=1	tr|D7I8G9|D7I8G9_9BACE	126 kDa	25	0	0	0	0	0	0
Thiol-activated cytolysin OS=Bacteroides sp. AR20 OX=93974 GN=SAMN02910431_00181 PE=4 SV=1	tr|A0A1H7XG33|A0A1H7XG33_9BACE (+2)	59 kDa	24	26	28	40	35	22	19
DNA polymerase I OS=Bacteroides sp OX=29523 GN=polA PE=3 SV=1	tr|A0A831JE96|A0A831JE96_9BACE	109 kDa	22	45	0	0	0	0	0
TonB-dependent receptor OS=Bacteroides sp OX=29523 GN=DCY66_14920 PE=4 SV=1	tr|A0A831NEA4|A0A831NEA4_9BACE	123 kDa	22	0	0	0	0	0	3
Tricorn protease homolog OS=Bacteroides sp. AM44-19 OX=2292953 GN=DW947_17140 PE=3 SV=1	tr|A0A3A5R1R9|A0A3A5R1R9_9BACE (+3)	122 kDa	21	0	0	0	0	0	0
Elongation factor Tu OS=Bacteroides sp OX=29523 GN=tuf PE=3 SV=1	tr|A0A942ZLM4|A0A942ZLM4_9BACE	44 kDa	20	35	31	19	12	13	16
Tax_Id=9606 Gene_Symbol=KRT10 Keratin, type I cytoskeletal 10	IPI:CON_00009865.2|SWISS-PROT:P13645	60 kDa	19	24	24	37	37	31	24
DUF6250 domain-containing protein OS=Bacteroides sp OX=29523 GN=DCY66_10120 PE=4 SV=1	tr|A0A831J6I8|A0A831J6I8_9BACE	125 kDa	19	0	2	0	0	0	0
Tricorn protease homolog OS=Bacteroides sp. PHL 2737 OX=2162637 GN=DBK98_004295 PE=3 SV=1	tr|A0A4Q0U318|A0A4Q0U318_9BACE	122 kDa	19	0	0	0	0	0	0
Elongation factor G OS=Bacteroides sp. OM05-12 OX=2292283 GN=fusA PE=3 SV=1	tr|A0A374WBG0|A0A374WBG0_9BACE (+1)	78 kDa	17	18	78	112	22	0	0
Tax_Id=9606 Gene_Symbol=KRT9 Keratin, type I cytoskeletal 9	IPI:CON_00019359.3|SWISS-PROT:P35527	62 kDa	17	11	34	37	44	37	31
Dipeptidase OS=Bacteroides sp OX=29523 GN=DCQ07_02405 PE=3 SV=1	tr|A0A831ISA5|A0A831ISA5_9BACE (+1)	61 kDa	17	17	0	2	0	0	0
Glycoside hydrolase family 2 OS=Bacteroides sp OX=29523 GN=DCQ07_09615 PE=3 SV=1	tr|A0A831J365|A0A831J365_9BACE (+1)	115 kDa	16	17	0	0	0	0	0
Elongation factor G OS=Bacteroides sp. AR29 OX=93975 GN=fusA PE=3 SV=1	tr|A0A285TBT4|A0A285TBT4_9BACE (+7)	78 kDa	13	15	75	111	20	0	0
Glycosyl hydrolase family 2, sugar binding domain protein OS=Bacteroides sp. 2_2_4 OX=469590 GN=BSCG_02287 PE=4 SV=1	tr|C3QTS8|C3QTS8_9BACE	124 kDa	13	4	0	0	0	0	0
DNA-binding protein OS=Bacteroides sp. OM05-10AA OX=2292282 GN=DXB58_18835 PE=4 SV=1	tr|A0A374WJG1|A0A374WJG1_9BACE (+1)	125 kDa	13	0	0	0	0	0	0
DUF4976 domain-containing protein OS=Bacteroides sp OX=29523 GN=DCY66_10145 PE=4 SV=1	tr|A0A831NDH1|A0A831NDH1_9BACE	52 kDa	13	0	0	0	0	0	0
DUF4982 domain-containing protein OS=Bacteroides sp OX=29523 GN=DCQ07_15710 PE=3 SV=1	tr|A0A831JJ71|A0A831JJ71_9BACE	94 kDa	12	41	247	23	10	0	0
Tax_Id=9606 Gene_Symbol=KRT2 Keratin, type II cytoskeletal 2 epidermal	IPI:CON_00021304.1|SWISS-PROT:P35908	66 kDa	12	8	31	21	29	22	12
Glutamate decarboxylase OS=Bacteroides sp OX=29523 GN=DCY66_11795 PE=3 SV=1	tr|A0A831NIU5|A0A831NIU5_9BACE	55 kDa	12	23	50	4	3	0	0
Ferritin OS=Bacteroides sp OX=29523 GN=DCQ07_06430 PE=4 SV=1	tr|A0A831IPB0|A0A831IPB0_9BACE	20 kDa	12	6	2	2	2	15	25
beta-galactosidase OS=Bacteroides sp OX=29523 GN=DCQ07_11285 PE=3 SV=1	tr|A0A831J6P7|A0A831J6P7_9BACE	106 kDa	12	24	11	0	0	0	0
Phosphoenolpyruvate carboxykinase (ATP) OS=Bacteroides sp. PHL 2737 OX=2162637 GN=pckA PE=3 SV=1	tr|A0A4V1L8X3|A0A4V1L8X3_9BACE	59 kDa	11	8	11	10	16	5	3
Methylmalonyl-CoA carboxyltransferase OS=Bacteroides sp OX=29523 GN=DCY66_16455 PE=4 SV=1	tr|A0A831NEC3|A0A831NEC3_9BACE	50 kDa	11	13	0	0	0	0	0
Chaperone protein DnaK OS=Bacteroides sp. PHL 2737 OX=2162637 GN=dnaK PE=2 SV=1	tr|A0A4Q0TZ54|A0A4Q0TZ54_9BACE	69 kDa	10	9	15	131	284	20	5
Phosphoenolpyruvate carboxykinase (ATP) OS=Bacteroides sp. OM05-12 OX=2292283 GN=pckA PE=3 SV=1	tr|A0A374WBF4|A0A374WBF4_9BACE (+1)	59 kDa	10	0	0	0	12	7	0
Asparagine--tRNA ligase OS=Bacteroides sp OX=29523 GN=asnS PE=3 SV=1	tr|A0A831N7D5|A0A831N7D5_9BACE	53 kDa	10	3	0	0	0	0	0
beta-galactosidase OS=Bacteroides sp. OM08-17BH OX=2292285 GN=DXC20_16350 PE=3 SV=1	tr|A0A374UST9|A0A374UST9_9BACE (+1)	120 kDa	10	0	0	0	0	0	0
Beta-galactosidase OS=Bacteroides sp OX=29523 GN=DCQ07_06230 PE=3 SV=1	tr|A0A831N881|A0A831N881_9BACE	101 kDa	9	41	108	3	0	0	0
Phosphoenolpyruvate carboxykinase (ATP) OS=Bacteroides sp. NM69_E16B OX=2516960 GN=pckA PE=3 SV=1	tr|A0A4S2AYE8|A0A4S2AYE8_9BACE	59 kDa	9	7	9	7	12	0	0
SusC/RagA family protein OS=Bacteroides sp OX=29523 GN=DCQ07_15010 PE=3 SV=1	tr|A0A831ISV7|A0A831ISV7_9BACE	117 kDa	9	7	0	0	0	0	0
Beta-galactosidase OS=Bacteroides sp OX=29523 GN=DCQ07_11290 PE=3 SV=1	tr|A0A831J6L5|A0A831J6L5_9BACE	123 kDa	9	0	0	0	0	0	0
Glycoside hydrolase OS=Bacteroides sp. 41_26 OX=1896973 GN=BHV71_04535 PE=3 SV=1	tr|A0A1Q6G9A6|A0A1Q6G9A6_9BACE	96 kDa	8	38	60	4	0	0	0
Fructose-1,6-bisphosphate aldolase, class II OS=Bacteroides sp. 3_1_13 OX=457389 GN=HMPREF9009_04661 PE=4 SV=1	tr|A0A0J9FB30|A0A0J9FB30_9BACE (+5)	37 kDa	8	6	8	7	6	21	14
Tetratricopeptide repeat protein OS=Bacteroides sp OX=29523 GN=DCQ07_00025 PE=4 SV=1	tr|A0A831IMB5|A0A831IMB5_9BACE	46 kDa	8	12	12	9	4	15	7
Tetratricopeptide repeat protein OS=Bacteroides sp OX=29523 GN=DCQ07_15080 PE=4 SV=1	tr|A0A831NDI7|A0A831NDI7_9BACE	50 kDa	8	7	6	3	6	7	8
Glycoside hydrolase family 2 OS=Bacteroides sp OX=29523 GN=DCQ07_11390 PE=3 SV=1	tr|A0A831J3U0|A0A831J3U0_9BACE	114 kDa	8	31	0	0	0	0	0
Dipeptidyl-peptidase OS=Bacteroides sp OX=29523 GN=DCQ07_03225 PE=3 SV=1	tr|A0A831JB55|A0A831JB55_9BACE	81 kDa	7	7	29	217	53	0	0
Glyceraldehyde-3-phosphate dehydrogenase OS=Bacteroides sp OX=29523 GN=gap PE=3 SV=1	tr|A0A3D3EI22|A0A3D3EI22_9BACE	36 kDa	7	10	8	7	6	20	16
Peptidase M16 OS=Bacteroides sp. 41_26 OX=1896973 GN=BHV71_02105 PE=3 SV=1	tr|A0A1Q6GCJ0|A0A1Q6GCJ0_9BACE (+1)	106 kDa	7	32	6	0	0	0	0
Bifunctional purine biosynthesis protein PurH OS=Bacteroides sp OX=29523 GN=purH PE=3 SV=1	tr|A0A831J4T4|A0A831J4T4_9BACE	56 kDa	7	4	0	0	0	0	0
DNA helicase OS=Bacteroides sp OX=29523 GN=DCQ07_11445 PE=3 SV=1	tr|A0A831J6S0|A0A831J6S0_9BACE	128 kDa	7	0	0	0	0	0	0
Transcription-repair-coupling factor OS=Bacteroides sp OX=29523 GN=mfd PE=3 SV=1	tr|A0A831J496|A0A831J496_9BACE	127 kDa	7	0	0	0	0	0	0
Multifunctional fusion protein OS=Bacteroides sp OX=29523 GN=lpxC PE=3 SV=1	tr|A0A831JD69|A0A831JD69_9BACE	51 kDa	7	0	0	0	0	0	0
ParB/Sulfiredoxin domain-containing protein OS=Bacteroides sp. AM16-24 OX=2292002 GN=DW182_08110 PE=4 SV=1	tr|A0A414ZCN1|A0A414ZCN1_9BACE	53 kDa	7	0	0	0	0	0	0
Alpha-glucosidase OS=Bacteroides sp OX=29523 GN=DCY66_10650 PE=4 SV=1	tr|A0A831JDY6|A0A831JDY6_9BACE	84 kDa	6	10	58	163	20	5	3
MBL fold metallo-hydrolase OS=Bacteroides sp OX=29523 GN=KH395_02670 PE=4 SV=1	tr|A0A9E1CM06|A0A9E1CM06_9BACE	72 kDa	6	5	4	17	77	8	2
Tax_Id=9606 Gene_Symbol=KRT5 Keratin, type II cytoskeletal 5	IPI:CON_00009867.3|SWISS-PROT:P13647	62 kDa	6	0	10	14	16	16	13
beta-galactosidase OS=Bacteroides sp. AM16-24 OX=2292002 GN=DW182_12425 PE=3 SV=1	tr|A0A414ZA90|A0A414ZA90_9BACE	108 kDa	6	25	10	0	0	0	0
Propionyl-CoA carboxylase beta chain OS=Bacteroides sp. AR29 OX=93975 GN=SAMN02910274_02288 PE=4 SV=1	tr|A0A285T0E9|A0A285T0E9_9BACE (+17)	56 kDa	6	6	0	0	0	0	0
Fumarate hydratase class I OS=Bacteroides sp OX=29523 GN=DCQ07_13445 PE=3 SV=1	tr|A0A831ISH0|A0A831ISH0_9BACE	60 kDa	6	4	0	0	0	0	0
Glutamate synthase (NADPH), homotetrameric OS=Bacteroides sp OX=29523 GN=gltA PE=4 SV=1	tr|A0A831NIA7|A0A831NIA7_9BACE	83 kDa	5	6	67	30	0	0	0
DNA topoisomerase 1 OS=Bacteroides sp OX=29523 GN=topA PE=3 SV=1	tr|A0A831NDI2|A0A831NDI2_9BACE	91 kDa	5	20	81	0	0	0	0
Tax_Id=9606 Gene_Symbol=ALB Isoform 1 of Serum albumin precursor	IPI:CON_00745872.2|SWISS-PROT:P02768-1 (+1)	69 kDa	5	3	3	2	3	0	0
DNA 3'-5' helicase OS=Bacteroides sp OX=29523 GN=DCY66_17555 PE=4 SV=1	tr|A0A831J9X2|A0A831J9X2_9BACE	123 kDa	5	0	0	0	0	0	0
Outer membrane protein beta-barrel domain-containing protein OS=Bacteroides sp OX=29523 GN=DCQ07_08510 PE=4 SV=1	tr|A0A831IQ02|A0A831IQ02_9BACE (+1)	108 kDa	5	0	0	0	0	0	0
Molecular chaperone HtpG OS=Bacteroides sp OX=29523 GN=DCY66_02365 PE=3 SV=1	tr|A0A831J334|A0A831J334_9BACE	78 kDa	4	5	27	180	14	3	3
Beta-glucosidase BglX OS=Bacteroides sp. PHL 2737 OX=2162637 GN=bglX PE=4 SV=1	tr|A0A4Q0U080|A0A4Q0U080_9BACE	84 kDa	4	7	10	86	10	0	0
Do family serine endopeptidase OS=Bacteroides sp OX=29523 GN=DCY66_14860 PE=4 SV=1	tr|A0A831NJE3|A0A831NJE3_9BACE	54 kDa	4	2	5	3	7	19	13
SusC/RagA family TonB-linked outer membrane protein OS=Bacteroides sp OX=29523 GN=DCM29_10065 PE=4 SV=1	tr|A0A3C0E7R0|A0A3C0E7R0_9BACE	118 kDa	4	0	0	0	0	0	0
DNA-directed RNA polymerase subunit beta OS=Bacteroides sp. An51A OX=1965640 GN=rpoB PE=3 SV=1	tr|A0A1Y3XEV1|A0A1Y3XEV1_9BACE (+4)	143 kDa	4	0	0	0	0	0	0
Proline--tRNA ligase OS=Bacteroides sp. An51A OX=1965640 GN=proS PE=3 SV=1	tr|A0A1Y3X602|A0A1Y3X602_9BACE (+7)	57 kDa	4	0	0	0	0	0	0
Alpha-glucan family phosphorylase OS=Bacteroides sp OX=29523 GN=DCY66_17460 PE=3 SV=1	tr|A0A831J3X7|A0A831J3X7_9BACE	98 kDa	3	11	100	3	0	0	0
Alpha-1,3/4-fucosidase OS=Bacteroides sp OX=29523 GN=DCY66_13050 PE=4 SV=1	tr|A0A831JF48|A0A831JF48_9BACE	70 kDa	3	0	0	19	90	0	0
S9 family peptidase OS=Bacteroides sp OX=29523 GN=DCY66_14470 PE=4 SV=1	tr|A0A831NIA2|A0A831NIA2_9BACE	103 kDa	3	37	45	0	0	0	0
Tax_Id=9606 Gene_Symbol=KRT16 Keratin, type I cytoskeletal 16	IPI:CON_00217963.3|SWISS-PROT:P08779 (+1)	51 kDa	3	0	8	18	31	12	10
Triosephosphate isomerase OS=Bacteroides sp OX=29523 GN=tpiA PE=3 SV=1	tr|A0A831NDZ4|A0A831NDZ4_9BACE	27 kDa	3	3	3	3	2	18	16
Phosphoenolpyruvate synthase OS=Bacteroides sp OX=29523 GN=DCQ07_04135 PE=4 SV=1	tr|A0A831JE70|A0A831JE70_9BACE	113 kDa	3	44	0	0	0	0	0
Tyrosine--tRNA ligase OS=Bacteroides sp OX=29523 GN=tyrS PE=3 SV=1	tr|A0A831JA64|A0A831JA64_9BACE	48 kDa	3	3	5	0	0	0	2
4Fe-4S dicluster domain-containing protein OS=Bacteroides sp OX=29523 GN=DCQ07_02735 PE=4 SV=1	tr|A0A831J0Q9|A0A831J0Q9_9BACE (+1)	54 kDa	3	0	0	0	0	0	0
SusC/RagA family TonB-linked outer membrane protein OS=Bacteroides sp OX=29523 GN=DCQ07_08915 PE=3 SV=1	tr|A0A831NCP1|A0A831NCP1_9BACE (+1)	123 kDa	3	0	0	0	0	0	0
S9 family peptidase OS=Bacteroides sp OX=29523 GN=DCY66_10475 PE=4 SV=1	tr|A0A831J054|A0A831J054_9BACE	83 kDa	2	5	7	207	21	6	5
Family 10 glycosylhydrolase OS=Bacteroides sp OX=29523 GN=DCQ07_03745 PE=4 SV=1	tr|A0A831N6G0|A0A831N6G0_9BACE	80 kDa	2	0	6	123	62	2	0
alpha-L-rhamnosidase OS=Bacteroides sp OX=29523 GN=DCY66_08675 PE=4 SV=1	tr|A0A831J0N2|A0A831J0N2_9BACE	104 kDa	2	23	34	0	0	0	0
DUF4988 domain-containing protein OS=Bacteroides sp OX=29523 GN=DCY66_05345 PE=4 SV=1	tr|A0A831NHY5|A0A831NHY5_9BACE	117 kDa	2	0	28	0	0	0	0
Glycosyl hydrolase family 2 OS=Bacteroides sp OX=29523 GN=DCY66_01195 PE=4 SV=1	tr|A0A831NBG2|A0A831NBG2_9BACE (+1)	104 kDa	2	9	11	0	0	0	0
Phospho-sugar mutase OS=Bacteroides sp OX=29523 GN=DCQ07_02410 PE=3 SV=1	tr|A0A831NCF0|A0A831NCF0_9BACE	65 kDa	2	0	2	3	12	0	0
Alkaline phosphatase OS=Bacteroides sp OX=29523 GN=DCQ07_08255 PE=3 SV=1	tr|A0A831N8K6|A0A831N8K6_9BACE	52 kDa	2	0	0	0	0	0	0
DUF4906 domain-containing protein OS=Bacteroides sp OX=29523 GN=DCY66_00515 PE=4 SV=1	tr|A0A831NGZ2|A0A831NGZ2_9BACE	121 kDa	2	0	0	0	0	0	0
Chaperone protein DnaK OS=Bacteroides sp. HPS0048 OX=1078089 GN=dnaK PE=2 SV=1	tr|U6RD03|U6RD03_9BACE	68 kDa	0	0	0	121	263	0	0
Chaperone protein DnaK OS=Bacteroides sp. OM05-10AA OX=2292282 GN=dnaK PE=2 SV=1	tr|A0A374WF31|A0A374WF31_9BACE (+2)	68 kDa	0	0	0	126	265	0	0
Chaperone protein DnaK OS=Bacteroides sp. HMSC067B03 OX=1739298 GN=dnaK PE=2 SV=1	tr|A0A1E9CQF5|A0A1E9CQF5_9BACE (+2)	68 kDa	0	0	0	97	230	0	0
Chaperone protein DnaK OS=Bacteroides sp. AM16-24 OX=2292002 GN=dnaK PE=2 SV=1	tr|A0A414Z5Y0|A0A414Z5Y0_9BACE	68 kDa	0	0	0	114	219	0	0
Chaperone protein DnaK OS=Bacteroides sp. OM05-12 OX=2292283 GN=dnaK PE=2 SV=1	tr|A0A374WC72|A0A374WC72_9BACE (+1)	68 kDa	0	0	0	101	214	0	0
OmpH family outer membrane protein OS=Bacteroides sp OX=29523 GN=DCQ07_16915 PE=3 SV=1	tr|A0A831J9Q7|A0A831J9Q7_9BACE	19 kDa	0	0	0	0	0	62	301
Chaperone protein DnaK OS=Bacteroides sp. AR29 OX=93975 GN=dnaK PE=2 SV=1	tr|A0A285RU36|A0A285RU36_9BACE (+18)	69 kDa	0	0	0	101	186	0	0
Chaperone protein DnaK OS=Bacteroides sp. BFG-257 OX=2972761 GN=dnaK PE=2 SV=1	tr|A0A977F4Z4|A0A977F4Z4_9BACE	68 kDa	0	0	0	98	192	0	0
Chaperone protein DnaK OS=Bacteroides sp. OM08-11 OX=2292284 GN=dnaK PE=2 SV=1	tr|A0A374VC87|A0A374VC87_9BACE	68 kDa	0	0	0	0	190	0	0
30S ribosomal protein S1 OS=Bacteroides sp OX=29523 GN=DCY66_13700 PE=4 SV=1	tr|A0A831J1B0|A0A831J1B0_9BACE	67 kDa	0	3	4	28	249	6	2
Molecular chaperone DnaK OS=Bacteroides sp OX=29523 GN=dnaK PE=4 SV=1	tr|A0A9D9YGZ5|A0A9D9YGZ5_9BACE	68 kDa	0	0	0	0	165	0	0
Chaperone protein DnaK OS=Bacteroides sp OX=29523 GN=dnaK PE=2 SV=1	tr|A0A3D3EH87|A0A3D3EH87_9BACE	68 kDa	0	0	0	70	0	0	0
30S ribosomal protein S1 OS=Bacteroides sp. AM16-24 OX=2292002 GN=DW182_07140 PE=4 SV=1	tr|A0A414ZCX5|A0A414ZCX5_9BACE (+1)	67 kDa	0	0	0	0	210	0	0
Chaperone protein ClpB OS=Bacteroides sp OX=29523 GN=clpB PE=3 SV=1	tr|A0A831N671|A0A831N671_9BACE	97 kDa	0	4	211	17	9	0	0
S9 family peptidase OS=Bacteroides sp OX=29523 GN=DCQ07_08970 PE=4 SV=1	tr|A0A831J2Y1|A0A831J2Y1_9BACE	83 kDa	0	0	0	187	0	0	0
Alpha-2-macroglobulin OS=Bacteroides sp OX=29523 GN=DCQ07_08660 PE=3 SV=1	tr|A0A831NCM2|A0A831NCM2_9BACE	213 kDa	0	0	74	27	0	0	0
Elongation factor G OS=Bacteroides sp OX=29523 GN=fusA PE=3 SV=1	tr|A0A3C0E7I2|A0A3C0E7I2_9BACE	78 kDa	0	0	0	90	0	0	0
Glycoside hydrolase family 92 protein OS=Bacteroides sp OX=29523 GN=DCY66_09255 PE=4 SV=1	tr|A0A831JDZ1|A0A831JDZ1_9BACE	85 kDa	0	0	5	123	12	2	0
Valine--tRNA ligase OS=Bacteroides sp OX=29523 GN=valS PE=3 SV=1	tr|A0A3D3EFP1|A0A3D3EFP1_9BACE	101 kDa	0	39	69	0	0	0	0
Valine--tRNA ligase OS=Bacteroides sp. 43_46 OX=1897051 GN=valS PE=3 SV=1	tr|A0A1Q6H8U2|A0A1Q6H8U2_9BACE	101 kDa	0	0	72	0	0	0	0
S9 family peptidase OS=Bacteroides sp OX=29523 GN=DCY66_12940 PE=4 SV=1	tr|A0A831J264|A0A831J264_9BACE	84 kDa	0	0	7	106	16	0	0
S9 family peptidase OS=Bacteroides sp OX=29523 GN=DCQ07_15965 PE=4 SV=1	tr|A0A831NDP4|A0A831NDP4_9BACE	84 kDa	0	0	0	106	15	0	0
Transketolase OS=Bacteroides sp OX=29523 GN=DCQ07_14705 PE=3 SV=1	tr|A0A831JCG4|A0A831JCG4_9BACE	72 kDa	0	0	0	52	72	3	0
Beta-galactosidase OS=Bacteroides sp. AR20 OX=93974 GN=SAMN02910431_04406 PE=3 SV=1	tr|A0A1H8Q9R9|A0A1H8Q9R9_9BACE (+2)	95 kDa	0	0	111	0	0	0	0
Glycoside hydrolase OS=Bacteroides sp OX=29523 GN=DCY66_00535 PE=3 SV=1	tr|A0A831IXE2|A0A831IXE2_9BACE	75 kDa	0	0	0	59	55	0	0
Polyribonucleotide nucleotidyltransferase OS=Bacteroides sp OX=29523 GN=pnp PE=3 SV=1	tr|A0A831JFU2|A0A831JFU2_9BACE	79 kDa	0	0	38	71	5	0	0
Tetratricopeptide repeat protein OS=Bacteroides sp OX=29523 GN=DCY66_04125 PE=4 SV=1	tr|A0A831J8V5|A0A831J8V5_9BACE	77 kDa	0	0	0	101	10	0	0
Threonine--tRNA ligase OS=Bacteroides sp OX=29523 GN=thrS PE=3 SV=1	tr|A0A831INT4|A0A831INT4_9BACE (+1)	74 kDa	0	0	0	60	64	0	0
Alanine--tRNA ligase OS=Bacteroides sp OX=29523 GN=alaS PE=3 SV=1	tr|A0A831JIA4|A0A831JIA4_9BACE	97 kDa	0	13	90	3	0	0	0
Elongation factor Tu OS=Bacteroides sp. An322 OX=1965632 GN=tuf PE=3 SV=1	tr|A0A1Y4AHC8|A0A1Y4AHC8_9BACE	44 kDa	0	0	26	0	0	0	0
Beta-glucosidase OS=Bacteroides sp. 43_46 OX=1897051 GN=BHV72_15080 PE=3 SV=1	tr|A0A1Q6GVF2|A0A1Q6GVF2_9BACE	85 kDa	0	0	0	99	9	0	0
DNA helicase OS=Bacteroides sp OX=29523 GN=recQ PE=3 SV=1	tr|A0A831JGP0|A0A831JGP0_9BACE	82 kDa	0	0	20	76	6	0	0
Hydrolase OS=Bacteroides sp OX=29523 GN=DCQ07_13450 PE=4 SV=1	tr|A0A831J3Z6|A0A831J3Z6_9BACE	74 kDa	0	0	0	48	51	0	0
DNA ligase OS=Bacteroides sp OX=29523 GN=ligA PE=3 SV=1	tr|A0A831IY98|A0A831IY98_9BACE	75 kDa	0	0	0	57	35	0	0
Aspartate--tRNA ligase OS=Bacteroides sp OX=29523 GN=aspS PE=3 SV=1	tr|A0A831IY25|A0A831IY25_9BACE	66 kDa	0	0	0	30	67	0	0
Glycoside hydrolase family 97 protein OS=Bacteroides sp. HF-5092 OX=2594500 GN=FNW54_02830 PE=4 SV=1	tr|A0A553ES41|A0A553ES41_9BACE	84 kDa	0	0	21	58	0	0	0
Beta-galactosidase OS=Bacteroides sp. HPS0048 OX=1078089 GN=HMPREF1214_04009 PE=3 SV=1	tr|U6RE73|U6RE73_9BACE	96 kDa	0	0	74	0	0	0	0
Tax_Id=9606 Gene_Symbol=KRT6C Keratin, type II cytoskeletal 6C	IPI:CON_00299145.9|SWISS-PROT:P48668	60 kDa	0	8	0	24	23	10	13
Dipeptidyl-peptidase OS=Bacteroides sp OX=29523 GN=DCQ07_03220 PE=3 SV=1	tr|A0A831J158|A0A831J158_9BACE	83 kDa	0	0	18	63	4	0	0
Beta-glucosidase BglX OS=Bacteroides sp. AM23-12 OX=2292942 GN=DW640_10155 PE=3 SV=1	tr|A0A372USZ7|A0A372USZ7_9BACE (+1)	85 kDa	0	0	8	69	0	0	0
50S ribosomal subunit assembly factor BipA OS=Bacteroides sp OX=29523 GN=typA PE=3 SV=1	tr|A0A831J0D5|A0A831J0D5_9BACE	67 kDa	0	0	0	19	62	0	0
Methionine--tRNA ligase OS=Bacteroides sp OX=29523 GN=metG PE=3 SV=1	tr|A0A831JGI7|A0A831JGI7_9BACE	78 kDa	0	0	0	42	39	0	0
Tax_Id=9606 Gene_Symbol=KRT14 Keratin, type I cytoskeletal 14	IPI:CON_00384444.5|SWISS-PROT:P02533	52 kDa	0	6	12	16	26	13	9
NADH peroxidase OS=Bacteroides sp OX=29523 GN=DCQ07_14055 PE=4 SV=1	tr|A0A831IRP6|A0A831IRP6_9BACE	21 kDa	0	0	3	3	0	40	34
Glycoside hydrolase family 2 protein OS=Bacteroides sp OX=29523 GN=DCQ07_15685 PE=4 SV=1	tr|A0A831J4U1|A0A831J4U1_9BACE	99 kDa	0	0	82	0	0	0	0
Dihydrofolate reductase OS=Bacteroides sp OX=29523 GN=DCY66_08165 PE=4 SV=1	tr|A0A831J0H1|A0A831J0H1_9BACE	77 kDa	0	0	0	11	69	0	0
Molecular chaperone DnaK OS=Bacteroides sp OX=29523 GN=dnaK PE=4 SV=1	tr|A0A9D5LGR3|A0A9D5LGR3_9BACE	68 kDa	0	0	0	23	49	0	0
Leucine--tRNA ligase OS=Bacteroides sp. AM16-24 OX=2292002 GN=leuS PE=3 SV=1	tr|A0A414ZAB6|A0A414ZAB6_9BACE (+1)	109 kDa	0	49	0	0	0	0	0
Beta-glucosidase OS=Bacteroides sp. 41_26 OX=1896973 GN=BHV71_10010 PE=3 SV=1	tr|A0A1Q6G121|A0A1Q6G121_9BACE (+1)	87 kDa	0	0	0	62	9	0	0
Formate acetyltransferase OS=Bacteroides sp OX=29523 GN=pflB PE=3 SV=1	tr|A0A831JPB8|A0A831JPB8_9BACE	84 kDa	0	0	5	60	7	0	0
Bifunctional dihydroorotate dehydrogenase B NAD binding subunit/NADPH-dependent glutamate synthase OS=Bacteroides sp. AM41-16 OX=2292952 GN=DW896_17765 PE=4 SV=1	tr|A0A3A5RNY6|A0A3A5RNY6_9BACE (+4)	83 kDa	0	0	39	0	0	0	0
DUF4982 domain-containing protein OS=Bacteroides sp. OF04-15BH OX=2292281 GN=DXA74_13350 PE=3 SV=1	tr|A0A416G969|A0A416G969_9BACE	95 kDa	0	8	61	0	0	0	0
OmpH family outer membrane protein OS=Bacteroides sp OX=29523 GN=DCY66_17150 PE=3 SV=1	tr|A0A831JLW7|A0A831JLW7_9BACE	19 kDa	0	0	0	0	0	10	64
Alpha-mannosidase OS=Bacteroides sp OX=29523 GN=DCQ07_13270 PE=4 SV=1	tr|A0A831J3X6|A0A831J3X6_9BACE	88 kDa	0	0	25	42	0	0	0
M3 family peptidase OS=Bacteroides sp OX=29523 GN=DCY66_16355 PE=3 SV=1	tr|A0A831JGB5|A0A831JGB5_9BACE	78 kDa	0	0	0	54	14	0	0
Receptor L-domain domain-containing protein OS=Bacteroides sp. HMSC067B03 OX=1739298 GN=HMPREF2794_20350 PE=4 SV=1	tr|A0A1E9BMB2|A0A1E9BMB2_9BACE (+8)	78 kDa	0	0	0	47	22	0	0
Vitamin B12-dependent ribonucleotide reductase OS=Bacteroides sp OX=29523 GN=DCQ07_05360 PE=3 SV=1	tr|A0A831JG93|A0A831JG93_9BACE	96 kDa	0	8	49	8	0	0	0
Chaperone protein HtpG OS=Bacteroides sp. An51A OX=1965640 GN=htpG PE=3 SV=1	tr|A0A1Y3X2S9|A0A1Y3X2S9_9BACE (+3)	79 kDa	0	0	0	50	0	0	0
Aspartate--tRNA ligase OS=Bacteroides sp. An322 OX=1965632 GN=aspS PE=3 SV=1	tr|A0A1Y4ABV8|A0A1Y4ABV8_9BACE	67 kDa	0	0	0	0	51	0	0
Fructose-1,6-bisphosphate aldolase, class II OS=Bacteroides sp OX=29523 GN=fba PE=4 SV=1	tr|A0A831J5V1|A0A831J5V1_9BACE	36 kDa	0	0	0	0	0	22	0
DNA gyrase subunit B OS=Bacteroides sp OX=29523 GN=gyrB PE=3 SV=1	tr|A0A831NE17|A0A831NE17_9BACE	73 kDa	0	0	0	38	23	0	0
Chaperone protein HtpG OS=Bacteroides sp. AR20 OX=93974 GN=htpG PE=3 SV=1	tr|A0A1H8FNL8|A0A1H8FNL8_9BACE (+2)	78 kDa	0	0	0	50	0	0	0
Pyruvate, phosphate dikinase OS=Bacteroides sp OX=29523 GN=DCY66_02080 PE=3 SV=1	tr|A0A831IX58|A0A831IX58_9BACE	100 kDa	0	13	49	0	0	0	0
Beta-glucosidase BglX OS=Bacteroides sp. BFG-257 OX=2972761 GN=bglX PE=3 SV=1	tr|A0A977I2C7|A0A977I2C7_9BACE	84 kDa	0	0	0	62	0	0	0
Beta-galactosidase OS=Bacteroides sp OX=29523 GN=DCY66_01235 PE=3 SV=1	tr|A0A831IXS8|A0A831IXS8_9BACE	81 kDa	0	0	0	38	28	0	0
Methionine--tRNA ligase OS=Bacteroides sp. OM08-11 OX=2292284 GN=metG PE=3 SV=1	tr|A0A374VEN7|A0A374VEN7_9BACE	80 kDa	0	0	0	29	32	0	0
Glucosamine-6-phosphate deaminase OS=Bacteroides sp OX=29523 GN=DCQ07_15775 PE=4 SV=1	tr|A0A831J9U5|A0A831J9U5_9BACE	75 kDa	0	0	0	13	51	0	0
ATP-dependent Clp protease ATP-binding subunit OS=Bacteroides sp OX=29523 GN=DCY66_02370 PE=3 SV=1	tr|A0A831JGD5|A0A831JGD5_9BACE	94 kDa	0	0	32	29	0	0	0
S9 family peptidase OS=Bacteroides sp OX=29523 GN=DCQ07_04705 PE=4 SV=1	tr|A0A831N6M0|A0A831N6M0_9BACE (+1)	94 kDa	0	15	44	0	0	0	0
Methionine--tRNA ligase OS=Bacteroides sp. AR29 OX=93975 GN=metG PE=3 SV=1	tr|A0A285RZP1|A0A285RZP1_9BACE (+17)	78 kDa	0	0	0	29	28	0	0
Gylcosyl hydrolase 115 C-terminal domain-containing protein OS=Bacteroides sp. AM16-24 OX=2292002 GN=DW182_12430 PE=4 SV=1	tr|A0A414ZA93|A0A414ZA93_9BACE	98 kDa	0	8	47	0	0	0	0
Alpha-L-fucosidase OS=Bacteroides sp OX=29523 GN=DCY66_14125 PE=4 SV=1	tr|A0A831JBC3|A0A831JBC3_9BACE (+1)	77 kDa	0	0	0	15	43	0	0
Rubrerythrin family protein OS=Bacteroides sp OX=29523 GN=DCQ07_16180 PE=4 SV=1	tr|A0A831ND61|A0A831ND61_9BACE	22 kDa	0	0	0	0	0	29	24
Thiol peroxidase OS=Bacteroides sp OX=29523 GN=tpx PE=3 SV=1	tr|A0A831J6F6|A0A831J6F6_9BACE	18 kDa	0	0	0	0	0	8	54
Formate acetyltransferase OS=Bacteroides sp. OM08-11 OX=2292284 GN=pflB PE=3 SV=1	tr|A0A374V8K5|A0A374V8K5_9BACE	83 kDa	0	0	0	39	0	0	0
KamA family protein OS=Bacteroides sp OX=29523 GN=DCY66_08660 PE=4 SV=1	tr|A0A831IZG4|A0A831IZG4_9BACE	82 kDa	0	0	2	42	10	0	0
30S ribosomal protein S16 OS=Bacteroides sp OX=29523 GN=rpsP PE=3 SV=1	tr|A0A831J1T5|A0A831J1T5_9BACE	20 kDa	0	0	0	0	0	42	16
OmpH family outer membrane protein OS=Bacteroides sp OX=29523 GN=DCQ07_16910 PE=3 SV=1	tr|A0A831ISH3|A0A831ISH3_9BACE	19 kDa	0	0	0	0	0	0	49
50S ribosomal protein L5 OS=Bacteroides sp. An322 OX=1965632 GN=rplE PE=3 SV=1	tr|A0A1Y4ALT7|A0A1Y4ALT7_9BACE	21 kDa	0	0	0	0	0	34	17
Arginine--tRNA ligase OS=Bacteroides sp OX=29523 GN=argS PE=3 SV=1	tr|A0A831J3K0|A0A831J3K0_9BACE	68 kDa	0	0	0	3	51	0	0
Six-hairpin glycosidase OS=Bacteroides sp OX=29523 GN=DCQ07_16105 PE=4 SV=1	tr|A0A831N8I0|A0A831N8I0_9BACE	90 kDa	0	0	42	7	2	0	0
DUF4890 domain-containing protein OS=Bacteroides sp OX=29523 GN=DCQ07_14595 PE=4 SV=1	tr|A0A831NDU3|A0A831NDU3_9BACE	21 kDa	0	0	0	0	0	44	15
DUF5024 domain-containing protein OS=Bacteroides sp OX=29523 GN=DCQ07_04425 PE=4 SV=1	tr|A0A831J1L8|A0A831J1L8_9BACE (+1)	23 kDa	0	0	0	0	0	35	12
Beta-ketoacyl-[acyl-carrier-protein] synthase III OS=Bacteroides sp OX=29523 GN=fabH PE=3 SV=1	tr|A0A831NHK0|A0A831NHK0_9BACE	37 kDa	0	3	17	27	2	0	0
DNA-binding response regulator OS=Bacteroides sp OX=29523 GN=DCQ07_10945 PE=4 SV=1	tr|A0A831ND28|A0A831ND28_9BACE	27 kDa	0	0	0	0	0	29	19
Uncharacterized protein OS=Bacteroides sp. 43_108 OX=1896974 GN=BHV77_18410 PE=4 SV=1	tr|A0A1Q6GPJ5|A0A1Q6GPJ5_9BACE (+1)	78 kDa	0	0	0	7	40	0	0
Phosphoenolpyruvate carboxykinase (ATP) OS=Bacteroides sp OX=29523 GN=pckA PE=3 SV=1	tr|A0A351YC09|A0A351YC09_9BACE	59 kDa	0	0	8	0	0	0	0
DUF4251 domain-containing protein OS=Bacteroides sp OX=29523 GN=DCQ07_09275 PE=4 SV=1	tr|A0A831J6W1|A0A831J6W1_9BACE	20 kDa	0	0	0	0	0	6	42
50S ribosomal protein L5 OS=Bacteroides sp. 41_26 OX=1896973 GN=rplE PE=3 SV=1	tr|A0A1Q6G401|A0A1Q6G401_9BACE (+1)	21 kDa	0	0	0	0	0	31	0
50S ribosomal protein L25 OS=Bacteroides sp OX=29523 GN=rplY PE=3 SV=1	tr|A0A831NHZ5|A0A831NHZ5_9BACE	21 kDa	0	0	0	0	0	22	16
Acetyl-CoA carboxylase biotin carboxyl carrier protein subunit OS=Bacteroides sp OX=29523 GN=DCY66_08340 PE=4 SV=1	tr|A0A831J0J1|A0A831J0J1_9BACE	19 kDa	0	0	0	0	0	24	22
Transcription elongation factor GreA OS=Bacteroides sp OX=29523 GN=greA PE=3 SV=1	tr|A0A831NBI3|A0A831NBI3_9BACE	17 kDa	0	0	0	0	0	0	44
Glutamine synthetase type III OS=Bacteroides sp OX=29523 GN=DCQ07_06445 PE=3 SV=1	tr|A0A831IPV4|A0A831IPV4_9BACE	83 kDa	0	0	0	38	0	0	0
Phosphoenolpyruvate carboxykinase (ATP) OS=Bacteroides sp OX=29523 GN=DCY66_11085 PE=4 SV=1	tr|A0A831NHK4|A0A831NHK4_9BACE	17 kDa	0	0	8	0	0	0	0
Peptidase M13 OS=Bacteroides sp OX=29523 GN=DCQ07_01680 PE=3 SV=1	tr|A0A831IS14|A0A831IS14_9BACE (+1)	75 kDa	0	0	0	15	25	0	0
OmpA-like domain-containing protein OS=Bacteroides sp OX=29523 GN=DCY66_04100 PE=4 SV=1	tr|A0A831IXV2|A0A831IXV2_9BACE	39 kDa	0	0	0	0	0	9	32
Sialate O-acetylesterase OS=Bacteroides sp OX=29523 GN=DCY66_09280 PE=4 SV=1	tr|A0A831NHB5|A0A831NHB5_9BACE	78 kDa	0	0	0	32	6	0	0
DUF4251 domain-containing protein OS=Bacteroides sp OX=29523 GN=DCQ07_05255 PE=4 SV=1	tr|A0A831NGM4|A0A831NGM4_9BACE	21 kDa	0	0	0	0	0	32	23
TonB-dependent receptor OS=Bacteroides sp OX=29523 GN=DCQ07_11300 PE=3 SV=1	tr|A0A831J366|A0A831J366_9BACE	113 kDa	0	34	0	0	0	0	0
FprA family A-type flavoprotein OS=Bacteroides sp OX=29523 GN=DCQ07_08980 PE=3 SV=1	tr|A0A831NHH3|A0A831NHH3_9BACE	45 kDa	0	3	37	0	0	0	0
Tax_Id=9606 Gene_Symbol=KRT75 Keratin, type II cytoskeletal 75	IPI:CON_IPI00005859.3|SWISS-PROT:O95678	60 kDa	0	0	0	0	10	0	0
Malate dehydrogenase OS=Bacteroides sp OX=29523 GN=mdh PE=3 SV=1	tr|A0A831ISX7|A0A831ISX7_9BACE	33 kDa	0	0	5	6	6	11	10
DUF5703 domain-containing protein OS=Bacteroides sp OX=29523 GN=DCY66_08505 PE=4 SV=1	tr|A0A831JFP0|A0A831JFP0_9BACE (+1)	86 kDa	0	0	4	31	5	0	0
Phenylalanine--tRNA ligase beta subunit OS=Bacteroides sp OX=29523 GN=pheT PE=3 SV=1	tr|A0A831NEL1|A0A831NEL1_9BACE	91 kDa	0	5	33	2	0	0	0
Ribosome-recycling factor OS=Bacteroides sp OX=29523 GN=frr PE=3 SV=1	tr|A0A831IQM2|A0A831IQM2_9BACE	21 kDa	0	0	0	0	0	21	13
Adenylate kinase OS=Bacteroides sp OX=29523 GN=adk PE=3 SV=1	tr|A0A831NE81|A0A831NE81_9BACE	21 kDa	0	0	0	0	0	27	11
Glycoside hydrolase family 97 protein OS=Bacteroides sp. OM05-12 OX=2292283 GN=DXB63_00710 PE=4 SV=1	tr|A0A374WGR1|A0A374WGR1_9BACE (+1)	84 kDa	0	0	0	24	0	0	0
Glycosyl hydrolase OS=Bacteroides sp OX=29523 GN=DCY66_13250 PE=4 SV=1	tr|A0A831J2A0|A0A831J2A0_9BACE (+1)	89 kDa	0	0	36	0	0	0	0
NIF system FeS cluster assembly NifU N-terminal domain-containing protein OS=Bacteroides sp OX=29523 GN=DHW75_07620 PE=4 SV=1	tr|A0A3D3EIM8|A0A3D3EIM8_9BACE	25 kDa	0	0	0	0	0	19	20
Pectate lyase OS=Bacteroides sp OX=29523 GN=pelA PE=4 SV=1	tr|A0A831J4Z2|A0A831J4Z2_9BACE (+1)	82 kDa	0	0	0	28	16	0	0
Dihydroorotate dehydrogenase-like protein OS=Bacteroides sp OX=29523 GN=DCY66_00055 PE=4 SV=1	tr|A0A831JFG8|A0A831JFG8_9BACE	36 kDa	0	0	13	16	5	0	0
Plasmid transfer protein OS=Bacteroides sp. HMSC067B03 OX=1739298 GN=HMPREF2794_07170 PE=4 SV=1	tr|A0A1E9CAB2|A0A1E9CAB2_9BACE (+6)	25 kDa	0	0	0	0	0	19	13
Beta-glucosidase OS=Bacteroides sp. AR29 OX=93975 GN=SAMN02910274_00118 PE=3 SV=1	tr|A0A285RGB3|A0A285RGB3_9BACE (+15)	84 kDa	0	0	3	28	4	0	0
Peptidase M23 OS=Bacteroides sp OX=29523 GN=DCQ07_10760 PE=4 SV=1	tr|A0A831J7K3|A0A831J7K3_9BACE	69 kDa	0	0	0	4	35	0	0
Uncharacterized protein OS=Bacteroides sp OX=29523 GN=DCY66_13575 PE=4 SV=1	tr|A0A831J857|A0A831J857_9BACE	21 kDa	0	0	0	0	0	22	12
SusC/RagA family TonB-linked outer membrane protein OS=Bacteroides sp OX=29523 GN=DCY66_07280 PE=4 SV=1	tr|A0A831JF84|A0A831JF84_9BACE	115 kDa	0	34	0	0	0	0	0
Glycoside hydrolase family 95 OS=Bacteroides sp OX=29523 GN=DCQ07_05030 PE=4 SV=1	tr|A0A831N808|A0A831N808_9BACE	92 kDa	0	0	32	0	0	0	0
4-alpha-glucanotransferase OS=Bacteroides sp OX=29523 GN=DCY66_13670 PE=3 SV=1	tr|A0A831NDR3|A0A831NDR3_9BACE	104 kDa	0	0	37	0	0	0	0
AraC family transcriptional regulator OS=Bacteroides sp OX=29523 GN=DCQ07_01760 PE=4 SV=1	tr|A0A831J0M3|A0A831J0M3_9BACE	18 kDa	0	0	0	0	0	12	20
Methionine synthase OS=Bacteroides sp OX=29523 GN=metH PE=3 SV=1	tr|A0A831ISX4|A0A831ISX4_9BACE	101 kDa	0	3	28	0	0	0	0
Hsp20/alpha crystallin family protein OS=Bacteroides sp OX=29523 GN=DCQ07_07620 PE=3 SV=1	tr|A0A831JI16|A0A831JI16_9BACE	17 kDa	0	0	0	0	0	0	32
O-GlcNAcase OS=Bacteroides sp OX=29523 GN=DCY66_10400 PE=4 SV=1	tr|A0A831JG97|A0A831JG97_9BACE	85 kDa	0	0	0	31	0	0	0
Dipeptidyl-peptidase OS=Bacteroides sp OX=29523 GN=DCQ07_12625 PE=3 SV=1	tr|A0A831J733|A0A831J733_9BACE (+1)	80 kDa	0	0	2	27	8	0	0
Dipeptidyl-peptidase OS=Bacteroides sp OX=29523 GN=DEB68_07220 PE=3 SV=1	tr|A0A831JT74|A0A831JT74_9BACE	82 kDa	0	0	0	21	3	0	0
Peptidase M23 OS=Bacteroides sp. HMSC067B03 OX=1739298 GN=HMPREF2794_10475 PE=4 SV=1	tr|A0A1E9C2K0|A0A1E9C2K0_9BACE (+6)	25 kDa	0	0	0	0	0	23	12
OmpA-like domain-containing protein OS=Bacteroides sp. HMSC067B03 OX=1739298 GN=HMPREF2794_07215 PE=4 SV=1	tr|A0A1E9C8S2|A0A1E9C8S2_9BACE (+1)	24 kDa	0	0	0	0	0	9	21
Glycosyl hydrolase family 115 OS=Bacteroides sp. AR20 OX=93974 GN=SAMN02910431_02847 PE=4 SV=1	tr|A0A1H8J4T6|A0A1H8J4T6_9BACE (+1)	99 kDa	0	0	23	0	0	0	0
PDZ domain-containing protein OS=Bacteroides sp OX=29523 GN=DCQ07_16690 PE=3 SV=1	tr|A0A831J2M0|A0A831J2M0_9BACE	63 kDa	0	0	0	4	27	3	0
2-oxoglutarate ferredoxin oxidoreductase subunit gamma OS=Bacteroides sp OX=29523 GN=DCQ07_14745 PE=4 SV=1	tr|A0A831NDV5|A0A831NDV5_9BACE	20 kDa	0	0	0	0	0	24	6
OmpA family protein OS=Bacteroides sp OX=29523 GN=DCY66_02150 PE=4 SV=1	tr|A0A831NG43|A0A831NG43_9BACE	24 kDa	0	0	0	0	0	20	11
Glycosyl hydrolase family 95 N-terminal domain-containing protein OS=Bacteroides sp OX=29523 GN=DCQ07_08010 PE=4 SV=1	tr|A0A831ND29|A0A831ND29_9BACE	92 kDa	0	0	33	0	0	0	0
Chaperone protein DnaK OS=Bacteroides sp. CAG:1060_57_27 OX=1896975 GN=dnaK PE=2 SV=1	tr|A0A1Q6FVJ3|A0A1Q6FVJ3_9BACE	69 kDa	0	0	0	8	20	0	0
RagB/SusD family nutrient uptake outer membrane protein OS=Bacteroides sp OX=29523 GN=DCQ07_13825 PE=3 SV=1	tr|A0A831IRM3|A0A831IRM3_9BACE	75 kDa	0	0	0	7	30	0	0
Alpha-rhamnosidase OS=Bacteroides sp OX=29523 GN=DCY66_11015 PE=4 SV=1	tr|A0A831NIP9|A0A831NIP9_9BACE	82 kDa	0	0	0	24	7	0	0
DNA gyrase subunit A OS=Bacteroides sp OX=29523 GN=gyrA PE=3 SV=1	tr|A0A831J1S1|A0A831J1S1_9BACE	96 kDa	0	0	31	0	0	0	0
UvrABC system protein B OS=Bacteroides sp OX=29523 GN=uvrB PE=3 SV=1	tr|A0A831J6D2|A0A831J6D2_9BACE (+1)	78 kDa	0	0	0	26	0	0	0
S9 family peptidase OS=Bacteroides sp OX=29523 GN=DCY66_08995 PE=4 SV=1	tr|A0A831JFT5|A0A831JFT5_9BACE	91 kDa	0	0	29	0	0	0	0
Energy transducer TonB OS=Bacteroides sp OX=29523 GN=DCQ07_08695 PE=3 SV=1	tr|A0A831J294|A0A831J294_9BACE	26 kDa	0	0	0	0	0	19	13
Outer membrane protein beta-barrel domain-containing protein OS=Bacteroides sp OX=29523 GN=DCY66_01610 PE=4 SV=1	tr|A0A831JCY6|A0A831JCY6_9BACE (+1)	23 kDa	0	0	0	0	0	20	9
Elongation factor P OS=Bacteroides sp OX=29523 GN=efp PE=3 SV=1	tr|A0A831NBP3|A0A831NBP3_9BACE	21 kDa	0	0	0	0	0	14	12
1,4-alpha-glucan branching enzyme OS=Bacteroides sp OX=29523 GN=DCQ07_13170 PE=3 SV=1	tr|A0A831NDZ5|A0A831NDZ5_9BACE	78 kDa	0	0	0	14	20	0	0
Alpha-galactosidase OS=Bacteroides sp. 43_108 OX=1896974 GN=BHV77_07945 PE=3 SV=1	tr|A0A1Q6H6Y5|A0A1Q6H6Y5_9BACE (+2)	83 kDa	0	0	0	27	0	0	0
NADP-dependent malic enzyme OS=Bacteroides sp OX=29523 GN=DCQ07_04170 PE=3 SV=1	tr|A0A831J0P5|A0A831J0P5_9BACE (+1)	84 kDa	0	0	27	0	0	0	0
TonB-dependent receptor OS=Bacteroides sp OX=29523 GN=DCQ07_06740 PE=3 SV=1	tr|A0A831NC79|A0A831NC79_9BACE	81 kDa	0	0	0	26	0	0	0
L-asparaginase 2 OS=Bacteroides sp OX=29523 GN=DCY66_15140 PE=3 SV=1	tr|A0A831JLB1|A0A831JLB1_9BACE	38 kDa	0	0	0	0	0	14	14
S-ribosylhomocysteine lyase OS=Bacteroides sp OX=29523 GN=luxS PE=3 SV=1	tr|A0A831J1L4|A0A831J1L4_9BACE	18 kDa	0	0	0	0	0	8	23
Excinuclease ABC subunit UvrA OS=Bacteroides sp OX=29523 GN=DCY66_14330 PE=4 SV=1	tr|A0A831JHH8|A0A831JHH8_9BACE	106 kDa	0	29	0	0	0	0	0
Vitamin B12-dependent ribonucleotide reductase OS=Bacteroides sp OX=29523 GN=DCM29_09010 PE=3 SV=1	tr|A0A3C0E6M7|A0A3C0E6M7_9BACE	96 kDa	0	0	22	0	0	0	0
Lon protease OS=Bacteroides sp OX=29523 GN=lon PE=2 SV=1	tr|A0A831N6S2|A0A831N6S2_9BACE	93 kDa	0	0	25	0	0	0	0
DUF4988 domain-containing protein OS=Bacteroides sp OX=29523 GN=DCQ07_13625 PE=4 SV=1	tr|A0A831J4N3|A0A831J4N3_9BACE	117 kDa	0	0	27	0	0	0	0
Capsule biosynthesis protein OS=Bacteroides sp OX=29523 GN=DCY66_16230 PE=4 SV=1	tr|A0A831NJK1|A0A831NJK1_9BACE	92 kDa	0	0	17	0	7	0	2
Superoxide dismutase OS=Bacteroides sp OX=29523 GN=DCY66_15865 PE=3 SV=1	tr|A0A831JBR4|A0A831JBR4_9BACE (+1)	23 kDa	0	0	0	0	0	17	11
Beta-hexosaminidase OS=Bacteroides sp OX=29523 GN=DCY66_13040 PE=3 SV=1	tr|A0A831J7W7|A0A831J7W7_9BACE	87 kDa	0	0	20	8	0	0	0
TlpA family protein disulfide reductase OS=Bacteroides sp OX=29523 GN=DCY66_09100 PE=4 SV=1	tr|A0A831JJ51|A0A831JJ51_9BACE	20 kDa	0	0	0	0	0	0	26
Anaerobic ribonucleoside triphosphate reductase OS=Bacteroides sp OX=29523 GN=DCQ07_09080 PE=4 SV=1	tr|A0A831ND97|A0A831ND97_9BACE	86 kDa	0	0	9	14	6	0	0
Peptidyl-prolyl cis-trans isomerase OS=Bacteroides sp OX=29523 GN=DCQ07_03145 PE=3 SV=1	tr|A0A831IZL9|A0A831IZL9_9BACE	21 kDa	0	0	0	0	0	14	13
glycine dehydrogenase (aminomethyl-transferring) OS=Bacteroides sp OX=29523 GN=gcvP PE=3 SV=1	tr|A0A831NCQ4|A0A831NCQ4_9BACE (+1)	105 kDa	0	15	10	0	0	0	0
beta-galactosidase OS=Bacteroides sp. 41_26 OX=1896973 GN=BHV71_04555 PE=3 SV=1	tr|A0A1Q6G947|A0A1Q6G947_9BACE	108 kDa	0	21	0	0	0	0	0
Methylmalonyl-CoA mutase OS=Bacteroides sp OX=29523 GN=DCQ07_03840 PE=4 SV=1	tr|A0A831NBG3|A0A831NBG3_9BACE (+1)	79 kDa	0	0	5	19	0	0	3
Ribosome maturation factor RimP OS=Bacteroides sp OX=29523 GN=rimP PE=3 SV=1	tr|A0A831JEF5|A0A831JEF5_9BACE	18 kDa	0	0	0	0	0	11	10
Chromosome partitioning protein ParA OS=Bacteroides sp. HMSC067B03 OX=1739298 GN=HMPREF2794_21600 PE=4 SV=1	tr|A0A1E9BH40|A0A1E9BH40_9BACE (+5)	23 kDa	0	0	0	0	0	10	13
Alpha-glucosidase OS=Bacteroides sp. 43_108 OX=1896974 GN=BHV77_19195 PE=4 SV=1	tr|A0A1Q6GNF9|A0A1Q6GNF9_9BACE (+2)	74 kDa	0	0	0	13	13	0	0
50S ribosomal protein L1 OS=Bacteroides sp. AR29 OX=93975 GN=rplA PE=3 SV=1	tr|A0A285TFV9|A0A285TFV9_9BACE (+17)	25 kDa	0	0	0	0	0	10	12
TonB-dependent receptor OS=Bacteroides sp OX=29523 GN=DCQ07_13480 PE=3 SV=1	tr|A0A831J3G2|A0A831J3G2_9BACE	107 kDa	0	25	0	0	0	0	0
Alanine racemase OS=Bacteroides sp OX=29523 GN=DCY66_12185 PE=3 SV=1	tr|A0A831NHT2|A0A831NHT2_9BACE	93 kDa	0	0	28	0	0	0	0
S41 family peptidase OS=Bacteroides sp OX=29523 GN=DCY66_15250 PE=3 SV=1	tr|A0A831NJG1|A0A831NJG1_9BACE	61 kDa	0	0	0	0	29	0	0
30S ribosomal protein S5 OS=Bacteroides sp. OM05-12 OX=2292283 GN=rpsE PE=3 SV=1	tr|A0A374W8M7|A0A374W8M7_9BACE (+1)	18 kDa	0	0	0	0	0	12	10
DUF1599 domain-containing protein OS=Bacteroides sp OX=29523 GN=DCQ07_10980 PE=4 SV=1	tr|A0A831JD07|A0A831JD07_9BACE	21 kDa	0	0	0	0	0	18	5
DUF4251 domain-containing protein OS=Bacteroides sp OX=29523 GN=DCQ07_09280 PE=4 SV=1	tr|A0A831J327|A0A831J327_9BACE	20 kDa	0	0	0	0	0	0	20
Excinuclease ABC subunit A OS=Bacteroides sp OX=29523 GN=DCQ07_05930 PE=4 SV=1	tr|A0A831IP55|A0A831IP55_9BACE (+1)	105 kDa	0	9	16	0	0	0	0
Beta-galactosidase OS=Bacteroides sp OX=29523 GN=DCQ07_15020 PE=3 SV=1	tr|A0A831J4P1|A0A831J4P1_9BACE	78 kDa	0	0	0	13	7	0	0
Type I pullulanase OS=Bacteroides sp OX=29523 GN=pulA PE=4 SV=1	tr|A0A831N8Z8|A0A831N8Z8_9BACE	75 kDa	0	0	0	14	9	0	0
Carbonic anhydrase OS=Bacteroides sp OX=29523 GN=DCQ07_02770 PE=3 SV=1	tr|A0A831NBY0|A0A831NBY0_9BACE	20 kDa	0	0	0	0	0	9	11
Bifunctional fucokinase/L-fucose-1-P-guanylyltransferase OS=Bacteroides sp OX=29523 GN=fkp PE=4 SV=1	tr|A0A831NCI6|A0A831NCI6_9BACE	105 kDa	0	5	19	0	0	0	0
50S ribosomal protein L1 OS=Bacteroides sp. An51A OX=1965640 GN=rplA PE=3 SV=1	tr|A0A1Y3X7X7|A0A1Y3X7X7_9BACE (+5)	25 kDa	0	0	0	0	0	0	11
RagB/SusD family nutrient uptake outer membrane protein OS=Bacteroides sp OX=29523 GN=DCQ07_15005 PE=3 SV=1	tr|A0A831J805|A0A831J805_9BACE	74 kDa	0	0	0	0	26	0	0
KamA family protein OS=Bacteroides sp. OM05-12 OX=2292283 GN=DXB63_13885 PE=4 SV=1	tr|A0A374W6Y7|A0A374W6Y7_9BACE (+1)	80 kDa	0	0	0	16	6	0	0
Acetyl xylan esterase domain-containing protein OS=Bacteroides sp OX=29523 GN=DCY66_11970 PE=4 SV=1	tr|A0A831JIT0|A0A831JIT0_9BACE	75 kDa	0	0	0	6	11	0	0
Aconitate hydratase A OS=Bacteroides sp OX=29523 GN=DCQ07_08805 PE=4 SV=1	tr|A0A831J1S6|A0A831J1S6_9BACE	81 kDa	0	0	9	12	0	0	0
Elongation factor 4 OS=Bacteroides sp OX=29523 GN=lepA PE=3 SV=1	tr|A0A831J7C6|A0A831J7C6_9BACE	66 kDa	0	0	0	2	19	0	0
Bifunctional aspartate kinase/homoserine dehydrogenase I OS=Bacteroides sp OX=29523 GN=DCQ07_01600 PE=3 SV=1	tr|A0A831IS06|A0A831IS06_9BACE (+1)	89 kDa	0	0	14	6	0	0	0
Peptidyl-prolyl cis-trans isomerase OS=Bacteroides sp OX=29523 GN=DCQ07_15135 PE=3 SV=1	tr|A0A831J455|A0A831J455_9BACE	21 kDa	0	0	0	0	0	15	6
methylmalonyl-CoA mutase OS=Bacteroides sp OX=29523 GN=mutA PE=3 SV=1	tr|A0A831NCA6|A0A831NCA6_9BACE	71 kDa	0	0	0	5	16	0	0
Plasmid transfer protein OS=Bacteroides sp. AM37-9 OX=2292951 GN=DW862_24220 PE=4 SV=1	tr|A0A3A5SL23|A0A3A5SL23_9BACE	26 kDa	0	0	0	0	0	13	6
DUF2807 domain-containing protein OS=Bacteroides sp OX=29523 GN=DCQ07_15925 PE=4 SV=1	tr|A0A831J4V9|A0A831J4V9_9BACE	29 kDa	0	0	0	3	0	7	6
Organic solvent tolerance-like N-terminal domain-containing protein OS=Bacteroides sp OX=29523 GN=DCQ07_02575 PE=4 SV=1	tr|A0A831J0N7|A0A831J0N7_9BACE (+1)	64 kDa	0	0	6	11	2	0	0
Histidine decarboxylase OS=Bacteroides sp OX=29523 GN=DCQ07_02840 PE=4 SV=1	tr|A0A831JBX2|A0A831JBX2_9BACE	22 kDa	0	0	0	0	0	9	8
adenosylhomocysteine nucleosidase OS=Bacteroides sp OX=29523 GN=DCY66_11115 PE=4 SV=1	tr|A0A831JE52|A0A831JE52_9BACE	26 kDa	0	0	0	0	0	10	7
OmpA-like domain-containing protein OS=Bacteroides sp OX=29523 GN=DCQ07_02525 PE=4 SV=1	tr|A0A831JBS3|A0A831JBS3_9BACE	44 kDa	0	0	0	0	0	12	6
Riboflavin synthase OS=Bacteroides sp OX=29523 GN=DCY66_08610 PE=4 SV=1	tr|A0A831JIZ4|A0A831JIZ4_9BACE	23 kDa	0	0	0	0	0	19	2
Transglutaminase OS=Bacteroides sp OX=29523 GN=DCY66_11780 PE=4 SV=1	tr|A0A831NDR0|A0A831NDR0_9BACE	99 kDa	0	3	16	0	0	0	0
M3 family peptidase OS=Bacteroides sp OX=29523 GN=DCY66_02880 PE=3 SV=1	tr|A0A831NHD1|A0A831NHD1_9BACE	79 kDa	0	0	0	19	0	0	0
Excinuclease ABC subunit UvrA OS=Bacteroides sp. OM05-12 OX=2292283 GN=DXB63_16135 PE=4 SV=1	tr|A0A374W5Y0|A0A374W5Y0_9BACE (+1)	106 kDa	0	16	0	0	0	0	0
DNA gyrase subunit A OS=Bacteroides sp OX=29523 GN=gyrA PE=3 SV=1	tr|A0A3D3EGM3|A0A3D3EGM3_9BACE	96 kDa	0	0	20	0	0	0	0
SPOR domain-containing protein OS=Bacteroides sp OX=29523 GN=DCQ07_06635 PE=4 SV=1	tr|A0A831J0V6|A0A831J0V6_9BACE (+1)	42 kDa	0	0	0	0	0	10	9
SIS domain-containing protein OS=Bacteroides sp OX=29523 GN=DCQ07_05015 PE=4 SV=1	tr|A0A831NH01|A0A831NH01_9BACE	22 kDa	0	0	0	0	0	13	5
Alkyl hydroperoxide reductase C OS=Bacteroides sp OX=29523 GN=ahpC PE=3 SV=1	tr|A0A831NEI6|A0A831NEI6_9BACE	21 kDa	0	0	0	0	0	15	6
Cyclase OS=Bacteroides sp OX=29523 GN=DCQ07_06855 PE=4 SV=1	tr|A0A831J2G0|A0A831J2G0_9BACE	21 kDa	0	0	0	0	0	13	4
50S ribosomal protein L13 OS=Bacteroides sp OX=29523 GN=rplM PE=3 SV=1	tr|A0A831J000|A0A831J000_9BACE	17 kDa	0	0	0	0	0	5	12
Sialate O-acetylesterase OS=Bacteroides sp OX=29523 GN=DCQ07_15675 PE=4 SV=1	tr|A0A831NIE7|A0A831NIE7_9BACE	25 kDa	0	0	0	0	0	16	3
Alpha-L-arabinofuranosidase OS=Bacteroides sp OX=29523 GN=DCQ07_11080 PE=3 SV=1	tr|A0A831J7Q7|A0A831J7Q7_9BACE (+1)	92 kDa	0	0	19	0	0	0	0
Cell division protein OS=Bacteroides sp OX=29523 GN=DCQ07_04850 PE=4 SV=1	tr|A0A831NGI5|A0A831NGI5_9BACE	18 kDa	0	0	0	0	0	8	10
glutamine--tRNA ligase OS=Bacteroides sp OX=29523 GN=DCQ07_10870 PE=3 SV=1	tr|A0A831NDK4|A0A831NDK4_9BACE	67 kDa	0	0	0	2	20	0	0
Alpha-L-arabinofuranosidase OS=Bacteroides sp. HMSC073E02 OX=1739517 GN=HMPREF3015_09600 PE=3 SV=1	tr|A0A1F0HWP3|A0A1F0HWP3_9BACE (+7)	75 kDa	0	0	0	5	14	0	0
Heparinase II/III-like protein OS=Bacteroides sp. 43_108 OX=1896974 GN=BHV77_19550 PE=4 SV=1	tr|A0A1Q6GKB3|A0A1Q6GKB3_9BACE (+2)	99 kDa	0	0	18	0	0	0	0
DNA gyrase subunit A OS=Bacteroides sp OX=29523 GN=gyrA PE=3 SV=1	tr|A0A351YH19|A0A351YH19_9BACE	94 kDa	0	0	16	0	0	0	0
S9 family peptidase OS=Bacteroides sp. BFG-257 OX=2972761 GN=NXV86_11740 PE=4 SV=1	tr|A0A977I3K1|A0A977I3K1_9BACE	83 kDa	0	0	0	14	0	0	0
DUF5123 domain-containing protein OS=Bacteroides sp OX=29523 GN=DCQ07_16085 PE=4 SV=1	tr|A0A831IXL6|A0A831IXL6_9BACE	86 kDa	0	0	0	19	0	0	0
S9 family peptidase OS=Bacteroides sp OX=29523 GN=DCY66_00090 PE=4 SV=1	tr|A0A831NGX1|A0A831NGX1_9BACE	84 kDa	0	0	0	18	0	0	0
Aminopeptidase OS=Bacteroides sp OX=29523 GN=DCQ07_01490 PE=3 SV=1	tr|A0A831JDU6|A0A831JDU6_9BACE	46 kDa	0	0	0	3	0	0	2
2,3-bisphosphoglycerate-independent phosphoglycerate mutase OS=Bacteroides sp OX=29523 GN=gpmI PE=3 SV=1	tr|A0A831JGC8|A0A831JGC8_9BACE	56 kDa	0	3	3	3	3	0	0
Elongation factor Ts OS=Bacteroides sp OX=29523 GN=tsf PE=3 SV=1	tr|A0A831IQZ3|A0A831IQZ3_9BACE	36 kDa	0	0	3	0	0	10	7
Enoyl-[acyl-carrier-protein] reductase [NADH] OS=Bacteroides sp OX=29523 GN=DCQ07_08945 PE=3 SV=1	tr|A0A831IQV5|A0A831IQV5_9BACE	31 kDa	0	0	0	0	0	10	6
3-oxoacyl-[acyl-carrier-protein] reductase OS=Bacteroides sp OX=29523 GN=fabG PE=3 SV=1	tr|A0A831IYQ3|A0A831IYQ3_9BACE	26 kDa	0	0	0	0	0	9	6
dTDP-4-dehydrorhamnose 3,5-epimerase OS=Bacteroides sp OX=29523 GN=rfbC PE=3 SV=1	tr|A0A831JI48|A0A831JI48_9BACE	22 kDa	0	0	0	0	0	9	6
Xanthine phosphoribosyltransferase OS=Bacteroides sp OX=29523 GN=xpt PE=3 SV=1	tr|A0A831NED3|A0A831NED3_9BACE	21 kDa	0	0	0	0	0	7	7
Molecular chaperone DnaK OS=Bacteroides sp OX=29523 GN=DCQ07_07065 PE=4 SV=1	tr|A0A831J8H1|A0A831J8H1_9BACE	14 kDa	0	0	0	0	0	2	12
Cytidine deaminase OS=Bacteroides sp OX=29523 GN=DCQ07_14625 PE=4 SV=1	tr|A0A831ISS6|A0A831ISS6_9BACE	18 kDa	0	0	0	0	0	3	12
DUF4922 domain-containing protein OS=Bacteroides sp OX=29523 GN=DCQ07_11720 PE=4 SV=1	tr|A0A831J811|A0A831J811_9BACE	95 kDa	0	0	16	0	0	0	0
Peptidase M16 inactive domain-containing protein OS=Bacteroides sp. 3_1_13 OX=457389 GN=HMPREF9009_01909 PE=3 SV=1	tr|A0A0J9IAI1|A0A0J9IAI1_9BACE (+8)	107 kDa	0	11	0	0	0	0	0
DUF3276 family protein OS=Bacteroides sp. OM05-12 OX=2292283 GN=DXB63_15615 PE=4 SV=1	tr|A0A374W863|A0A374W863_9BACE (+2)	16 kDa	0	0	0	0	0	0	15
Biosynthetic arginine decarboxylase OS=Bacteroides sp OX=29523 GN=speA PE=3 SV=1	tr|A0A831JCA0|A0A831JCA0_9BACE	71 kDa	0	0	0	0	17	0	0
DNA gyrase subunit A OS=Bacteroides sp. AF25-17LB OX=2292922 GN=gyrA PE=3 SV=1	tr|A0A3A5Z150|A0A3A5Z150_9BACE	95 kDa	0	0	16	0	0	0	0
Elongation factor 4 OS=Bacteroides sp. AF32-8BH OX=2302925 GN=lepA PE=3 SV=1	tr|A0A373G8U2|A0A373G8U2_9BACE (+9)	67 kDa	0	0	0	0	14	0	0
Phosphoglycerate kinase OS=Bacteroides sp OX=29523 GN=pgk PE=3 SV=1	tr|A0A831J2Q1|A0A831J2Q1_9BACE	44 kDa	0	3	0	0	0	6	7
TonB-dependent receptor OS=Bacteroides sp. PHL 2737 OX=2162637 GN=DBK98_006340 PE=4 SV=1	tr|A0A4Q0U1N1|A0A4Q0U1N1_9BACE	113 kDa	0	7	0	0	0	3	3
Putative beta-lactamase-inhibitor-like PepSY-like domain-containing protein OS=Bacteroides sp OX=29523 GN=DCQ07_04620 PE=4 SV=1	tr|A0A831J1E8|A0A831J1E8_9BACE	17 kDa	0	0	0	0	0	5	9
Peptide deformylase OS=Bacteroides sp OX=29523 GN=def PE=3 SV=1	tr|A0A831J3P6|A0A831J3P6_9BACE (+1)	21 kDa	0	0	0	0	0	11	5
50S ribosomal protein L6 OS=Bacteroides sp. 41_26 OX=1896973 GN=rplF PE=3 SV=1	tr|A0A1Q6G4X3|A0A1Q6G4X3_9BACE (+26)	21 kDa	0	0	0	0	0	6	9
Threonyl/alanyl tRNA synthetase SAD domain-containing protein OS=Bacteroides sp OX=29523 GN=DCY66_16015 PE=4 SV=1	tr|A0A831JKE9|A0A831JKE9_9BACE	18 kDa	0	0	0	0	0	4	11
Nitroreductase family protein OS=Bacteroides sp OX=29523 GN=DCQ07_15220 PE=4 SV=1	tr|A0A831N9T1|A0A831N9T1_9BACE	23 kDa	0	0	0	0	0	10	4
DUF4251 domain-containing protein OS=Bacteroides sp OX=29523 GN=DCY66_07535 PE=4 SV=1	tr|A0A831J9Q1|A0A831J9Q1_9BACE	18 kDa	0	0	0	0	0	5	14
Glycoside hydrolase family 36 OS=Bacteroides sp OX=29523 GN=DCY66_13515 PE=4 SV=1	tr|A0A831NE06|A0A831NE06_9BACE	78 kDa	0	0	0	14	4	0	0
Orotate phosphoribosyltransferase OS=Bacteroides sp OX=29523 GN=pyrE PE=3 SV=1	tr|A0A831JAD7|A0A831JAD7_9BACE	23 kDa	0	0	0	0	0	17	4
Alpha-amylase OS=Bacteroides sp OX=29523 GN=DCY66_10645 PE=4 SV=1	tr|A0A831J1F6|A0A831J1F6_9BACE	71 kDa	0	0	0	0	15	0	0
Alpha-mannosidase OS=Bacteroides sp. 41_26 OX=1896973 GN=BHV71_05960 PE=4 SV=1	tr|A0A1Q6G578|A0A1Q6G578_9BACE (+1)	87 kDa	0	0	0	8	0	0	0
TlpA family protein disulfide reductase OS=Bacteroides sp OX=29523 GN=DCQ07_05820 PE=4 SV=1	tr|A0A831J1W1|A0A831J1W1_9BACE	80 kDa	0	0	0	14	0	0	0
YhcH/YjgK/YiaL family protein OS=Bacteroides sp OX=29523 GN=DCQ07_13175 PE=4 SV=1	tr|A0A831JF09|A0A831JF09_9BACE	16 kDa	0	0	0	0	0	0	15
Primosomal protein N' OS=Bacteroides sp OX=29523 GN=priA PE=3 SV=1	tr|A0A831N890|A0A831N890_9BACE	94 kDa	0	0	16	0	0	0	0
Thioredoxin-dependent thiol peroxidase OS=Bacteroides sp OX=29523 GN=DCQ07_14125 PE=4 SV=1	tr|A0A831NE58|A0A831NE58_9BACE	17 kDa	0	0	0	0	0	0	13
SusC/RagA family protein OS=Bacteroides sp. HMSC067B03 OX=1739298 GN=HMPREF2794_08740 PE=3 SV=1	tr|A0A1E9C464|A0A1E9C464_9BACE (+1)	112 kDa	0	10	0	0	0	0	0
Ribonucleoside-diphosphate reductase OS=Bacteroides sp OX=29523 GN=DCQ07_06865 PE=3 SV=1	tr|A0A831J5T3|A0A831J5T3_9BACE	96 kDa	0	4	11	0	0	0	0
30S ribosomal protein S7 OS=Bacteroides sp. HMSC067B03 OX=1739298 GN=rpsG PE=3 SV=1	tr|A0A1E9CJ04|A0A1E9CJ04_9BACE (+12)	18 kDa	0	0	0	0	0	5	7
DUF1573 domain-containing protein OS=Bacteroides sp OX=29523 GN=DCY66_14970 PE=4 SV=1	tr|A0A831J8T1|A0A831J8T1_9BACE	15 kDa	0	0	0	0	0	4	9
DJ-1 family protein OS=Bacteroides sp OX=29523 GN=DCQ07_11005 PE=4 SV=1	tr|A0A831J3N3|A0A831J3N3_9BACE	19 kDa	0	0	0	0	0	10	4
30S ribosomal protein S2 OS=Bacteroides sp OX=29523 GN=rpsB PE=3 SV=1	tr|A0A831J2F8|A0A831J2F8_9BACE	31 kDa	0	0	0	0	0	7	7
MaoC family dehydratase OS=Bacteroides sp OX=29523 GN=DCY66_09690 PE=4 SV=1	tr|A0A831NHE0|A0A831NHE0_9BACE	18 kDa	0	0	0	0	0	2	11
50S ribosomal protein L15 OS=Bacteroides sp OX=29523 GN=rplO PE=3 SV=1	tr|A0A3C0E7H7|A0A3C0E7H7_9BACE (+1)	16 kDa	0	0	0	0	0	0	12
Chaperone protein ClpB OS=Bacteroides sp. SM23_62_1 OX=1703353 GN=clpB PE=3 SV=1	tr|A0A0S8H334|A0A0S8H334_9BACE	98 kDa	0	0	14	0	0	0	0
NAD(P)H nitroreductase OS=Bacteroides sp OX=29523 GN=DCQ07_07165 PE=4 SV=1	tr|A0A831J4P6|A0A831J4P6_9BACE	20 kDa	0	0	0	0	0	7	4
PorT family protein OS=Bacteroides sp OX=29523 GN=DCQ07_16385 PE=4 SV=1	tr|A0A831J0B7|A0A831J0B7_9BACE	21 kDa	0	0	0	0	0	7	5
N-acetyltransferase OS=Bacteroides sp OX=29523 GN=DCY66_08365 PE=4 SV=1	tr|A0A831JDM9|A0A831JDM9_9BACE	20 kDa	0	0	0	0	0	7	12
DUF3836 domain-containing protein OS=Bacteroides sp OX=29523 GN=DCQ07_09145 PE=4 SV=1	tr|A0A831N8Q5|A0A831N8Q5_9BACE	18 kDa	0	0	0	0	0	3	9
DUF4136 domain-containing protein OS=Bacteroides sp OX=29523 GN=DCQ07_03265 PE=4 SV=1	tr|A0A831IX05|A0A831IX05_9BACE	24 kDa	0	0	0	0	0	7	4
TrmH family RNA methyltransferase OS=Bacteroides sp OX=29523 GN=DCQ07_16220 PE=4 SV=1	tr|A0A831J8J1|A0A831J8J1_9BACE	20 kDa	0	0	0	0	0	9	2
Acyl carrier protein OS=Bacteroides sp OX=29523 GN=acpP PE=3 SV=1	tr|A0A831JKT3|A0A831JKT3_9BACE	8 kDa	0	0	0	0	0	3	10
Dihydrofolate reductase OS=Bacteroides sp. 43_46 OX=1897051 GN=BHV72_10140 PE=4 SV=1	tr|A0A1Q6GZ33|A0A1Q6GZ33_9BACE	77 kDa	0	0	0	0	8	0	0
GTP cyclohydrolase 1 OS=Bacteroides sp OX=29523 GN=folE PE=3 SV=1	tr|A0A831NI18|A0A831NI18_9BACE	23 kDa	0	0	0	0	0	9	3
30S ribosomal protein S7 OS=Bacteroides sp OX=29523 GN=rpsG PE=4 SV=1	tr|A0A9D9VG41|A0A9D9VG41_9BACE	18 kDa	0	0	0	0	0	5	8
Fumarate reductase/succinate dehydrogenase flavoprotein subunit OS=Bacteroides sp. OM05-12 OX=2292283 GN=DXB63_12700 PE=4 SV=1	tr|A0A374W7J1|A0A374W7J1_9BACE (+1)	72 kDa	0	0	0	0	14	0	0
DUF5017 domain-containing protein OS=Bacteroides sp OX=29523 GN=DCY66_14930 PE=4 SV=1	tr|A0A831NID5|A0A831NID5_9BACE	70 kDa	0	0	0	0	15	0	0
Multifunctional fusion protein OS=Bacteroides sp OX=29523 GN=secD PE=3 SV=1	tr|A0A831IXF0|A0A831IXF0_9BACE	109 kDa	0	0	12	0	0	0	0
GatB/YqeY domain-containing protein OS=Bacteroides sp OX=29523 GN=DCQ07_02955 PE=4 SV=1	tr|A0A831J2Y0|A0A831J2Y0_9BACE	16 kDa	0	0	0	0	0	0	12
Ferritin OS=Bacteroides sp OX=29523 GN=DCY66_14945 PE=3 SV=1	tr|A0A831JHP7|A0A831JHP7_9BACE	18 kDa	0	0	0	0	0	0	11
Ligand-gated channel protein OS=Bacteroides sp OX=29523 GN=DCQ07_06890 PE=3 SV=1	tr|A0A831NC92|A0A831NC92_9BACE	81 kDa	0	0	0	17	0	0	0
Methionine synthase OS=Bacteroides sp. AM16-24 OX=2292002 GN=metH PE=3 SV=1	tr|A0A414ZFU7|A0A414ZFU7_9BACE (+2)	100 kDa	0	0	10	0	0	0	0
Pyrophosphate--fructose 6-phosphate 1-phosphotransferase OS=Bacteroides sp OX=29523 GN=pfp PE=3 SV=1	tr|A0A831JED1|A0A831JED1_9BACE	60 kDa	0	0	5	3	5	0	0
Aminotransferase OS=Bacteroides sp. HMSC067B03 OX=1739298 GN=HMPREF2794_01095 PE=3 SV=1	tr|A0A1E9BV63|A0A1E9BV63_9BACE (+4)	46 kDa	0	3	8	0	0	0	0
NUDIX domain-containing protein OS=Bacteroides sp OX=29523 GN=DCQ07_02780 PE=4 SV=1	tr|A0A831J3J9|A0A831J3J9_9BACE	19 kDa	0	0	0	0	0	6	7
Phosphoesterase OS=Bacteroides sp OX=29523 GN=DCQ07_06200 PE=4 SV=1	tr|A0A831ITS2|A0A831ITS2_9BACE (+1)	90 kDa	0	0	4	10	0	0	0
Orotidine 5'-phosphate decarboxylase OS=Bacteroides sp OX=29523 GN=pyrF PE=3 SV=1	tr|A0A831J458|A0A831J458_9BACE	31 kDa	0	0	0	0	0	7	5
dITP/XTP pyrophosphatase OS=Bacteroides sp OX=29523 GN=DCQ07_16235 PE=3 SV=1	tr|A0A831NH56|A0A831NH56_9BACE	21 kDa	0	0	0	0	0	7	6
50S ribosomal protein L17 OS=Bacteroides sp. OM05-12 OX=2292283 GN=rplQ PE=3 SV=1	tr|A0A374WAF2|A0A374WAF2_9BACE (+2)	18 kDa	0	0	0	0	0	7	3
Protease OS=Bacteroides sp OX=29523 GN=DCQ07_01525 PE=4 SV=1	tr|A0A831J3F8|A0A831J3F8_9BACE (+1)	19 kDa	0	0	0	0	0	6	6
TrkA family potassium uptake protein OS=Bacteroides sp OX=29523 GN=DCQ07_04610 PE=4 SV=1	tr|A0A831NDA0|A0A831NDA0_9BACE	26 kDa	0	0	0	0	0	6	6
SbsA Ig-like domain-containing protein OS=Bacteroides sp OX=29523 GN=DCY66_13555 PE=4 SV=1	tr|A0A831J2E7|A0A831J2E7_9BACE	73 kDa	0	9	5	0	0	0	0
Aminotransferase OS=Bacteroides sp OX=29523 GN=DCY66_10365 PE=3 SV=1	tr|A0A831JCA8|A0A831JCA8_9BACE (+1)	45 kDa	0	0	12	0	0	0	0
DNA topoisomerase OS=Bacteroides sp OX=29523 GN=DCY66_06685 PE=3 SV=1	tr|A0A831JD14|A0A831JD14_9BACE	80 kDa	0	0	0	13	0	0	0
2-C-methyl-D-erythritol 2,4-cyclodiphosphate synthase OS=Bacteroides sp OX=29523 GN=ispF PE=3 SV=1	tr|A0A831NDA2|A0A831NDA2_9BACE	17 kDa	0	0	0	0	0	0	10
Outer membrane protein assembly factor BamA OS=Bacteroides sp OX=29523 GN=bamA PE=4 SV=1	tr|A0A831JGK1|A0A831JGK1_9BACE	101 kDa	0	0	12	0	0	0	0
Tetratricopeptide repeat protein OS=Bacteroides sp OX=29523 GN=DCQ07_03295 PE=4 SV=1	tr|A0A831J167|A0A831J167_9BACE	86 kDa	0	0	0	11	0	0	0
50S ribosomal protein L15 OS=Bacteroides sp. PHL 2737 OX=2162637 GN=rplO PE=3 SV=1	tr|A0A4Q0TYB1|A0A4Q0TYB1_9BACE	16 kDa	0	0	0	0	0	0	12
Alpha-L-arabinofuranosidase OS=Bacteroides sp OX=29523 GN=DCM29_13440 PE=3 SV=1	tr|A0A3C0E8J7|A0A3C0E8J7_9BACE	75 kDa	0	0	0	0	8	0	0
Fumarate reductase/succinate dehydrogenase flavoprotein subunit OS=Bacteroides sp. OM08-17BH OX=2292285 GN=DXC20_01740 PE=4 SV=1	tr|A0A374V1B9|A0A374V1B9_9BACE (+1)	72 kDa	0	0	0	0	13	0	0
Alpha-mannosidase OS=Bacteroides sp OX=29523 GN=DEB68_02875 PE=4 SV=1	tr|A0A831NHV7|A0A831NHV7_9BACE	85 kDa	0	0	0	8	0	0	0
Beta-N-acetylhexosaminidase OS=Bacteroides sp OX=29523 GN=DCY66_14215 PE=3 SV=1	tr|A0A831JFH8|A0A831JFH8_9BACE (+1)	86 kDa	0	0	7	0	0	3	0
Vitellogenin II OS=Bacteroides sp OX=29523 GN=DCY66_04945 PE=4 SV=1	tr|A0A831JCF2|A0A831JCF2_9BACE	52 kDa	0	0	0	0	0	3	7
GGGtGRT protein OS=Bacteroides sp. AM56-10ce OX=2302926 GN=DXA11_18270 PE=4 SV=1	tr|A0A373G6U6|A0A373G6U6_9BACE (+1)	36 kDa	0	0	0	0	0	8	2
Flavodoxin OS=Bacteroides sp OX=29523 GN=DCQ07_06930 PE=4 SV=1	tr|A0A831J1M1|A0A831J1M1_9BACE	20 kDa	0	0	0	0	0	4	5
Uncharacterized protein OS=Bacteroides sp OX=29523 GN=DCQ07_05840 PE=4 SV=1	tr|A0A831JKZ8|A0A831JKZ8_9BACE	22 kDa	0	0	0	0	0	6	4
50S ribosomal protein L11 OS=Bacteroides sp. 3_1_13 OX=457389 GN=rplK PE=3 SV=1	tr|A0A0J9FVN1|A0A0J9FVN1_9BACE (+44)	16 kDa	0	0	0	0	0	3	6
Conjugal transfer protein TraN OS=Bacteroides sp. HMSC067B03 OX=1739298 GN=HMPREF2794_07200 PE=4 SV=1	tr|A0A1E9C8N9|A0A1E9C8N9_9BACE (+6)	32 kDa	0	0	0	0	0	8	8
Occludin OS=Bacteroides sp OX=29523 GN=DCQ07_10655 PE=4 SV=1	tr|A0A831J6B9|A0A831J6B9_9BACE (+1)	21 kDa	0	0	0	0	0	5	4
OmpA-OmpF porin, OOP family OS=Bacteroides sp. AR29 OX=93975 GN=SAMN02910274_03641 PE=4 SV=1	tr|A0A285TW56|A0A285TW56_9BACE (+21)	41 kDa	0	0	0	0	0	4	7
Uncharacterized protein OS=Bacteroides sp OX=29523 GN=DCQ07_03790 PE=4 SV=1	tr|A0A831INU1|A0A831INU1_9BACE	20 kDa	0	0	0	0	0	4	6
Beta-N-acetylhexosaminidase OS=Bacteroides sp OX=29523 GN=DCY66_09290 PE=3 SV=1	tr|A0A831IZN9|A0A831IZN9_9BACE (+1)	77 kDa	0	0	0	5	4	0	0
Translation initiation factor IF-3 OS=Bacteroides sp OX=29523 GN=infC PE=3 SV=1	tr|A0A831JH13|A0A831JH13_9BACE	23 kDa	0	0	0	0	0	8	8
CinA family protein OS=Bacteroides sp OX=29523 GN=DCQ07_07745 PE=4 SV=1	tr|A0A831J663|A0A831J663_9BACE	18 kDa	0	0	0	0	0	2	11
Threonylcarbamoyl-AMP synthase OS=Bacteroides sp OX=29523 GN=DCQ07_06070 PE=4 SV=1	tr|A0A831JGF5|A0A831JGF5_9BACE	21 kDa	0	0	0	0	0	8	3
Peptidyl-tRNA hydrolase OS=Bacteroides sp OX=29523 GN=pth PE=3 SV=1	tr|A0A831J2N4|A0A831J2N4_9BACE	21 kDa	0	0	0	0	0	8	2
Lipoprotein OS=Bacteroides sp OX=29523 GN=DCY66_11720 PE=4 SV=1	tr|A0A831NIU0|A0A831NIU0_9BACE	78 kDa	0	0	0	11	5	0	0
50S ribosomal protein L10 OS=Bacteroides sp. An322 OX=1965632 GN=B5F91_10905 PE=3 SV=1	tr|A0A1Y4A753|A0A1Y4A753_9BACE	18 kDa	0	0	0	0	0	3	6
Protein BatD OS=Bacteroides sp OX=29523 GN=DCY66_05930 PE=4 SV=1	tr|A0A831IYJ5|A0A831IYJ5_9BACE (+1)	68 kDa	0	0	0	0	0	2	7
Energy transducer TonB OS=Bacteroides sp OX=29523 GN=DCQ07_03310 PE=3 SV=1	tr|A0A831J0X8|A0A831J0X8_9BACE (+1)	26 kDa	0	0	0	0	0	5	7
50S ribosomal protein L16 OS=Bacteroides sp. 3_1_13 OX=457389 GN=rplP PE=3 SV=1	tr|A0A0J9IP57|A0A0J9IP57_9BACE (+48)	16 kDa	0	0	0	0	0	2	11
PD-(D/E)XK nuclease family protein OS=Bacteroides sp OX=29523 GN=DCY66_17560 PE=4 SV=1	tr|A0A831JM07|A0A831JM07_9BACE	111 kDa	0	17	0	0	0	0	0
Conjugal transfer protein TraC OS=Bacteroides sp. HMSC067B03 OX=1739298 GN=HMPREF2794_21605 PE=4 SV=1	tr|A0A1E9BGZ7|A0A1E9BGZ7_9BACE	16 kDa	0	0	0	0	0	9	0
Major fimbrial subunit protein N-terminal domain-containing protein OS=Bacteroides sp. 43_108 OX=1896974 GN=BHV77_05065 PE=3 SV=1	tr|A0A1Q6HCK4|A0A1Q6HCK4_9BACE (+4)	85 kDa	0	0	0	13	0	0	0
DUF2264 domain-containing protein OS=Bacteroides sp OX=29523 GN=DCQ07_11150 PE=4 SV=1	tr|A0A831IVP7|A0A831IVP7_9BACE	89 kDa	0	0	0	13	0	0	0
Uncharacterized protein OS=Bacteroides sp OX=29523 GN=DCQ07_12395 PE=4 SV=1	tr|A0A831IW49|A0A831IW49_9BACE	18 kDa	0	0	0	0	0	0	10
Dihydrofolate reductase OS=Bacteroides sp OX=29523 GN=KBB28_02665 PE=4 SV=1	tr|A0A9D9VXG2|A0A9D9VXG2_9BACE (+1)	77 kDa	0	0	0	0	7	0	0
Thiol peroxidase OS=Bacteroides sp. An51A OX=1965640 GN=tpx PE=3 SV=1	tr|A0A1Y3WVQ5|A0A1Y3WVQ5_9BACE (+3)	18 kDa	0	0	0	0	0	0	15
Malate dehydrogenase OS=Bacteroides sp OX=29523 GN=DCY66_13385 PE=3 SV=1	tr|A0A831J174|A0A831J174_9BACE	36 kDa	0	0	0	0	0	3	3
Meso-diaminopimelate D-dehydrogenase OS=Bacteroides sp OX=29523 GN=DCQ07_09055 PE=3 SV=1	tr|A0A831J1V5|A0A831J1V5_9BACE	32 kDa	0	0	0	0	0	3	4
Protein GrpE OS=Bacteroides sp OX=29523 GN=grpE PE=3 SV=1	tr|A0A831J9C5|A0A831J9C5_9BACE	24 kDa	0	0	0	0	0	4	4
N-acetyltransferase OS=Bacteroides sp OX=29523 GN=DCY66_07565 PE=4 SV=1	tr|A0A831ND31|A0A831ND31_9BACE	21 kDa	0	0	0	0	0	5	6
Adenine phosphoribosyltransferase OS=Bacteroides sp OX=29523 GN=apt PE=3 SV=1	tr|A0A831J9B5|A0A831J9B5_9BACE	19 kDa	0	0	0	0	0	5	3
Probable transaldolase OS=Bacteroides sp OX=29523 GN=fsa PE=3 SV=1	tr|A0A831IZT0|A0A831IZT0_9BACE (+1)	24 kDa	0	0	0	0	0	6	3
Malonyl CoA-acyl carrier protein transacylase OS=Bacteroides sp OX=29523 GN=fabD PE=3 SV=1	tr|A0A831IUB1|A0A831IUB1_9BACE	31 kDa	0	0	0	0	0	5	3
Glutathione peroxidase OS=Bacteroides sp OX=29523 GN=DCY66_17530 PE=3 SV=1	tr|A0A831JIK8|A0A831JIK8_9BACE	20 kDa	0	0	0	0	0	4	5
TonB-dependent receptor OS=Bacteroides sp. HF-5092 OX=2594500 GN=FNW54_02825 PE=3 SV=1	tr|A0A553ES30|A0A553ES30_9BACE	111 kDa	0	0	7	0	0	0	0
Beta-lactamase-inhibitor-like PepSY-like domain-containing protein OS=Bacteroides sp OX=29523 GN=DCQ07_15230 PE=4 SV=1	tr|A0A831NDJ6|A0A831NDJ6_9BACE	12 kDa	0	0	0	0	0	2	7
Chromosome partitioning protein ParB OS=Bacteroides sp OX=29523 GN=DCQ07_04115 PE=4 SV=1	tr|A0A831J192|A0A831J192_9BACE	20 kDa	0	0	0	0	0	0	8
Radical SAM protein OS=Bacteroides sp. HMSC067B03 OX=1739298 GN=HMPREF2794_09225 PE=4 SV=1	tr|A0A1E9C3M5|A0A1E9C3M5_9BACE (+4)	21 kDa	0	0	0	0	0	6	0
RagB/SusD family nutrient uptake outer membrane protein OS=Bacteroides sp OX=29523 GN=DCY66_12015 PE=3 SV=1	tr|A0A831NDS4|A0A831NDS4_9BACE	80 kDa	0	0	0	9	0	0	0
RNA-binding transcriptional accessory protein OS=Bacteroides sp OX=29523 GN=DCY66_00130 PE=4 SV=1	tr|A0A831JFH5|A0A831JFH5_9BACE	80 kDa	0	0	0	7	0	0	0
Glycoside hydrolase family 2 protein OS=Bacteroides sp. AM16-24 OX=2292002 GN=DW182_08620 PE=3 SV=1	tr|A0A414ZCA2|A0A414ZCA2_9BACE	89 kDa	0	0	6	0	0	0	0
Transcription termination factor Rho OS=Bacteroides sp OX=29523 GN=rho PE=3 SV=1	tr|A0A831JKI0|A0A831JKI0_9BACE	74 kDa	0	0	13	0	0	0	0
Nucleotide modification associated domain-containing protein OS=Bacteroides sp. AR29 OX=93975 GN=SAMN02910274_01421 PE=4 SV=1	tr|A0A285S952|A0A285S952_9BACE (+18)	21 kDa	0	0	0	0	0	7	0
Biotin carboxyl carrier protein of acetyl-CoA carboxylase OS=Bacteroides sp. A1C1 OX=2528203 GN=EYA81_14845 PE=4 SV=1	tr|A0A4P6RJX0|A0A4P6RJX0_9BACE	15 kDa	0	0	0	0	0	0	8
SusC/RagA family TonB-linked outer membrane protein OS=Bacteroides sp OX=29523 GN=DCY66_07195 PE=3 SV=1	tr|A0A831NI35|A0A831NI35_9BACE	110 kDa	0	12	0	0	0	0	0
Hydrophobe/amphiphile efflux-1 family RND transporter OS=Bacteroides sp OX=29523 GN=DCY66_04535 PE=3 SV=1	tr|A0A831JAU3|A0A831JAU3_9BACE	117 kDa	0	5	3	0	0	3	0
Outer membrane lipoprotein carrier protein LolA OS=Bacteroides sp OX=29523 GN=DCY66_13630 PE=4 SV=1	tr|A0A831JJI0|A0A831JJI0_9BACE	25 kDa	0	0	0	0	0	4	3
Uncharacterized protein OS=Bacteroides sp OX=29523 GN=DCY66_14870 PE=4 SV=1	tr|A0A831JHN9|A0A831JHN9_9BACE	15 kDa	0	0	0	0	0	5	4
3-deoxy-D-manno-octulosonate 8-phosphate phosphatase OS=Bacteroides sp OX=29523 GN=DCQ07_07180 PE=3 SV=1	tr|A0A831J3S1|A0A831J3S1_9BACE	19 kDa	0	0	0	0	0	4	3
3-isopropylmalate dehydratase OS=Bacteroides sp. NM69_E16B OX=2516960 GN=leuD PE=3 SV=1	tr|A0A4S2AMS4|A0A4S2AMS4_9BACE	23 kDa	0	0	0	0	0	5	6
Alpha-N-acetylglucosaminidase OS=Bacteroides sp OX=29523 GN=DCQ07_13440 PE=4 SV=1	tr|A0A831JD76|A0A831JD76_9BACE	83 kDa	0	0	0	5	4	0	0
Sugar O-acetyltransferase OS=Bacteroides sp OX=29523 GN=DCQ07_07765 PE=4 SV=1	tr|A0A831N8I1|A0A831N8I1_9BACE	20 kDa	0	0	0	0	0	4	5
Cupin domain-containing protein OS=Bacteroides sp OX=29523 GN=DCY66_07260 PE=4 SV=1	tr|A0A831NI99|A0A831NI99_9BACE	21 kDa	0	0	0	0	0	5	6
HTH tetR-type domain-containing protein OS=Bacteroides sp. HMSC067B03 OX=1739298 GN=HMPREF2794_01100 PE=4 SV=1	tr|A0A1E9BUT5|A0A1E9BUT5_9BACE	28 kDa	0	0	0	0	0	5	4
ATPase OS=Bacteroides sp OX=29523 GN=DCQ07_07705 PE=4 SV=1	tr|A0A831JBD3|A0A831JBD3_9BACE	37 kDa	0	0	0	0	0	6	4
AhpC/TSA family protein OS=Bacteroides sp OX=29523 GN=DCQ07_15470 PE=4 SV=1	tr|A0A831J497|A0A831J497_9BACE	40 kDa	0	0	0	0	0	6	3
Fe-S cluster assembly ATPase SufC OS=Bacteroides sp OX=29523 GN=sufC PE=3 SV=1	tr|A0A831J1H2|A0A831J1H2_9BACE	28 kDa	0	0	0	0	0	5	3
DNA starvation/stationary phase protection protein OS=Bacteroides sp. OM05-12 OX=2292283 GN=DXB63_03505 PE=3 SV=1	tr|A0A374WC30|A0A374WC30_9BACE (+3)	18 kDa	0	0	0	0	0	2	5
Transcription termination/antitermination protein NusG OS=Bacteroides sp OX=29523 GN=nusG PE=3 SV=1	tr|A0A831NN33|A0A831NN33_9BACE	20 kDa	0	0	0	0	0	6	4
ATP-dependent Clp protease proteolytic subunit OS=Bacteroides sp OX=29523 GN=clpP PE=3 SV=1	tr|A0A3C0E2Z0|A0A3C0E2Z0_9BACE (+2)	25 kDa	0	0	0	0	0	6	2
Cys-tRNA(Pro)/Cys-tRNA(Cys) deacylase OS=Bacteroides sp. 43_46 OX=1897051 GN=BHV72_10720 PE=3 SV=1	tr|A0A1Q6GYN2|A0A1Q6GYN2_9BACE (+2)	18 kDa	0	0	0	0	0	3	4
AAA family ATPase OS=Bacteroides sp. 1_1_14 OX=469585 GN=HMPREF9007_01936 PE=4 SV=1	tr|D7ICC7|D7ICC7_9BACE	20 kDa	0	0	0	0	0	6	0
Ferredoxin OS=Bacteroides sp OX=29523 GN=DCQ07_13380 PE=4 SV=1	tr|A0A831IWH1|A0A831IWH1_9BACE (+1)	19 kDa	0	0	0	0	0	3	6
Cytokinin riboside 5'-monophosphate phosphoribohydrolase OS=Bacteroides sp OX=29523 GN=DCQ07_05020 PE=3 SV=1	tr|A0A831J094|A0A831J094_9BACE	20 kDa	0	0	0	0	0	5	2
Acyl-CoA dehydrogenase OS=Bacteroides sp OX=29523 GN=DCQ07_02845 PE=3 SV=1	tr|A0A831JAF6|A0A831JAF6_9BACE	64 kDa	0	0	0	0	7	0	0
Alpha-1,3-galactosidase B OS=Bacteroides sp OX=29523 GN=DCY66_04890 PE=4 SV=1	tr|A0A831NGP2|A0A831NGP2_9BACE	69 kDa	0	0	0	0	7	0	0
Keratin, type II cuticular Hb1 (Hair keratin, type II Hb1) (ghHKb1) (ghHb1) (MLN 137) - Homo sapiens (Human).	IPI:CON_103456|SWISS-PROT:Q14533 (+1)	55 kDa	0	0	0	0	7	0	0
Sulfate adenylyltransferase subunit 2 OS=Bacteroides sp OX=29523 GN=cysD PE=3 SV=1	tr|A0A831J3G9|A0A831J3G9_9BACE	36 kDa	0	0	9	0	0	0	0
50S ribosomal protein L22 OS=Bacteroides sp OX=29523 GN=rplV PE=3 SV=1	tr|A0A3C0E7P1|A0A3C0E7P1_9BACE	15 kDa	0	0	0	0	0	0	8
YigZ family protein OS=Bacteroides sp OX=29523 GN=DCQ07_10725 PE=3 SV=1	tr|A0A831IQQ4|A0A831IQQ4_9BACE	23 kDa	0	0	0	0	0	8	0
Energy-dependent translational throttle protein EttA OS=Bacteroides sp OX=29523 GN=ettA PE=3 SV=1	tr|A0A831NE09|A0A831NE09_9BACE	64 kDa	0	0	0	0	10	0	0
Beta-hexosaminidase OS=Bacteroides sp OX=29523 GN=DCY66_01465 PE=3 SV=1	tr|A0A831IXW4|A0A831IXW4_9BACE (+1)	91 kDa	0	0	9	0	0	0	0
RNA-binding S4 domain-containing protein OS=Bacteroides sp OX=29523 GN=DCQ07_02305 PE=3 SV=1	tr|A0A831J3D1|A0A831J3D1_9BACE	16 kDa	0	0	0	0	0	0	7
DUF4375 domain-containing protein OS=Bacteroides sp OX=29523 GN=DCQ07_13985 PE=4 SV=1	tr|A0A831J7J4|A0A831J7J4_9BACE	20 kDa	0	0	0	0	0	0	8
4-hydroxy-3-methylbut-2-en-1-yl diphosphate synthase (flavodoxin) OS=Bacteroides sp OX=29523 GN=ispG PE=3 SV=1	tr|A0A831JFT6|A0A831JFT6_9BACE	68 kDa	0	0	0	0	9	0	0
DUF4968 domain-containing protein OS=Bacteroides sp OX=29523 GN=DCQ07_12265 PE=3 SV=1	tr|A0A831N7W1|A0A831N7W1_9BACE	92 kDa	0	0	11	0	0	0	0
Uncharacterized protein OS=Bacteroides sp OX=29523 GN=DCY66_13765 PE=4 SV=1	tr|A0A831NJR7|A0A831NJR7_9BACE	17 kDa	0	0	0	0	0	0	7
Holliday junction branch migration complex subunit RuvA OS=Bacteroides sp OX=29523 GN=ruvA PE=3 SV=1	tr|A0A831J150|A0A831J150_9BACE	21 kDa	0	0	0	0	0	7	0
Hsp20/alpha crystallin family protein OS=Bacteroides sp OX=29523 GN=DCY66_07775 PE=3 SV=1	tr|A0A831J5D5|A0A831J5D5_9BACE	17 kDa	0	0	0	0	0	0	9
Corrinoid adenosyltransferase OS=Bacteroides sp OX=29523 GN=DCQ07_14495 PE=3 SV=1	tr|A0A831J999|A0A831J999_9BACE	21 kDa	0	0	0	0	0	3	3
AAA family ATPase OS=Bacteroides sp. CACC 737 OX=2755405 GN=H1A11_08985 PE=4 SV=1	tr|A0A7D7BY63|A0A7D7BY63_9BACE	76 kDa	0	0	0	5	5	0	0
Glycoside hydrolase OS=Bacteroides sp OX=29523 GN=DCQ07_13765 PE=3 SV=1	tr|A0A831J440|A0A831J440_9BACE (+1)	89 kDa	0	0	4	4	0	0	0
3,4-dihydroxy-2-butanone 4-phosphate synthase OS=Bacteroides sp OX=29523 GN=ribB PE=3 SV=1	tr|A0A831JBV2|A0A831JBV2_9BACE	22 kDa	0	0	0	0	0	4	5
Outer membrane lipoprotein carrier protein LolA OS=Bacteroides sp OX=29523 GN=DCY66_16670 PE=4 SV=1	tr|A0A831JGE9|A0A831JGE9_9BACE	23 kDa	0	0	0	0	0	4	3
Alpha/beta hydrolase OS=Bacteroides sp OX=29523 GN=DCQ07_01555 PE=4 SV=1	tr|A0A831NB23|A0A831NB23_9BACE	35 kDa	0	0	0	0	0	2	4
Nitroreductase family protein OS=Bacteroides sp OX=29523 GN=DCQ07_09730 PE=4 SV=1	tr|A0A831JGM2|A0A831JGM2_9BACE	23 kDa	0	0	0	0	0	3	3
Uroporphyrinogen-III synthase OS=Bacteroides sp OX=29523 GN=DCY66_02960 PE=4 SV=1	tr|A0A831NGA1|A0A831NGA1_9BACE	29 kDa	0	0	0	0	0	4	4
Uncharacterized protein OS=Bacteroides sp OX=29523 GN=DCY66_13565 PE=4 SV=1	tr|A0A831JB76|A0A831JB76_9BACE	31 kDa	0	0	0	0	0	3	4
ABC transporter ATP-binding protein OS=Bacteroides sp OX=29523 GN=DCY66_12750 PE=4 SV=1	tr|A0A831NHX4|A0A831NHX4_9BACE	72 kDa	0	0	0	4	2	0	0
Probable transcriptional regulatory protein DCY66_17580 OS=Bacteroides sp OX=29523 GN=DCY66_17580 PE=3 SV=1	tr|A0A831NEQ3|A0A831NEQ3_9BACE	28 kDa	0	0	0	0	0	3	5
Putative beta-lactamase-inhibitor-like PepSY-like domain-containing protein OS=Bacteroides sp OX=29523 GN=DCQ07_08790 PE=4 SV=1	tr|A0A831IUS7|A0A831IUS7_9BACE (+1)	33 kDa	0	0	0	0	0	3	5
HDIG domain-containing protein OS=Bacteroides sp OX=29523 GN=DCQ07_15630 PE=4 SV=1	tr|A0A831N8F3|A0A831N8F3_9BACE	20 kDa	0	0	0	0	0	3	4
Ribosome maturation factor RimM OS=Bacteroides sp OX=29523 GN=rimM PE=3 SV=1	tr|A0A831NIT5|A0A831NIT5_9BACE	20 kDa	0	0	0	0	0	6	0
Peptide methionine sulfoxide reductase MsrA OS=Bacteroides sp OX=29523 GN=msrA PE=3 SV=1	tr|A0A831IP83|A0A831IP83_9BACE	19 kDa	0	0	0	0	0	2	6
Histidine biosynthesis bifunctional protein HisIE OS=Bacteroides sp OX=29523 GN=hisI PE=3 SV=1	tr|A0A831JB84|A0A831JB84_9BACE	23 kDa	0	0	0	0	0	5	2
Outer membrane protein beta-barrel domain-containing protein OS=Bacteroides sp. HMSC067B03 OX=1739298 GN=HMPREF2794_07205 PE=4 SV=1	tr|A0A1E9C8S6|A0A1E9C8S6_9BACE (+2)	19 kDa	0	0	0	0	0	0	8
Hypoxanthine phosphoribosyltransferase OS=Bacteroides sp OX=29523 GN=hpt PE=3 SV=1	tr|A0A831JJT5|A0A831JJT5_9BACE	20 kDa	0	0	0	0	0	6	0
Heme-binding protein OS=Bacteroides sp OX=29523 GN=DCY66_10185 PE=4 SV=1	tr|A0A831JDQ8|A0A831JDQ8_9BACE (+1)	45 kDa	0	0	0	0	0	3	0
DEAD/DEAH box helicase OS=Bacteroides sp OX=29523 GN=DCQ07_00210 PE=4 SV=1	tr|A0A831IYR9|A0A831IYR9_9BACE	92 kDa	0	0	7	0	0	0	0
6,7-dimethyl-8-ribityllumazine synthase OS=Bacteroides sp OX=29523 GN=ribH PE=3 SV=1	tr|A0A831J8L3|A0A831J8L3_9BACE	18 kDa	0	0	0	0	0	0	8
NADPH-dependent 7-cyano-7-deazaguanine reductase OS=Bacteroides sp OX=29523 GN=queF PE=3 SV=1	tr|A0A831J3Q1|A0A831J3Q1_9BACE	18 kDa	0	0	0	0	0	0	10
Biopolymer transporter ExbD OS=Bacteroides sp OX=29523 GN=DHW75_01810 PE=3 SV=1	tr|A0A3D3EGR1|A0A3D3EGR1_9BACE	22 kDa	0	0	0	0	0	5	0
Uncharacterized protein OS=Bacteroides sp. HMSC067B03 OX=1739298 GN=HMPREF2794_21405 PE=4 SV=1	tr|A0A1E9BKK7|A0A1E9BKK7_9BACE	19 kDa	0	0	0	0	0	0	7
Conjugal transfer protein TraG OS=Bacteroides sp. HMSC067B03 OX=1739298 GN=HMPREF2794_07165 PE=4 SV=1	tr|A0A1E9C902|A0A1E9C902_9BACE (+4)	110 kDa	0	8	0	0	0	0	0
M3 family peptidase OS=Bacteroides sp. NM69_E16B OX=2516960 GN=E5355_12365 PE=3 SV=1	tr|A0A4S2AQT3|A0A4S2AQT3_9BACE	78 kDa	0	0	0	8	0	0	0
Dihydroxy-acid dehydratase OS=Bacteroides sp OX=29523 GN=ilvD PE=3 SV=1	tr|A0A3C0E6Y6|A0A3C0E6Y6_9BACE (+3)	64 kDa	0	0	0	0	6	0	0
3-methyl-2-oxobutanoate dehydrogenase subunit VorB OS=Bacteroides sp OX=29523 GN=DCY66_04995 PE=4 SV=1	tr|A0A831IZD0|A0A831IZD0_9BACE (+1)	39 kDa	0	0	0	7	0	0	0
MarR family transcriptional regulator OS=Bacteroides sp OX=29523 GN=DCQ07_10955 PE=4 SV=1	tr|A0A831J966|A0A831J966_9BACE	17 kDa	0	0	0	0	0	0	6
Single-stranded DNA-binding protein OS=Bacteroides sp OX=29523 GN=DCY66_09075 PE=3 SV=1	tr|A0A831JHM1|A0A831JHM1_9BACE (+1)	17 kDa	0	0	0	0	0	0	6
SufE family protein OS=Bacteroides sp OX=29523 GN=DCY66_11290 PE=3 SV=1	tr|A0A831JJZ2|A0A831JJZ2_9BACE	16 kDa	0	0	0	0	0	0	6
Phosphopantetheine adenylyltransferase OS=Bacteroides sp OX=29523 GN=coaD PE=3 SV=1	tr|A0A831NIF7|A0A831NIF7_9BACE	17 kDa	0	0	0	0	0	0	6
Deoxyuridine 5'-triphosphate nucleotidohydrolase OS=Bacteroides sp OX=29523 GN=dut PE=3 SV=1	tr|A0A831NK47|A0A831NK47_9BACE	16 kDa	0	0	0	0	0	0	7
Metallophosphoesterase OS=Bacteroides sp OX=29523 GN=DCQ07_03905 PE=3 SV=1	tr|A0A831N7U6|A0A831N7U6_9BACE	19 kDa	0	0	0	0	0	0	9
DUF4954 domain-containing protein OS=Bacteroides sp OX=29523 GN=DCQ07_13455 PE=4 SV=1	tr|A0A831J4A9|A0A831J4A9_9BACE (+1)	75 kDa	0	0	0	0	6	0	0
Glycoside hydrolase OS=Bacteroides sp. 43_108 OX=1896974 GN=BHV77_18425 PE=3 SV=1	tr|A0A1Q6GQH1|A0A1Q6GQH1_9BACE (+1)	101 kDa	0	0	9	0	0	0	0
Glycosyhydrolase OS=Bacteroides sp OX=29523 GN=DCY66_12330 PE=4 SV=1	tr|A0A831JEW6|A0A831JEW6_9BACE	99 kDa	0	0	6	0	0	0	0
TonB-dependent receptor OS=Bacteroides sp OX=29523 GN=DCY66_10660 PE=3 SV=1	tr|A0A831J6T2|A0A831J6T2_9BACE	114 kDa	0	7	0	0	0	0	0
HTH domain-containing protein OS=Bacteroides sp OX=29523 GN=DCY66_10330 PE=4 SV=1	tr|A0A831JI47|A0A831JI47_9BACE	17 kDa	0	0	0	0	0	0	8
Keratin, type I cuticular HA3-II (Hair keratin, type I HA3-II)	IPI:CON_6686299|SWISS-PROT:Q14525	46 kDa	0	0	0	0	3	0	0
Histidine phosphatase family protein OS=Bacteroides sp OX=29523 GN=DCQ07_08305 PE=4 SV=1	tr|A0A831J2Z5|A0A831J2Z5_9BACE	19 kDa	0	0	0	0	0	7	0
Type I hair keratin 1 - Homo sapiens (Human).	IPI:CON_109456|TREMBL:Q9UE12 (+1)	47 kDa	0	0	0	0	3	0	0
Glutathione peroxidase OS=Bacteroides sp. OM08-11 OX=2292284 GN=DXC10_06960 PE=3 SV=1	tr|A0A374VBP4|A0A374VBP4_9BACE	20 kDa	0	0	0	0	0	0	3
Mannose-6-phosphate isomerase OS=Bacteroides sp OX=29523 GN=DCY66_15455 PE=4 SV=1	tr|A0A831JFS0|A0A831JFS0_9BACE (+1)	36 kDa	0	0	0	0	0	0	2
Uncharacterized protein OS=Bacteroides sp OX=29523 GN=HDS09_04320 PE=4 SV=1	tr|A0A9D5LDH7|A0A9D5LDH7_9BACE	16 kDa	0	0	0	0	0	2	3
50S ribosomal protein L7/L12 OS=Bacteroides sp. 3_1_13 OX=457389 GN=rplL PE=3 SV=1	tr|A0A0J9IP71|A0A0J9IP71_9BACE (+49)	13 kDa	0	0	0	0	0	2	3
Tetratricopeptide repeat protein OS=Bacteroides sp OX=29523 GN=DCQ07_16960 PE=4 SV=1	tr|A0A831N8P4|A0A831N8P4_9BACE (+1)	61 kDa	0	0	0	0	0	3	3
Beta-mannosidase OS=Bacteroides sp. 41_26 OX=1896973 GN=BHV71_10200 PE=3 SV=1	tr|A0A1Q6G075|A0A1Q6G075_9BACE (+1)	111 kDa	0	5	4	0	0	0	0
HAD family hydrolase OS=Bacteroides sp OX=29523 GN=DCY66_10570 PE=4 SV=1	tr|A0A831JDX0|A0A831JDX0_9BACE	24 kDa	0	0	0	0	0	4	3
Flavin reductase OS=Bacteroides sp OX=29523 GN=DCY66_00525 PE=4 SV=1	tr|A0A831JCH2|A0A831JCH2_9BACE	20 kDa	0	0	0	0	0	4	5
30S ribosomal protein S4 OS=Bacteroides sp OX=29523 GN=rpsD PE=4 SV=1	tr|A0A9D9VFX2|A0A9D9VFX2_9BACE	23 kDa	0	0	0	0	0	3	3
DUF5063 domain-containing protein OS=Bacteroides sp OX=29523 GN=DCQ07_04375 PE=4 SV=1	tr|A0A831NEE4|A0A831NEE4_9BACE	22 kDa	0	0	0	0	0	2	4
DUF4924 domain-containing protein OS=Bacteroides sp OX=29523 GN=DCQ07_05965 PE=4 SV=1	tr|A0A831JJR8|A0A831JJR8_9BACE	21 kDa	0	0	0	0	0	4	2
Acetohydroxy-acid isomeroreductase OS=Bacteroides sp OX=29523 GN=ilvC PE=3 SV=1	tr|A0A831ISW4|A0A831ISW4_9BACE (+1)	38 kDa	0	0	0	0	0	4	0
RagB/SusD family nutrient uptake outer membrane protein OS=Bacteroides sp OX=29523 GN=DCY66_01270 PE=3 SV=1	tr|A0A831J9J5|A0A831J9J5_9BACE	79 kDa	0	0	0	6	0	0	0
Acid phosphatase OS=Bacteroides sp OX=29523 GN=DCQ07_00510 PE=3 SV=1	tr|A0A831NDM1|A0A831NDM1_9BACE	29 kDa	0	0	0	0	0	5	2
Succinate CoA transferase OS=Bacteroides sp OX=29523 GN=DCQ07_16300 PE=3 SV=1	tr|A0A831IT55|A0A831IT55_9BACE	54 kDa	0	3	0	0	0	0	0
DUF4858 domain-containing protein OS=Bacteroides sp OX=29523 GN=DCQ07_10400 PE=4 SV=1	tr|A0A831NDH2|A0A831NDH2_9BACE	22 kDa	0	0	0	0	0	4	0
S9 family peptidase OS=Bacteroides sp OX=29523 GN=DCY66_02095 PE=3 SV=1	tr|A0A831IY66|A0A831IY66_9BACE	80 kDa	0	0	0	6	0	0	0
Purine nucleoside phosphorylase OS=Bacteroides sp OX=29523 GN=DCQ07_09745 PE=3 SV=1	tr|A0A831J5X8|A0A831J5X8_9BACE	30 kDa	0	0	0	0	0	2	0
SsrA-binding protein OS=Bacteroides sp OX=29523 GN=smpB PE=3 SV=1	tr|A0A831J4N5|A0A831J4N5_9BACE	18 kDa	0	0	0	0	0	0	4
Flavin reductase family protein OS=Bacteroides sp OX=29523 GN=DCQ07_06935 PE=4 SV=1	tr|A0A831J2H0|A0A831J2H0_9BACE	20 kDa	0	0	0	0	0	6	0
N5-carboxyaminoimidazole ribonucleotide mutase OS=Bacteroides sp OX=29523 GN=purE PE=3 SV=1	tr|A0A831JBP6|A0A831JBP6_9BACE (+1)	18 kDa	0	0	0	0	0	0	5
Bifunctional 4-hydroxy-2-oxoglutarate aldolase/2-dehydro-3-deoxy-phosphogluconate aldolase OS=Bacteroides sp. OM08-17BH OX=2292285 GN=DXC20_12040 PE=3 SV=1	tr|A0A374UVC8|A0A374UVC8_9BACE (+3)	24 kDa	0	0	0	0	0	6	0
Lipoprotein OS=Bacteroides sp. HMSC067B03 OX=1739298 GN=HMPREF2794_21660 PE=4 SV=1	tr|A0A1E9BJ53|A0A1E9BJ53_9BACE	17 kDa	0	0	0	0	0	0	6
Uncharacterized protein (Fragment) OS=Bacteroides sp. 43_46 OX=1897051 GN=BHV72_00215 PE=4 SV=1	tr|A0A1Q6HCD0|A0A1Q6HCD0_9BACE (+1)	85 kDa	0	0	0	5	0	0	0
Thioredoxin-like fold domain-containing protein OS=Bacteroides sp OX=29523 GN=DCQ07_05590 PE=4 SV=1	tr|A0A831NCM4|A0A831NCM4_9BACE	18 kDa	0	0	0	0	0	0	5
Nucleoside deaminase OS=Bacteroides sp OX=29523 GN=DCQ07_08640 PE=4 SV=1	tr|A0A831N7A1|A0A831N7A1_9BACE	17 kDa	0	0	0	0	0	0	6
Ribosomal RNA large subunit methyltransferase H OS=Bacteroides sp OX=29523 GN=rlmH PE=3 SV=1	tr|A0A831J936|A0A831J936_9BACE	18 kDa	0	0	0	0	0	0	8
Peptidylprolyl isomerase OS=Bacteroides sp OX=29523 GN=DCQ07_15095 PE=4 SV=1	tr|A0A831JKW1|A0A831JKW1_9BACE	79 kDa	0	0	0	7	0	0	0
Glycosyl hydrolase OS=Bacteroides sp. 43_108 OX=1896974 GN=BHV77_19560 PE=4 SV=1	tr|A0A1Q6GKM1|A0A1Q6GKM1_9BACE (+2)	73 kDa	0	0	0	0	10	0	0
DNA gyrase subunit A OS=Bacteroides sp OX=29523 GN=gyrA PE=4 SV=1	tr|A0A9D5R4A5|A0A9D5R4A5_9BACE	98 kDa	0	0	5	0	0	0	0
50S ribosomal protein L22 OS=Bacteroides sp. 41_26 OX=1896973 GN=rplV PE=3 SV=1	tr|A0A1Q6G483|A0A1Q6G483_9BACE (+1)	15 kDa	0	0	0	0	0	0	8
Amidophosphoribosyltransferase OS=Bacteroides sp OX=29523 GN=DHW75_04110 PE=4 SV=1	tr|A0A3D3EHB8|A0A3D3EHB8_9BACE	71 kDa	0	0	0	0	2	0	0
Crp/Fnr family transcriptional regulator OS=Bacteroides sp OX=29523 GN=DCQ07_00260 PE=4 SV=1	tr|A0A831J1V2|A0A831J1V2_9BACE	26 kDa	0	0	0	0	0	2	2
Uncharacterized protein (Fragment) OS=Bacteroides sp OX=29523 GN=DCY66_00005 PE=4 SV=1	tr|A0A831NGW8|A0A831NGW8_9BACE	20 kDa	0	0	0	0	0	2	2
Dihydrofolate reductase OS=Bacteroides sp OX=29523 GN=DCQ07_08755 PE=3 SV=1	tr|A0A831ND75|A0A831ND75_9BACE	19 kDa	0	0	0	0	0	3	3
AAA family ATPase OS=Bacteroides sp. 1_1_14 OX=469585 GN=HMPREF9007_01939 PE=4 SV=1	tr|D7ICD0|D7ICD0_9BACE	20 kDa	0	0	0	0	0	3	0
MotA/TolQ/ExbB proton channel family protein OS=Bacteroides sp OX=29523 GN=DCQ07_08715 PE=3 SV=1	tr|A0A831J4X5|A0A831J4X5_9BACE	28 kDa	0	0	0	0	0	3	0
DUF3109 domain-containing protein OS=Bacteroides sp OX=29523 GN=DCY66_10705 PE=4 SV=1	tr|A0A831J081|A0A831J081_9BACE	22 kDa	0	0	0	0	0	4	2
30S ribosomal protein S12 OS=Bacteroides sp. OM05-12 OX=2292283 GN=rpsL PE=3 SV=1	tr|A0A374W8P8|A0A374W8P8_9BACE (+1)	15 kDa	0	0	0	0	0	0	6
2,3-bisphosphoglycerate-dependent phosphoglycerate mutase OS=Bacteroides sp OX=29523 GN=gpmA PE=3 SV=1	tr|A0A831JCE8|A0A831JCE8_9BACE	29 kDa	0	0	0	0	0	4	4
Gamma carbonic anhydrase family protein OS=Bacteroides sp OX=29523 GN=DCQ07_16660 PE=4 SV=1	tr|A0A831NDT7|A0A831NDT7_9BACE	19 kDa	0	0	0	0	0	0	4
DUF4923 domain-containing protein OS=Bacteroides sp OX=29523 GN=DCY66_05330 PE=4 SV=1	tr|A0A831JB72|A0A831JB72_9BACE (+1)	21 kDa	0	0	0	0	0	3	0
N-acetyltransferase OS=Bacteroides sp OX=29523 GN=DCY66_15000 PE=4 SV=1	tr|A0A831NK10|A0A831NK10_9BACE	19 kDa	0	0	0	0	0	0	3
OmpH family outer membrane protein OS=Bacteroides sp OX=29523 GN=HDS09_04450 PE=4 SV=1	tr|A0A9D5LFG2|A0A9D5LFG2_9BACE	20 kDa	0	0	0	0	0	0	3
Cytidylate kinase OS=Bacteroides sp OX=29523 GN=cmk PE=3 SV=1	tr|A0A831IQS4|A0A831IQS4_9BACE (+1)	26 kDa	0	0	0	0	0	3	0
Shikimate kinase OS=Bacteroides sp OX=29523 GN=aroK PE=3 SV=1	tr|A0A831ND43|A0A831ND43_9BACE	20 kDa	0	0	0	0	0	3	0
ATP-dependent zinc metalloprotease FtsH OS=Bacteroides sp OX=29523 GN=hflB PE=4 SV=1	tr|A0A9D5R1D0|A0A9D5R1D0_9BACE	78 kDa	0	0	2	0	0	0	0
4-deoxy-L-threo-5-hexosulose-uronate ketol-isomerase OS=Bacteroides sp. AR29 OX=93975 GN=kduI PE=3 SV=1	tr|A0A285SRF4|A0A285SRF4_9BACE (+23)	36 kDa	0	0	0	0	0	5	0
Ribonuclease R OS=Bacteroides sp OX=29523 GN=rnr PE=3 SV=1	tr|A0A831J4G6|A0A831J4G6_9BACE (+1)	82 kDa	0	0	4	0	0	0	0
DUF4465 domain-containing protein OS=Bacteroides sp. HMSC067B03 OX=1739298 GN=HMPREF2794_20360 PE=4 SV=1	tr|A0A1E9BM41|A0A1E9BM41_9BACE (+8)	36 kDa	0	0	0	0	0	0	3
Lysine--tRNA ligase OS=Bacteroides sp. NM69_E16B OX=2516960 GN=lysS PE=3 SV=1	tr|A0A4S2AZX2|A0A4S2AZX2_9BACE	66 kDa	0	0	0	0	3	0	0
nicotinate-nucleotide diphosphorylase (carboxylating) OS=Bacteroides sp OX=29523 GN=nadC PE=3 SV=1	tr|A0A831J4V3|A0A831J4V3_9BACE	31 kDa	0	0	0	0	0	5	0
alpha-L-rhamnosidase OS=Bacteroides sp OX=29523 GN=DCQ07_00170 PE=4 SV=1	tr|A0A831J2Q2|A0A831J2Q2_9BACE	150 kDa	0	5	0	0	0	0	0
30S ribosomal protein S8 OS=Bacteroides sp. An51A OX=1965640 GN=rpsH PE=3 SV=1	tr|A0A1Y3XEY2|A0A1Y3XEY2_9BACE (+6)	15 kDa	0	0	0	0	0	0	5
Clostripain OS=Bacteroides sp OX=29523 GN=DCY66_14875 PE=4 SV=1	tr|A0A831JJZ3|A0A831JJZ3_9BACE	47 kDa	0	0	0	0	0	0	6
TonB-dependent receptor OS=Bacteroides sp OX=29523 GN=DCQ07_06880 PE=3 SV=1	tr|A0A831N6Z6|A0A831N6Z6_9BACE	86 kDa	0	0	0	0	0	0	4
Sulfate adenylyltransferase subunit 1 OS=Bacteroides sp OX=29523 GN=cysN PE=3 SV=1	tr|A0A831IN35|A0A831IN35_9BACE	55 kDa	0	0	8	0	0	0	0
Aspartate carbamoyltransferase regulatory chain OS=Bacteroides sp OX=29523 GN=pyrI PE=3 SV=1	tr|A0A831J018|A0A831J018_9BACE (+1)	17 kDa	0	0	0	0	0	0	5
SusC/RagA family TonB-linked outer membrane protein OS=Bacteroides sp OX=29523 GN=DCQ07_11590 PE=3 SV=1	tr|A0A831NCX2|A0A831NCX2_9BACE	111 kDa	0	4	0	0	0	0	0
DUF3836 domain-containing protein OS=Bacteroides sp OX=29523 GN=DCY66_00595 PE=4 SV=1	tr|A0A831IWM7|A0A831IWM7_9BACE	15 kDa	0	0	0	0	0	0	5
DUF5606 domain-containing protein OS=Bacteroides sp OX=29523 GN=DCQ07_02345 PE=4 SV=1	tr|A0A831IZF2|A0A831IZF2_9BACE (+1)	16 kDa	0	0	0	0	0	0	4
Bifunctional metallophosphatase/5'-nucleotidase OS=Bacteroides sp OX=29523 GN=DCY66_08645 PE=3 SV=1	tr|A0A831NII7|A0A831NII7_9BACE	66 kDa	0	0	0	0	4	0	0
7-cyano-7-deazaguanine synthase OS=Bacteroides sp OX=29523 GN=queC PE=3 SV=1	tr|A0A831NH60|A0A831NH60_9BACE	25 kDa	0	0	0	0	0	6	0
Glycoside hydrolase OS=Bacteroides sp. 43_108 OX=1896974 GN=BHV77_19190 PE=4 SV=1	tr|A0A1Q6GMB7|A0A1Q6GMB7_9BACE (+2)	131 kDa	0	0	0	7	0	0	0
DUF4252 domain-containing protein OS=Bacteroides sp OX=29523 GN=DCQ07_09955 PE=4 SV=1	tr|A0A831J3A9|A0A831J3A9_9BACE	17 kDa	0	0	0	0	0	0	5
SusD/RagB family nutrient-binding outer membrane lipoprotein OS=Bacteroides sp OX=29523 GN=DCY66_07275 PE=4 SV=1	tr|A0A831IZ28|A0A831IZ28_9BACE	74 kDa	0	0	0	0	5	0	0
Uncharacterized protein OS=Bacteroides sp. HMSC067B03 OX=1739298 GN=HMPREF2794_07175 PE=4 SV=1	tr|A0A1E9CA38|A0A1E9CA38_9BACE (+5)	25 kDa	0	0	0	0	0	0	5
SusC/RagA family protein OS=Bacteroides sp OX=29523 GN=DCY66_12880 PE=3 SV=1	tr|A0A831J7U3|A0A831J7U3_9BACE	114 kDa	0	6	0	0	0	0	0
SusC/RagA family TonB-linked outer membrane protein OS=Bacteroides sp. 43_108 OX=1896974 GN=BHV77_17165 PE=3 SV=1	tr|A0A1Q6GTV5|A0A1Q6GTV5_9BACE	106 kDa	0	4	0	0	0	0	0
DNA primase OS=Bacteroides sp OX=29523 GN=dnaG PE=3 SV=1	tr|A0A831NJ73|A0A831NJ73_9BACE	79 kDa	0	0	0	8	0	0	0
Peptidyl-prolyl cis-trans isomerase OS=Bacteroides sp OX=29523 GN=DCQ07_03140 PE=3 SV=1	tr|A0A831J0V4|A0A831J0V4_9BACE	31 kDa	0	0	0	0	0	0	4
Tetratricopeptide repeat protein OS=Bacteroides sp OX=29523 GN=DCQ07_03050 PE=4 SV=1	tr|A0A831ISJ0|A0A831ISJ0_9BACE (+1)	70 kDa	0	0	0	0	5	0	0
Ribulose-phosphate 3-epimerase OS=Bacteroides sp OX=29523 GN=rpe PE=3 SV=1	tr|A0A831IPR0|A0A831IPR0_9BACE	24 kDa	0	0	0	0	0	4	0
Lipoprotein Spr OS=Bacteroides sp OX=29523 GN=DCQ07_04340 PE=3 SV=1	tr|A0A831J1K9|A0A831J1K9_9BACE (+1)	19 kDa	0	0	0	0	0	0	4
DNA topoisomerase (ATP-hydrolyzing) OS=Bacteroides sp OX=29523 GN=DCQ07_05475 PE=4 SV=1	tr|A0A831J0F7|A0A831J0F7_9BACE	103 kDa	0	5	0	0	0	0	0
Glycoside hydrolase OS=Bacteroides sp OX=29523 GN=DCQ07_11085 PE=3 SV=1	tr|A0A831NDY7|A0A831NDY7_9BACE	73 kDa	0	0	0	0	4	0	0
Phage protein OS=Bacteroides sp. HMSC067B03 OX=1739298 GN=HMPREF2794_09485 PE=4 SV=1	tr|A0A1E9C3U2|A0A1E9C3U2_9BACE (+5)	15 kDa	0	0	0	0	0	0	4
DUF349 domain-containing protein OS=Bacteroides sp OX=29523 GN=DCY66_06855 PE=4 SV=1	tr|A0A831JD41|A0A831JD41_9BACE	70 kDa	0	0	0	0	9	0	0
UPF0301 protein DCQ07_08035 OS=Bacteroides sp OX=29523 GN=DCQ07_08035 PE=3 SV=1	tr|A0A831J553|A0A831J553_9BACE	22 kDa	0	0	0	0	0	4	0
DUF2012 domain-containing protein OS=Bacteroides sp. 1_1_14 OX=469585 GN=HMPREF9007_01923 PE=4 SV=1	tr|D7ICB5|D7ICB5_9BACE	41 kDa	0	0	0	0	0	3	2
Efflux RND transporter periplasmic adaptor subunit OS=Bacteroides sp OX=29523 GN=DCY66_04530 PE=3 SV=1	tr|A0A831JC99|A0A831JC99_9BACE	44 kDa	0	0	0	0	0	3	4
Thiol:disulfide interchange protein OS=Bacteroides sp OX=29523 GN=DCQ07_01400 PE=4 SV=1	tr|A0A831NB13|A0A831NB13_9BACE	75 kDa	0	0	0	0	0	0	3
V-type ATP synthase subunit E OS=Bacteroides sp OX=29523 GN=DCQ07_14475 PE=4 SV=1	tr|A0A831ISR0|A0A831ISR0_9BACE	22 kDa	0	0	0	0	0	0	2
Succinate dehydrogenase/fumarate reductase iron-sulfur subunit OS=Bacteroides sp. OM05-12 OX=2292283 GN=DXB63_12705 PE=3 SV=1	tr|A0A374W9U1|A0A374W9U1_9BACE (+2)	27 kDa	0	0	0	0	0	0	2
RagB/SusD family nutrient uptake outer membrane protein OS=Bacteroides sp. PHL 2737 OX=2162637 GN=DBK98_009360 PE=3 SV=1	tr|A0A4Q0U486|A0A4Q0U486_9BACE (+1)	78 kDa	0	0	0	0	2	0	0
1-(5-phosphoribosyl)-5-[(5-phosphoribosylamino)methylideneamino] imidazole-4-carboxamide isomerase OS=Bacteroides sp OX=29523 GN=hisA PE=3 SV=1	tr|A0A831JHL3|A0A831JHL3_9BACE	27 kDa	0	0	0	0	0	3	0
RagB/SusD family nutrient uptake outer membrane protein OS=Bacteroides sp OX=29523 GN=DCQ07_09595 PE=3 SV=1	tr|A0A831J2L3|A0A831J2L3_9BACE (+1)	86 kDa	0	0	0	3	0	0	0
Adenosylcobinamide kinase OS=Bacteroides sp. 3_1_13 OX=457389 GN=HMPREF9009_02148 PE=3 SV=1	tr|A0A0J9FIZ1|A0A0J9FIZ1_9BACE (+13)	19 kDa	0	0	0	0	0	2	0
Thioredoxin OS=Bacteroides sp OX=29523 GN=trxA PE=4 SV=1	tr|A0A831NGR8|A0A831NGR8_9BACE	17 kDa	0	0	0	0	0	2	4
50S ribosomal protein L3 OS=Bacteroides sp. 43_108 OX=1896974 GN=rplC PE=3 SV=1	tr|A0A1Q6GZ70|A0A1Q6GZ70_9BACE (+9)	22 kDa	0	0	0	0	0	3	0
ROK family protein OS=Bacteroides sp OX=29523 GN=DCQ07_05395 PE=4 SV=1	tr|A0A831J1P3|A0A831J1P3_9BACE (+1)	34 kDa	0	0	0	0	0	3	0
Linear amide C-N hydrolase OS=Bacteroides sp OX=29523 GN=DCY66_16020 PE=3 SV=1	tr|A0A831J3B2|A0A831J3B2_9BACE	39 kDa	0	0	0	0	0	2	0
DUF3127 domain-containing protein OS=Bacteroides sp OX=29523 GN=DCQ07_00895 PE=4 SV=1	tr|A0A831NBS1|A0A831NBS1_9BACE	14 kDa	0	0	0	0	0	0	2
Saccharopine dehydrogenase OS=Bacteroides sp. 3_1_13 OX=457389 GN=HMPREF9009_04242 PE=4 SV=1	tr|A0A0J9FFE4|A0A0J9FFE4_9BACE (+53)	45 kDa	0	0	0	0	0	2	0
Fructose-1,6-bisphosphatase class 3 OS=Bacteroides sp OX=29523 GN=fbp PE=3 SV=1	tr|A0A831IZ10|A0A831IZ10_9BACE (+1)	77 kDa	0	0	0	0	6	0	0
Ribosome-associated translation inhibitor RaiA OS=Bacteroides sp OX=29523 GN=raiA PE=4 SV=1	tr|A0A831J4R5|A0A831J4R5_9BACE	11 kDa	0	0	0	0	0	0	2
DUF1566 domain-containing protein OS=Bacteroides sp. HMSC067B03 OX=1739298 GN=HMPREF2794_07210 PE=4 SV=1	tr|A0A1E9CBC2|A0A1E9CBC2_9BACE (+6)	24 kDa	0	0	0	0	0	2	0
Pyridoxal phosphate homeostasis protein OS=Bacteroides sp OX=29523 GN=DCY66_00050 PE=3 SV=1	tr|A0A831J247|A0A831J247_9BACE	25 kDa	0	0	0	0	0	2	0
Conjugal transfer protein TraQ OS=Bacteroides sp. An51A OX=1965640 GN=B5G04_09285 PE=4 SV=1	tr|A0A1Y3X5E4|A0A1Y3X5E4_9BACE (+1)	19 kDa	0	0	0	0	0	4	0
Ribosome-binding ATPase YchF OS=Bacteroides sp. 3_1_13 OX=457389 GN=ychF PE=3 SV=1	tr|A0A0J9FQU4|A0A0J9FQU4_9BACE (+39)	41 kDa	0	0	2	0	0	0	0
Uncharacterized protein OS=Bacteroides sp OX=29523 GN=DCY66_06280 PE=4 SV=1	tr|A0A831J4P7|A0A831J4P7_9BACE (+1)	21 kDa	0	0	0	0	0	0	2
Bacteriocin-protection protein, YdeI/OmpD-associated family OS=Bacteroides sp. SM23_62_1 OX=1703353 GN=AMS27_08075 PE=4 SV=1	REV_tr|A0A0S8HIW6|A0A0S8HIW6_9BACE	23 kDa	0	0	0	0	2	0	0
N-acetyltransferase OS=Bacteroides sp OX=29523 GN=DCQ07_08740 PE=4 SV=1	tr|A0A831JGQ6|A0A831JGQ6_9BACE	21 kDa	0	0	0	0	0	3	0
Methylated-DNA--protein-cysteine methyltransferase OS=Bacteroides sp OX=29523 GN=DCQ07_05260 PE=3 SV=1	tr|A0A831NBX4|A0A831NBX4_9BACE	20 kDa	0	0	0	0	0	0	2
Thioesterase domain-containing protein OS=Bacteroides sp. 3_1_13 OX=457389 GN=HMPREF9009_04028 PE=4 SV=1	tr|A0A0J9FCT6|A0A0J9FCT6_9BACE (+30)	19 kDa	0	0	0	0	0	0	2
HU family DNA-binding protein OS=Bacteroides sp OX=29523 GN=KBB82_04860 PE=4 SV=1	tr|A0A9D9VHF3|A0A9D9VHF3_9BACE	46 kDa	0	0	0	0	0	0	2
4-alpha-glucanotransferase OS=Bacteroides sp OX=29523 GN=DCY66_15050 PE=4 SV=1	tr|A0A831J8U0|A0A831J8U0_9BACE	75 kDa	0	0	0	0	3	0	0
S-layer protein OS=Bacteroides sp. OF03-11BH OX=2292957 GN=DXA54_23980 PE=4 SV=1	tr|A0A3A6MHB6|A0A3A6MHB6_9BACE (+1)	76 kDa	0	0	0	0	0	2	0
Porin family protein OS=Bacteroides sp OX=29523 GN=DCQ07_06095 PE=4 SV=1	tr|A0A831J492|A0A831J492_9BACE (+1)	48 kDa	0	0	0	0	0	4	0
Aminotransferase OS=Bacteroides sp OX=29523 GN=DCQ07_15530 PE=3 SV=1	tr|A0A831IXA6|A0A831IXA6_9BACE	43 kDa	0	0	3	0	0	0	0
SGNH hydrolase-type esterase domain-containing protein OS=Bacteroides sp OX=29523 GN=DCQ07_10420 PE=4 SV=1	tr|A0A831IRF3|A0A831IRF3_9BACE	27 kDa	0	0	0	0	0	3	0
Alpha-glucosidase OS=Bacteroides sp. 43_108 OX=1896974 GN=BHV77_19545 PE=4 SV=1	tr|A0A1Q6GLL2|A0A1Q6GLL2_9BACE (+2)	74 kDa	0	0	0	0	4	0	0
Alpha-glucuronidase OS=Bacteroides sp OX=29523 GN=DCY66_12335 PE=4 SV=1	tr|A0A831JCR8|A0A831JCR8_9BACE	77 kDa	0	0	0	0	4	0	0
SIS domain-containing protein OS=Bacteroides sp. OM08-17BH OX=2292285 GN=DXC20_02275 PE=4 SV=1	tr|A0A374V212|A0A374V212_9BACE (+1)	22 kDa	0	0	0	0	0	3	0
GAF domain-containing protein OS=Bacteroides sp OX=29523 GN=DCY66_07365 PE=4 SV=1	tr|A0A831JGZ3|A0A831JGZ3_9BACE	18 kDa	0	0	0	0	0	0	3
Tetracycline resistance protein TetQ OS=Bacteroides sp OX=29523 GN=DCQ07_10935 PE=3 SV=1	tr|A0A831N7P3|A0A831N7P3_9BACE	81 kDa	0	0	0	5	0	0	0
D-aminoacyl-tRNA deacylase OS=Bacteroides sp OX=29523 GN=dtd PE=3 SV=1	tr|A0A831J2C9|A0A831J2C9_9BACE	16 kDa	0	0	0	0	0	0	5
TonB-dependent receptor OS=Bacteroides sp OX=29523 GN=DCY66_09490 PE=3 SV=1	tr|A0A831J673|A0A831J673_9BACE (+1)	92 kDa	0	0	6	0	0	0	0
Porin family protein OS=Bacteroides sp OX=29523 GN=DCQ07_16665 PE=4 SV=1	tr|A0A831NEP2|A0A831NEP2_9BACE	18 kDa	0	0	0	0	0	0	3
DUF2723 domain-containing protein OS=Bacteroides sp OX=29523 GN=DCY66_08710 PE=4 SV=1	tr|A0A831JBY6|A0A831JBY6_9BACE	129 kDa	0	0	3	0	0	0	0
Copper homeostasis protein OS=Bacteroides sp OX=29523 GN=DCQ07_04075 PE=4 SV=1	tr|A0A831INK4|A0A831INK4_9BACE (+1)	16 kDa	0	0	0	0	0	0	3
TonB-dependent receptor OS=Bacteroides sp OX=29523 GN=DCY66_14925 PE=4 SV=1	tr|A0A831NK02|A0A831NK02_9BACE	96 kDa	0	0	3	0	0	0	0
Beta-N-acetylhexosaminidase OS=Bacteroides sp OX=29523 GN=DCQ07_15700 PE=3 SV=1	tr|A0A831J5H6|A0A831J5H6_9BACE (+1)	77 kDa	0	0	0	4	0	0	0
Porin family protein OS=Bacteroides sp OX=29523 GN=DCQ07_16390 PE=4 SV=1	tr|A0A831IXQ9|A0A831IXQ9_9BACE (+1)	20 kDa	0	0	0	0	0	0	3
Beta-lactamase-inhibitor-like PepSY-like domain-containing protein OS=Bacteroides sp OX=29523 GN=DCQ07_02155 PE=4 SV=1	tr|A0A831J0T0|A0A831J0T0_9BACE	11 kDa	0	0	0	0	0	0	4
Metal-binding protein OS=Bacteroides sp. 43_108 OX=1896974 GN=BHV77_08285 PE=4 SV=1	tr|A0A1Q6H4G4|A0A1Q6H4G4_9BACE (+1)	24 kDa	0	0	0	0	0	3	0
30S ribosomal protein S13 OS=Bacteroides sp. 3_1_13 OX=457389 GN=rpsM PE=3 SV=1	tr|A0A0J9FVK0|A0A0J9FVK0_9BACE (+64)	14 kDa	0	0	0	0	0	0	3
Aminopeptidase N OS=Bacteroides sp OX=29523 GN=DCQ07_05000 PE=3 SV=1	tr|A0A831J1S0|A0A831J1S0_9BACE (+1)	98 kDa	0	0	4	0	0	0	0
Acetolactate synthase small subunit OS=Bacteroides sp OX=29523 GN=ilvN PE=3 SV=1	tr|A0A831J4K6|A0A831J4K6_9BACE	21 kDa	0	0	0	0	0	3	0
Acyl-CoA thioesterase OS=Bacteroides sp OX=29523 GN=DCQ07_09995 PE=4 SV=1	tr|A0A831J694|A0A831J694_9BACE (+1)	17 kDa	0	0	0	0	0	0	3
Polysaccharide lyase OS=Bacteroides sp OX=29523 GN=DCQ07_00805 PE=4 SV=1	tr|A0A831NB37|A0A831NB37_9BACE	64 kDa	0	0	0	0	4	0	0
tRNA uridine 5-carboxymethylaminomethyl modification enzyme MnmG OS=Bacteroides sp OX=29523 GN=mnmG PE=3 SV=1	tr|A0A831NBC7|A0A831NBC7_9BACE	70 kDa	0	0	0	0	3	0	0
Beta-N-acetylhexosaminidase OS=Bacteroides sp OX=29523 GN=DCQ07_15690 PE=3 SV=1	tr|A0A831IXD2|A0A831IXD2_9BACE	86 kDa	0	0	3	0	0	0	0
FHA domain-containing protein OS=Bacteroides sp. An322 OX=1965632 GN=B5F91_02965 PE=4 SV=1	tr|A0A1Y4AN68|A0A1Y4AN68_9BACE	20 kDa	0	0	0	0	0	3	0
Lipoprotein OS=Bacteroides sp OX=29523 GN=DCQ07_07030 PE=4 SV=1	tr|A0A831IU28|A0A831IU28_9BACE	22 kDa	0	0	0	0	0	3	0
RNA polymerase sigma-70 factor OS=Bacteroides sp. 43_108 OX=1896974 GN=BHV77_15940 PE=3 SV=1	tr|A0A1Q6GWV7|A0A1Q6GWV7_9BACE (+2)	23 kDa	0	0	0	0	0	3	0
SusD/RagB family nutrient-binding outer membrane lipoprotein OS=Bacteroides sp OX=29523 GN=DCY66_07300 PE=4 SV=1	tr|A0A831J9M7|A0A831J9M7_9BACE	72 kDa	0	0	0	0	4	0	0
CYTH domain-containing protein OS=Bacteroides sp OX=29523 GN=DCQ07_08225 PE=4 SV=1	tr|A0A831J2Y6|A0A831J2Y6_9BACE	18 kDa	0	0	0	0	0	3	0
C4-type zinc ribbon domain-containing protein OS=Bacteroides sp OX=29523 GN=DCQ07_13135 PE=4 SV=1	tr|A0A831J8M5|A0A831J8M5_9BACE	31 kDa	0	0	0	0	0	0	2
Efflux RND transporter permease subunit OS=Bacteroides sp. PHL 2737 OX=2162637 GN=DBK98_015100 PE=3 SV=1	tr|A0A4V1L993|A0A4V1L993_9BACE	115 kDa	0	0	2	0	0	0	0
Cof-type HAD-IIB family hydrolase OS=Bacteroides sp OX=29523 GN=DCQ07_13385 PE=4 SV=1	tr|A0A831J8R7|A0A831J8R7_9BACE	30 kDa	0	0	0	0	0	2	0
DUF3256 domain-containing protein OS=Bacteroides sp OX=29523 GN=DCQ07_16485 PE=4 SV=1	tr|A0A831N8K5|A0A831N8K5_9BACE	24 kDa	0	0	0	0	0	0	3
DUF47 family protein OS=Bacteroides sp. HF-5092 OX=2594500 GN=FNW54_21395 PE=3 SV=1	tr|A0A553E6U2|A0A553E6U2_9BACE	25 kDa	0	2	0	0	0	0	0
Dihydrodipicolinate reductase OS=Bacteroides sp. 3_1_13 OX=457389 GN=HMPREF9009_00892 PE=3 SV=1	tr|A0A0J9FSC0|A0A0J9FSC0_9BACE (+30)	28 kDa	0	0	0	0	0	2	0
50S ribosomal protein L4 OS=Bacteroides sp OX=29523 GN=rplD PE=3 SV=1	tr|A0A3C0E845|A0A3C0E845_9BACE (+1)	23 kDa	0	0	0	0	0	2	0
DNA-3-methyladenine glycosylase I OS=Bacteroides sp OX=29523 GN=DCQ07_16850 PE=4 SV=1	tr|A0A831ITA4|A0A831ITA4_9BACE	22 kDa	0	0	0	0	0	0	2
Zinc-dependent metalloprotease OS=Bacteroides sp. AR29 OX=93975 GN=SAMN02910274_01777 PE=4 SV=1	tr|A0A285SI20|A0A285SI20_9BACE (+16)	100 kDa	0	0	0	0	0	2	0
Uridylate kinase OS=Bacteroides sp OX=29523 GN=pyrH PE=3 SV=1	tr|A0A831J1J0|A0A831J1J0_9BACE	26 kDa	0	0	0	0	0	0	3
30S ribosomal protein S3 OS=Bacteroides sp. An322 OX=1965632 GN=rpsC PE=3 SV=1	tr|A0A1Y4AHJ8|A0A1Y4AHJ8_9BACE	27 kDa	0	0	0	0	0	3	0
Glucosamine-6-phosphate deaminase OS=Bacteroides sp OX=29523 GN=nagB PE=3 SV=1	tr|A0A3C0E617|A0A3C0E617_9BACE (+1)	29 kDa	0	0	0	0	0	4	0
O-acetyl-ADP-ribose deacetylase OS=Bacteroides sp OX=29523 GN=DCY66_00980 PE=4 SV=1	tr|A0A831IWS5|A0A831IWS5_9BACE (+1)	23 kDa	0	0	0	0	0	0	2
Linear amide C-N hydrolase OS=Bacteroides sp OX=29523 GN=DCQ07_11265 PE=3 SV=1	tr|A0A831NCV0|A0A831NCV0_9BACE	40 kDa	0	0	0	0	0	0	3
Tetratricopeptide repeat protein OS=Bacteroides sp OX=29523 GN=DCQ07_06170 PE=4 SV=1	tr|A0A831J4V2|A0A831J4V2_9BACE (+1)	33 kDa	0	0	0	0	0	3	0
Phosphoribosylglycinamide formyltransferase OS=Bacteroides sp OX=29523 GN=purN PE=3 SV=1	tr|A0A831J846|A0A831J846_9BACE	21 kDa	0	0	0	0	0	3	0
DUF3108 domain-containing protein OS=Bacteroides sp OX=29523 GN=DCY66_13560 PE=4 SV=1	tr|A0A831JF33|A0A831JF33_9BACE	31 kDa	0	0	0	0	0	4	0
Tetratricopeptide repeat protein OS=Bacteroides sp OX=29523 GN=DCQ07_12490 PE=4 SV=1	tr|A0A831IW57|A0A831IW57_9BACE (+1)	38 kDa	0	0	0	0	0	2	0
histidine kinase OS=Bacteroides sp OX=29523 GN=DCQ07_05950 PE=4 SV=1	tr|A0A831J1A4|A0A831J1A4_9BACE (+1)	154 kDa	0	0	0	0	2	0	0
23S rRNA (Uracil(1939)-C(5))-methyltransferase RlmD OS=Bacteroides sp OX=29523 GN=DCY66_02085 PE=3 SV=1	tr|A0A831JD66|A0A831JD66_9BACE (+1)	54 kDa	0	0	0	2	0	0	0
Heparinase OS=Bacteroides sp. HMSC073E02 OX=1739517 GN=HMPREF3015_07535 PE=4 SV=1	tr|A0A1F0I1K2|A0A1F0I1K2_9BACE (+3)	87 kDa	0	0	0	3	0	0	0
DUF4494 domain-containing protein OS=Bacteroides sp OX=29523 GN=DCY66_00045 PE=4 SV=1	tr|A0A831J7X3|A0A831J7X3_9BACE	18 kDa	0	0	0	0	0	0	3
Methylmalonyl-CoA epimerase OS=Bacteroides sp OX=29523 GN=mce PE=3 SV=1	tr|A0A831JDX9|A0A831JDX9_9BACE	15 kDa	0	0	0	0	0	0	2
Low molecular weight phosphotyrosine protein phosphatase OS=Bacteroides sp OX=29523 GN=DCQ07_14520 PE=3 SV=1	tr|A0A831NDT8|A0A831NDT8_9BACE	18 kDa	0	0	0	0	0	0	2
LemA family protein OS=Bacteroides sp OX=29523 GN=DCQ07_15205 PE=3 SV=1	tr|A0A831J5B1|A0A831J5B1_9BACE	22 kDa	0	0	0	0	0	4	0
Phosphorylase OS=Bacteroides sp OX=29523 GN=DCQ07_04250 PE=4 SV=1	tr|A0A831J082|A0A831J082_9BACE	33 kDa	0	0	0	0	0	2	0
Glycoside hydrolase family 28 protein OS=Bacteroides sp OX=29523 GN=DCQ07_10415 PE=3 SV=1	tr|A0A831J675|A0A831J675_9BACE	66 kDa	0	0	3	0	0	0	0
Porin family protein OS=Bacteroides sp OX=29523 GN=DCY66_00570 PE=4 SV=1	tr|A0A831NBC2|A0A831NBC2_9BACE	26 kDa	0	0	0	0	0	2	0
2-oxoisovalerate dehydrogenase OS=Bacteroides sp. 41_26 OX=1896973 GN=BHV71_00210 PE=4 SV=1	tr|A0A1Q6GE11|A0A1Q6GE11_9BACE (+1)	76 kDa	0	0	0	0	2	0	0
Cytidylate kinase OS=Bacteroides sp OX=29523 GN=DCM29_07610 PE=4 SV=1	tr|A0A3C0E5B9|A0A3C0E5B9_9BACE (+2)	24 kDa	0	0	0	0	0	2	0
UDP-3-O-acylglucosamine N-acyltransferase OS=Bacteroides sp OX=29523 GN=lpxD PE=3 SV=1	tr|A0A831NDU7|A0A831NDU7_9BACE	37 kDa	0	0	0	3	0	0	0
DUF2012 domain-containing protein OS=Bacteroides sp OX=29523 GN=DCY66_08655 PE=3 SV=1	tr|A0A831NIB0|A0A831NIB0_9BACE	87 kDa	0	0	0	0	0	0	2
Signal recognition particle protein OS=Bacteroides sp. HMSC067B03 OX=1739298 GN=ffh PE=3 SV=1	tr|A0A1E9BCL2|A0A1E9BCL2_9BACE (+34)	49 kDa	0	0	0	0	0	0	2
Heparinase OS=Bacteroides sp. HMSC073E02 OX=1739517 GN=HMPREF3015_02290 PE=4 SV=1	tr|A0A1F0IGP9|A0A1F0IGP9_9BACE (+1)	86 kDa	0	0	0	4	0	0	0
Molecular chaperone Skp OS=Bacteroides sp. An51A OX=1965640 GN=B5G04_01960 PE=3 SV=1	tr|A0A1Y3XB32|A0A1Y3XB32_9BACE (+2)	19 kDa	0	0	0	0	0	0	2
Chromosome partitioning protein ParA OS=Bacteroides sp OX=29523 GN=DCQ07_04100 PE=4 SV=1	tr|A0A831JAT2|A0A831JAT2_9BACE	33 kDa	0	0	0	0	0	0	3
DNA topoisomerase (ATP-hydrolyzing) OS=Bacteroides sp OX=29523 GN=DCY66_15240 PE=4 SV=1	tr|A0A831NK26|A0A831NK26_9BACE	71 kDa	0	0	0	0	2	0	0
Glycoside hydrolase OS=Bacteroides sp OX=29523 GN=DCY66_12010 PE=4 SV=1	tr|A0A831NDF5|A0A831NDF5_9BACE	76 kDa	0	0	0	0	3	0	0
DUF262 domain-containing protein OS=Bacteroides sp. 43_108 OX=1896974 GN=BHV77_16705 PE=4 SV=1	tr|A0A1Q6GUS7|A0A1Q6GUS7_9BACE (+1)	87 kDa	0	0	0	4	0	0	0
FAD-dependent oxidoreductase OS=Bacteroides sp OX=29523 GN=KH003_16540 PE=4 SV=1	REV_tr|A0A943JAF4|A0A943JAF4_9BACE (+3)	63 kDa	0	2	0	0	0	0	0
HIT family protein OS=Bacteroides sp OX=29523 GN=DCQ07_03175 PE=4 SV=1	tr|A0A831NBB9|A0A831NBB9_9BACE	15 kDa	0	0	0	0	0	0	3
HAD family phosphatase OS=Bacteroides sp OX=29523 GN=DCY66_16955 PE=4 SV=1	tr|A0A831J2H6|A0A831J2H6_9BACE (+1)	23 kDa	0	0	0	0	0	2	0
ABC transporter permease OS=Bacteroides sp OX=29523 GN=HDS09_02055 PE=4 SV=1	tr|A0A9D5LD05|A0A9D5LD05_9BACE	45 kDa	0	0	0	0	2	0	0
Glutamine synthetase type III OS=Bacteroides sp OX=29523 GN=DCY66_15980 PE=3 SV=1	tr|A0A831NE87|A0A831NE87_9BACE	82 kDa	0	0	0	3	0	0	0
Dihydrolipoyl dehydrogenase OS=Bacteroides sp. 41_26 OX=1896973 GN=BHV71_00225 PE=3 SV=1	REV_tr|A0A1Q6GD91|A0A1Q6GD91_9BACE (+1)	48 kDa	0	0	2	0	0	0	0
Pectate lyase (Fragment) OS=Bacteroides sp. 3_1_13 OX=457389 GN=HMPREF9009_01743 PE=4 SV=1	REV_tr|A0A0J9FML3|A0A0J9FML3_9BACE	33 kDa	0	0	2	0	0	0	0
Glycine cleavage system H protein OS=Bacteroides sp OX=29523 GN=gcvH PE=3 SV=1	tr|A0A831J929|A0A831J929_9BACE	14 kDa	0	0	0	0	0	0	3
DNA mismatch repair protein MutS OS=Bacteroides sp OX=29523 GN=mutS PE=3 SV=1	tr|A0A831JE85|A0A831JE85_9BACE	98 kDa	0	0	4	0	0	0	0
Tetratricopeptide repeat protein OS=Bacteroides sp OX=29523 GN=DCQ07_07670 PE=4 SV=1	tr|A0A831J2H7|A0A831J2H7_9BACE (+1)	31 kDa	0	0	0	0	0	0	2
Alanine racemase OS=Bacteroides sp. 41_26 OX=1896973 GN=BHV71_05645 PE=3 SV=1	tr|A0A1Q6G5G1|A0A1Q6G5G1_9BACE (+1)	95 kDa	0	0	5	0	0	0	0
Lipoprotein OS=Bacteroides sp. 43_108 OX=1896974 GN=BHV77_16570 PE=4 SV=1	tr|A0A1Q6GVI9|A0A1Q6GVI9_9BACE (+1)	16 kDa	0	0	0	0	0	0	2
dTDP-4-dehydrorhamnose reductase OS=Bacteroides sp OX=29523 GN=rfbD PE=3 SV=1	tr|A0A831J2N1|A0A831J2N1_9BACE	32 kDa	0	0	0	0	0	2	0
DUF4369 domain-containing protein OS=Bacteroides sp OX=29523 GN=DCQ07_03230 PE=4 SV=1	tr|A0A831J484|A0A831J484_9BACE	25 kDa	0	0	0	0	0	2	0
RNA polymerase sigma factor OS=Bacteroides sp. BFG-257 OX=2972761 GN=NXV86_03590 PE=3 SV=1	tr|A0A977I0W6|A0A977I0W6_9BACE	20 kDa	0	0	0	0	0	2	0
2-amino-3-ketobutyrate coenzyme A ligase OS=Bacteroides sp OX=29523 GN=kbl PE=3 SV=1	tr|A0A831IYH9|A0A831IYH9_9BACE	44 kDa	0	0	2	0	0	0	0
2-oxoglutarate oxidoreductase OS=Bacteroides sp OX=29523 GN=DCY66_04985 PE=4 SV=1	tr|A0A831JEE4|A0A831JEE4_9BACE (+1)	28 kDa	0	0	0	0	0	2	0
Glycine zipper family protein OS=Bacteroides sp OX=29523 GN=DCQ07_09950 PE=4 SV=1	tr|A0A831JEY2|A0A831JEY2_9BACE	24 kDa	0	0	0	0	0	2	0
Carbohydrate-binding domain-containing protein OS=Bacteroides sp OX=29523 GN=DCQ07_14590 PE=4 SV=1	tr|A0A831N9P4|A0A831N9P4_9BACE	25 kDa	0	0	0	0	0	3	0
Cof-type HAD-IIB family hydrolase OS=Bacteroides sp OX=29523 GN=DCY66_05990 PE=4 SV=1	tr|A0A831NCU2|A0A831NCU2_9BACE	29 kDa	0	0	0	0	0	2	0
Aminopeptidase P family protein OS=Bacteroides sp OX=29523 GN=DCY66_17060 PE=3 SV=1	tr|A0A831J9P1|A0A831J9P1_9BACE (+1)	67 kDa	0	0	0	0	3	0	0
SusD/RagB family nutrient-binding outer membrane lipoprotein OS=Bacteroides sp. 43_108 OX=1896974 GN=BHV77_07280 PE=4 SV=1	tr|A0A1Q6HA40|A0A1Q6HA40_9BACE (+1)	70 kDa	0	0	0	0	3	0	0
Transmembrane protein OS=Bacteroides sp. PHL 2737 OX=2162637 GN=DBK98_009225 PE=4 SV=1	REV_tr|A0A4Q0U4T3|A0A4Q0U4T3_9BACE	58 kDa	0	0	0	0	0	2	0
Thiol protease/hemagglutinin PrtT OS=Bacteroides sp. BFG-257 OX=2972761 GN=NXV86_10555 PE=3 SV=1	tr|A0A977I355|A0A977I355_9BACE	68 kDa	0	0	0	0	0	0	2
Xylosidase OS=Bacteroides sp OX=29523 GN=DCY66_13245 PE=3 SV=1	tr|A0A831JJC7|A0A831JJC7_9BACE	95 kDa	0	0	3	0	0	0	0
Phosphoribosylaminoimidazole-succinocarboxamide synthase OS=Bacteroides sp. 3_1_13 OX=457389 GN=purC PE=3 SV=1	tr|A0A0J9FI38|A0A0J9FI38_9BACE (+36)	36 kDa	0	0	0	0	0	2	0
Gylcosyl hydrolase 115 C-terminal domain-containing protein OS=Bacteroides sp OX=29523 GN=DCQ07_08125 PE=4 SV=1	tr|A0A831J228|A0A831J228_9BACE (+1)	90 kDa	0	0	2	0	0	0	0
TonB-dependent receptor OS=Bacteroides sp OX=29523 GN=DCY66_10190 PE=3 SV=1	tr|A0A831JAC5|A0A831JAC5_9BACE (+1)	78 kDa	0	0	0	0	3	0	0
SusC/RagA family TonB-linked outer membrane protein OS=Bacteroides sp OX=29523 GN=DCY66_13480 PE=3 SV=1	tr|A0A831JF23|A0A831JF23_9BACE	112 kDa	0	5	0	0	0	0	0
T9SS type B sorting domain-containing protein OS=Bacteroides sp OX=29523 GN=ENI20_14105 PE=4 SV=1	tr|A0A7C1Z9I6|A0A7C1Z9I6_9BACE	138 kDa	0	0	0	0	0	2	0
RagB/SusD family nutrient uptake outer membrane protein OS=Bacteroides sp. OM05-10AA OX=2292282 GN=DXB58_17935 PE=3 SV=1	tr|A0A374WJR8|A0A374WJR8_9BACE (+2)	68 kDa	0	0	0	0	2	0	0
Transcriptional regulator OS=Bacteroides sp. HMSC067B03 OX=1739298 GN=HMPREF2794_13310 PE=4 SV=1	tr|A0A1E9BY38|A0A1E9BY38_9BACE	86 kDa	0	0	2	0	0	0	0
Mg chelatase-like protein OS=Bacteroides sp. D1 OX=556258 GN=BSAG_00681 PE=3 SV=1	REV_tr|C3QAI7|C3QAI7_9BACE (+1)	56 kDa	0	0	2	0	0	0	0
DUF4468 domain-containing protein OS=Bacteroides sp OX=29523 GN=DCQ07_14715 PE=4 SV=1	tr|A0A831IWZ7|A0A831IWZ7_9BACE (+1)	40 kDa	0	0	0	0	0	3	0
ATP-dependent RNA helicase OS=Bacteroides sp OX=29523 GN=DCQ07_12630 PE=3 SV=1	tr|A0A831IS79|A0A831IS79_9BACE	71 kDa	0	0	0	0	2	0	0
Polysaccharide deacetylase family protein OS=Bacteroides sp. AM23-12 OX=2292942 GN=DW640_00405 PE=4 SV=1	tr|A0A372UY07|A0A372UY07_9BACE	37 kDa	0	0	0	0	2	0	0
Ferredoxin OS=Bacteroides sp. An322 OX=1965632 GN=B5F91_09270 PE=4 SV=1	tr|A0A1Y4AAN8|A0A1Y4AAN8_9BACE (+1)	28 kDa	0	0	0	0	0	2	0
Uracil-DNA glycosylase family protein OS=Bacteroides sp OX=29523 GN=DCQ07_01435 PE=4 SV=1	tr|A0A831J2I2|A0A831J2I2_9BACE	23 kDa	0	0	0	0	0	2	0

## Sheet: Protein Report - CON
Identified Proteins (722)	Accession Number	Molecular Weight	Sample #1	Sample #2	Sample #3	Sample #4	Sample #5	Sample #6	Sample #7		Sample #1	Sample #2	Sample #3	Sample #4	Sample #5	Sample #6	Sample #7		S1 - Max Hit	S2 - Max Hit	S3 - Max Hit	S4 - Max Hit	S5 - Max Hit	S6 - Max Hit	S7 - Max Hit		Sample #	# of Hits	Identity	Signal Peptide (Sec/SPI)	Lipoprotein signal peptide (Sec/SPII)	TAT signal peptide (Tat/SPI)	TAT Lipoprotein signal peptide (Tat/SPII)	Pilin-like signal peptide (Sec/SPIII)	Sequence Prediction	Predicted Cleavage Site	Probability of Cleavage Site	Sequence
beta-galactosidase OS=Bacteroides sp OX=29523 GN=DCY66_02855 PE=3 SV=1	tr|A0A831JA57|A0A831JA57_9BACE	126 kDa	246	30	30	12	2	0	0		246	277	247	217	284	134	301		246	277	247	217	284	134	301		1	246	beta-galactosidase OS=Bacteroides sp OX=29523 GN=DCY66_02855 PE=3 SV=1	0.9987	0.0003	0.0002	0.0002	0.0001	Sec/SPI	23/24	0.961969	MTTLFKFLISAAVCAYSTQVLHAEDTKLPYWKDIQTVAVNKEYPRTAFMTYDNRNQALTGEYENSPYYKLLNGTWNFYYADAYKDLPANIEQPDANIAWKEIKVPGNWEVQGYGVAIYTNHGYEFKPRNPQPPQLPETNPVGVYQRDIEIPADWDGRDIFLRLEGAKSGVYVYVNGQEVGYSEDSKNPAEFLINNYLKPGKNSLVIKIFRWSTGSYLECQDFWRMSGIERDVFLFSQPKTHIKDFNVVSTLDDTYKNGIFKLNVDVTNHTAANKEVTVAYELLDAAKKVVAEGNTPCPVTADGQKSISFEAALSNVKTWTSEHPNLYRLLISLKDGEKTSEIIPYTVGFRRFEIKPTDQIAENGKPYVCLFVNGQPIKLKGVNIHEHNPETGHYVPEEL…
Beta-galactosidase OS=Bacteroides sp OX=29523 GN=DCY66_07515 PE=3 SV=1	tr|A0A831JFB6|A0A831JFB6_9BACE	118 kDa	191	159	17	4	0	0	0		191	265	211	207	265	62	89										2	277	Insulinase family protein OS=Bacteroides sp OX=29523 GN=DCQ07_04355 PE=3 SV=1	0.9987	0.0002	0.0002	0.0002	0.0002	Sec/SPI	23/24	0.973903	MTHFLRKMAAAWIILGSVSVGFAQQQMPPIPTDPNVRIGKLDNGLTYYIRHNELPEKRADFYIAQKVGSILEEDNQRGLAHFLEHMCFNGTKNFPDKTLIQYLESIGVKFGENLNAYTSIDETVYNISNVPVIRDGVVDSCLLILHDWADDLTLDPKEIDSERGVIHEEWRTSTNAMMRMYEKALPTLYPESKYAYRLPIGIMEVVDNFPYQALRDYYEKWYRPDQQGIVVVGDIDVDKIEAKIKKIFSPIKMPDNPAEREYFQVPDNKETIVAIETDKEQANPVAYLCYKHEAIPNEQKGNMDYLVVNYMKSMIENMLNARLNELTQTANPPFIFAQVSDQEFLISKTKDAFTGIVASKEDGIDSAITAIVREIERVHKFGFTASEYARAKADYLRML…
Pyruvate:ferredoxin (Flavodoxin) oxidoreductase OS=Bacteroides sp OX=29523 GN=nifJ PE=3 SV=1	tr|A0A831NHE3|A0A831NHE3_9BACE	129 kDa	167	15	5	2	0	0	0		167	159	125	187	263	44	64			*All Max Highlighted in yellow							3	247	DUF4982 domain-containing protein OS=Bacteroides sp OX=29523 GN=DCQ07_15710 PE=3 SV=1	0.9878	0.0014	0.0003	0.0003	0.0003	Sec/SPI	22/23	0.962292	MNTKRFLCAALGAVCYFAFLQAQVRTEQTFEKGWKFTREDNAEFANPGYNDSKWQNVTVPHDWAIYGPFSINNDKQEMAITQDGQTEAMEHAGRTGGLPFVGTGWYRLNFDAPGFEKGKKATLIFDGAMSHARVYVNGQEAGYWPYGYNSFYVDATPYLKPGERNELAVRLENEPESSRWYPGAGLYRNVHLVINEDTHIPAWGTYVTTPVVTDKYAKVSLKTSLVSPEGANKDNYRIVTQIKDKNGKVVATGENKLSVFDNALFEQEFAVANPELWSPDTPVLYTAESKVYEGNTLKDEYTTRFGIRTLEIVPGKGFFLNGKLTKFKGVCNHHDLGPLGGAVNDAAIRRQIRILKDMGCNAIRTSHNMPAPELVEACDEMGMMLMVESFDEWKSAKMA…
carbamoyl-phosphate synthase (glutamine-hydrolyzing) OS=Bacteroides sp OX=29523 GN=DCY66_16000 PE=3 SV=1	tr|A0A831NJJ1|A0A831NJJ1_9BACE	120 kDa	144	45	7	3	0	0	0		144	80	111	180	249	42	54										4	217	Dipeptidyl-peptidase OS=Bacteroides sp OX=29523 GN=DCQ07_03225 PE=3 SV=1	0.999	0.0002	0.0002	0.0002	0.0001	Sec/SPI	21/22	0.978364	MKKFKLLLLALMCVAFLPSKADEGMWLLQLMQEQHLADRMKAQGLLLEADDIYNPNRVSLKDAVGIFGGGCTGEIISPDGLILTNHHCGYGAIQQHSSVEHDYLTDGFWAKSRKEELPTPGLKFKFVERIVDVTDKVNNKVKSGEVKEEETFEYDFLKKLADEELKASDLNGKAGISAQALPFYAGNKFYLIYLKTYSDVRMVAAPPSSIGKFGGETDNWMWPRHTCDFSVFRIYADANGEPAEYNENNVPLKAKKHLAISLKGINEGDYAMIMGFPGSTNRYLTQSEVKQRMHSTNEPRIRIRGVRQDVLKKEMAASDKVRIQYASKYAGSSNYWKNSIGMNKAIIDNKVLETKAEQEAKFAAFAKAKGNTDYEKVVSEIDAAIEKSNPILYNYTCFR…
carbamoyl-phosphate synthase (glutamine-hydrolyzing) OS=Bacteroides sp OX=29523 GN=DCQ07_02505 PE=3 SV=1	tr|A0A831IZF8|A0A831IZF8_9BACE (+1)	120 kDa	132	54	8	0	0	0	0		132	73	108	163	230	40	49										5	284	Chaperone protein DnaK OS=Bacteroides sp. PHL 2737 OX=2162637 GN=dnaK PE=2 SV=1	0	0	0	0	0	Other	N/A	0	MGKIIGIDLGTTNSCVSVFEGNEPVVIANSEGKRTTPSIVAFVDGGERKVGDPAKRQAITNPTRTVFSIKRFMGENWDQVQKEIARVPYKVVKGDNNTPRVDIDGRLYTPQEISAMILQKMKKTAEDYLGQEVTEAVITVPAYFSDSQRQATKEAGQIAGLEVKRIVNEPTAAALAYGLDKAHKDMKIAVFDLGGGTFDISILEFGGGVFEVLSTNGDTHLGGDDFDQVIIDWLVQEFKNDEGADLTQDPMAMQRLKEAAEKAKIELSSSTSTEINLPYIMPVGGVPKHLVKTLTRAKFESLAHNLIQACLEPCKKAMQDAGLSNSDIDEVILVGGSSRIPAVQKLVEDFFGKTPSKGVNPDEVVAVGAAVQGAVLTDEIKGVVLLDVTPLSMGIETLG…
Tricorn protease homolog OS=Bacteroides sp OX=29523 GN=DCQ07_16255 PE=3 SV=1	tr|A0A831J4K8|A0A831J4K8_9BACE	121 kDa	125	21	11	4	3	0	0		125	68	100	131	219	35	44										6	134	Thiol-activated cytolysin OS=Bacteroides sp. AR20 OX=93974 GN=SAMN02910431_00180 PE=4 SV=1	0.0001	1	0	0	0	Sec/SPII	17/18	0.993668	MKQYVYLLILPIMFLISCSDDTVEEMGGSNHVLLERYPQEVINISMDNPESFASFNKTSVTRSSELLKDSVWSSGNGHTLIYETNEHIPTQGLMRYIYLGSILQGGSIEKQRFVPIVKPMDPITISYSFPARWVTDIIAKPSLSAQRQSLQNIMNKEGMTGKQLGSFTYNMRQFSYFEELKLAFGANVNIGGLLNIDVSLDKGKIRKKTGLFAKIVQRNYTVDMDLPADGNILLNHDDMGSVGKYDPIYISSITYGRMALISIESSESYDKVRIALQAALQAKVVNGKLSFNLEQEKILKEAEVNVMVYNGEGEGTVKTAKGWNEFQDFIIQGGRFSKDLPGDAIFYTASYLSDNSPFYSKFKIHLEN
DUF4906 domain-containing protein OS=Bacteroides sp. 43_108 OX=1896974 GN=BHV77_05060 PE=4 SV=1	tr|A0A1Q6HCZ2|A0A1Q6HCZ2_9BACE (+4)	118 kDa	93	40	5	0	2	0	0		93	67	90	126	214	34	42										7	301	OmpH family outer membrane protein OS=Bacteroides sp OX=29523 GN=DCQ07_16915 PE=3 SV=1	0.999	0.0002	0.0002	0.0002	0.0001	Sec/SPI	19/20	0.976619	MLKKIALLLLLIAPMSVFAQKFGHIKSADVLTVMPEFTKAQTDIQAMQKQYEDEMKRATDELTKKYTEYQQEQANLPKNIQERRQKELQELQEKGMQFQQDAQQQLQKSYADMMEPIYKKIEDAIKAVGQEGGYTYIFDLNRTEIPYVNEAQSTDVTAAVKAKVGIK
carbamoyl-phosphate synthase (glutamine-hydrolyzing) OS=Bacteroides sp. 43_46 OX=1897051 GN=BHV72_07805 PE=3 SV=1	tr|A0A1Q6H1X9|A0A1Q6H1X9_9BACE	120 kDa	87	0	0	0	0	0	0		87	54	85	123	210	32	34
TonB-dependent receptor OS=Bacteroides sp OX=29523 GN=DCQ07_15655 PE=3 SV=1	tr|A0A831NEG4|A0A831NEG4_9BACE	122 kDa	86	12	2	0	0	2	4		86	49	82	123	192	31	32																						*Signal peptide Highlighted in Red
Beta-galactosidase OS=Bacteroides sp OX=29523 GN=DCY66_10765 PE=3 SV=1	tr|A0A831NDK5|A0A831NDK5_9BACE	121 kDa	85	8	0	0	0	0	0		85	48	81	121	190	29	32
Alpha-2-macroglobulin OS=Bacteroides sp OX=29523 GN=DCY66_06810 PE=3 SV=1	tr|A0A831JF32|A0A831JF32_9BACE	214 kDa	80	28	79	25	4	0	0		80	45	79	114	186	29	26
Tricorn protease homolog OS=Bacteroides sp OX=29523 GN=DCQ07_04870 PE=3 SV=1	tr|A0A831N800|A0A831N800_9BACE	123 kDa	77	0	0	0	0	0	0		77	45	78	112	165	27	25
isoleucine--tRNA ligase (Fragment) OS=Bacteroides sp OX=29523 GN=ileS PE=4 SV=1	tr|A0A831IZ60|A0A831IZ60_9BACE	77 kDa	75	0	4	0	0	0	0		75	44	75	111	90	24	24
Insulinase family protein OS=Bacteroides sp OX=29523 GN=DCQ07_04355 PE=3 SV=1	tr|A0A831J1C2|A0A831J1C2_9BACE (+1)	106 kDa	72	277	70	17	10	0	2		72	41	74	106	77	24	23
Glycoside hydrolase family 2 OS=Bacteroides sp OX=29523 GN=DCY66_11980 PE=3 SV=1	tr|A0A831JEI0|A0A831JEI0_9BACE	127 kDa	72	0	0	0	0	0	0		72	41	74	106	72	23	23
Protein translocase subunit SecA OS=Bacteroides sp OX=29523 GN=secA PE=3 SV=1	tr|A0A831NJ96|A0A831NJ96_9BACE	125 kDa	72	0	3	5	4	0	0		72	40	72	101	69	22	22
Beta-galactosidase OS=Bacteroides sp OX=29523 GN=DCY66_13045 PE=3 SV=1	tr|A0A831JKM2|A0A831JKM2_9BACE	117 kDa	69	67	0	0	0	0	0		69	39	70	101	67	22	21
Pectate lyase OS=Bacteroides sp OX=29523 GN=DCY66_00205 PE=4 SV=1	tr|A0A831JE42|A0A831JE42_9BACE	116 kDa	68	48	0	0	0	0	0		68	38	69	101	64	22	20
Glycoside hydrolase family 2 OS=Bacteroides sp OX=29523 GN=DCQ07_12270 PE=3 SV=1	tr|A0A831N990|A0A831N990_9BACE	127 kDa	68	0	0	0	0	0	0		68	37	67	99	62	22	20
Isoleucine--tRNA ligase OS=Bacteroides sp. An51A OX=1965640 GN=ileS PE=3 SV=1	tr|A0A1Y3XA69|A0A1Y3XA69_9BACE (+3)	133 kDa	67	0	0	0	0	0	0		67	35	61	98	62	21	20
Isoleucine--tRNA ligase OS=Bacteroides sp OX=29523 GN=ileS PE=3 SV=1	tr|A0A3C0E2I0|A0A3C0E2I0_9BACE (+1)	132 kDa	67	6	0	0	0	0	0		67	34	60	97	55	21	19
Tetratricopeptide repeat protein OS=Bacteroides sp OX=29523 GN=DCY66_10310 PE=4 SV=1	tr|A0A831NHG7|A0A831NHG7_9BACE	111 kDa	67	265	85	23	10	0	0		67	34	58	90	53	20	19
Six-hairpin glycosidase OS=Bacteroides sp OX=29523 GN=DCY66_08670 PE=4 SV=1	tr|A0A831JHG5|A0A831JHG5_9BACE	127 kDa	64	13	0	0	0	0	0		64	32	50	86	51	20	17
Beta-N-acetylglucosaminidase OS=Bacteroides sp OX=29523 GN=DCY66_11200 PE=4 SV=1	tr|A0A831J719|A0A831J719_9BACE	111 kDa	54	73	4	0	0	0	0		54	31	49	76	51	20	16
Isoleucine--tRNA ligase OS=Bacteroides sp. OM05-12 OX=2292283 GN=ileS PE=3 SV=1	tr|A0A374WAF1|A0A374WAF1_9BACE (+1)	130 kDa	40	0	0	0	0	0	0		40	30	49	71	51	20	16
Phosphoribosylformylglycinamidine synthase OS=Bacteroides sp OX=29523 GN=purL PE=3 SV=1	tr|A0A831J1I6|A0A831J1I6_9BACE (+1)	137 kDa	40	4	0	0	0	0	0		40	29	49	70	51	19	16
Pyruvate:ferredoxin (Flavodoxin) oxidoreductase OS=Bacteroides sp. OF04-15BH OX=2292281 GN=nifJ PE=3 SV=1	tr|A0A416GFV9|A0A416GFV9_9BACE	129 kDa	38	0	0	0	0	0	0		38	29	47	69	49	19	16
Translation initiation factor IF-2 OS=Bacteroides sp OX=29523 GN=infB PE=3 SV=1	tr|A0A831J6V8|A0A831J6V8_9BACE	111 kDa	37	3	2	0	0	0	0		37	28	45	63	43	19	16
Beta-galactosidase OS=Bacteroides sp OX=29523 GN=DCQ07_03885 PE=3 SV=1	tr|A0A831J4I5|A0A831J4I5_9BACE (+1)	122 kDa	34	0	0	0	0	0	0		34	26	44	62	40	19	15
SusC/RagA family TonB-linked outer membrane protein OS=Bacteroides sp OX=29523 GN=DCY66_07305 PE=3 SV=1	tr|A0A831J565|A0A831J565_9BACE	125 kDa	34	0	0	0	0	0	0		34	25	42	62	39	19	15
Thiol-activated cytolysin OS=Bacteroides sp. AR20 OX=93974 GN=SAMN02910431_00180 PE=4 SV=1	tr|A0A1H7XHZ4|A0A1H7XHZ4_9BACE (+2)	41 kDa	33	29	49	54	34	134	89		33	25	40	60	35	18	15
Tricorn protease homolog OS=Bacteroides sp OX=29523 GN=DCY66_02935 PE=3 SV=1	tr|A0A831JBN2|A0A831JBN2_9BACE	121 kDa	32	0	2	0	0	0	0		32	24	39	60	35	18	15
SusC/RagA family TonB-linked outer membrane protein OS=Bacteroides sp OX=29523 GN=DCQ07_10500 PE=3 SV=1	tr|A0A831IRG0|A0A831IRG0_9BACE (+1)	120 kDa	30	0	0	0	0	0	0		30	23	38	59	35	17	14
N-glycanase OS=Bacteroides sp OX=29523 GN=DCY66_14990 PE=4 SV=1	tr|A0A831NE13|A0A831NE13_9BACE	47 kDa	30	12	0	0	0	0	0		30	23	37	58	34	17	14
Beta-galactosidase OS=Bacteroides sp. AM16-24 OX=2292002 GN=DW182_18795 PE=3 SV=1	tr|A0A414Z6P0|A0A414Z6P0_9BACE	118 kDa	29	0	0	0	0	0	0		29	21	37	57	32	16	14
Leucine--tRNA ligase OS=Bacteroides sp OX=29523 GN=leuS PE=3 SV=1	tr|A0A831NCQ3|A0A831NCQ3_9BACE	108 kDa	29	80	40	0	0	0	0		29	21	36	54	30	15	13
Isoleucine--tRNA ligase OS=Bacteroides sp OX=29523 GN=DCY66_14275 PE=4 SV=1	tr|A0A831JBD4|A0A831JBD4_9BACE	49 kDa	28	0	0	0	0	0	0		28	20	34	54	29	15	13
Valine--tRNA ligase OS=Bacteroides sp OX=29523 GN=valS PE=3 SV=1	tr|A0A831JFC6|A0A831JFC6_9BACE	100 kDa	28	68	125	5	3	0	0		28	18	33	52	28	15	13
U32 family peptidase OS=Bacteroides sp OX=29523 GN=DCQ07_15915 PE=4 SV=1	tr|A0A831JF31|A0A831JF31_9BACE	47 kDa	27	8	0	0	0	0	0		27	17	33	50	28	15	13
beta-galactosidase OS=Bacteroides sp. 1_1_14 OX=469585 GN=HMPREF9007_00478 PE=3 SV=1	tr|D7I8G9|D7I8G9_9BACE	126 kDa	25	0	0	0	0	0	0		25	17	32	50	27	14	13
Thiol-activated cytolysin OS=Bacteroides sp. AR20 OX=93974 GN=SAMN02910431_00181 PE=4 SV=1	tr|A0A1H7XG33|A0A1H7XG33_9BACE (+2)	59 kDa	24	26	28	40	35	22	19		24	17	32	48	26	14	13
DNA polymerase I OS=Bacteroides sp OX=29523 GN=polA PE=3 SV=1	tr|A0A831JE96|A0A831JE96_9BACE	109 kDa	22	45	0	0	0	0	0		22	16	31	47	25	14	13
TonB-dependent receptor OS=Bacteroides sp OX=29523 GN=DCY66_14920 PE=4 SV=1	tr|A0A831NEA4|A0A831NEA4_9BACE	123 kDa	22	0	0	0	0	0	3		22	15	31	42	23	13	12
Tricorn protease homolog OS=Bacteroides sp. AM44-19 OX=2292953 GN=DW947_17140 PE=3 SV=1	tr|A0A3A5R1R9|A0A3A5R1R9_9BACE (+3)	122 kDa	21	0	0	0	0	0	0		21	15	30	42	22	13	12
Elongation factor Tu OS=Bacteroides sp OX=29523 GN=tuf PE=3 SV=1	tr|A0A942ZLM4|A0A942ZLM4_9BACE	44 kDa	20	35	31	19	12	13	16		20	15	29	42	22	13	12
Tricorn protease homolog OS=Bacteroides sp. PHL 2737 OX=2162637 GN=DBK98_004295 PE=3 SV=1	tr|A0A4Q0U318|A0A4Q0U318_9BACE	122 kDa	19	0	0	0	0	0	0		19	15	29	40	21	13	12
DUF6250 domain-containing protein OS=Bacteroides sp OX=29523 GN=DCY66_10120 PE=4 SV=1	tr|A0A831J6I8|A0A831J6I8_9BACE	125 kDa	19	0	2	0	0	0	0		19	13	28	39	20	12	12
Elongation factor G OS=Bacteroides sp. OM05-12 OX=2292283 GN=fusA PE=3 SV=1	tr|A0A374WBG0|A0A374WBG0_9BACE (+1)	78 kDa	17	18	78	112	22	0	0		17	13	28	38	20	12	12
Dipeptidase OS=Bacteroides sp OX=29523 GN=DCQ07_02405 PE=3 SV=1	tr|A0A831ISA5|A0A831ISA5_9BACE (+1)	61 kDa	17	17	0	2	0	0	0		17	13	28	38	20	12	12
Glycoside hydrolase family 2 OS=Bacteroides sp OX=29523 GN=DCQ07_09615 PE=3 SV=1	tr|A0A831J365|A0A831J365_9BACE (+1)	115 kDa	16	17	0	0	0	0	0		16	13	28	38	20	11	12
Elongation factor G OS=Bacteroides sp. AR29 OX=93975 GN=fusA PE=3 SV=1	tr|A0A285TBT4|A0A285TBT4_9BACE (+7)	78 kDa	13	15	75	111	20	0	0		13	12	27	32	20	11	12
DNA-binding protein OS=Bacteroides sp. OM05-10AA OX=2292282 GN=DXB58_18835 PE=4 SV=1	tr|A0A374WJG1|A0A374WJG1_9BACE (+1)	125 kDa	13	0	0	0	0	0	0		13	12	27	31	19	11	12
DUF4976 domain-containing protein OS=Bacteroides sp OX=29523 GN=DCY66_10145 PE=4 SV=1	tr|A0A831NDH1|A0A831NDH1_9BACE	52 kDa	13	0	0	0	0	0	0		13	12	27	31	17	10	12
Glycosyl hydrolase family 2, sugar binding domain protein OS=Bacteroides sp. 2_2_4 OX=469590 GN=BSCG_02287 PE=4 SV=1	tr|C3QTS8|C3QTS8_9BACE	124 kDa	13	4	0	0	0	0	0		13	12	26	30	16	10	12
Ferritin OS=Bacteroides sp OX=29523 GN=DCQ07_06430 PE=4 SV=1	tr|A0A831IPB0|A0A831IPB0_9BACE	20 kDa	12	6	2	2	2	15	25		12	11	25	30	16	10	11
beta-galactosidase OS=Bacteroides sp OX=29523 GN=DCQ07_11285 PE=3 SV=1	tr|A0A831J6P7|A0A831J6P7_9BACE	106 kDa	12	24	11	0	0	0	0		12	11	25	29	16	10	11
DUF4982 domain-containing protein OS=Bacteroides sp OX=29523 GN=DCQ07_15710 PE=3 SV=1	tr|A0A831JJ71|A0A831JJ71_9BACE	94 kDa	12	41	247	23	10	0	0		12	10	23	29	16	10	11
Glutamate decarboxylase OS=Bacteroides sp OX=29523 GN=DCY66_11795 PE=3 SV=1	tr|A0A831NIU5|A0A831NIU5_9BACE	55 kDa	12	23	50	4	3	0	0		12	10	22	29	15	10	11
Phosphoenolpyruvate carboxykinase (ATP) OS=Bacteroides sp. PHL 2737 OX=2162637 GN=pckA PE=3 SV=1	tr|A0A4V1L8X3|A0A4V1L8X3_9BACE	59 kDa	11	8	11	10	16	5	3		11	10	21	28	15	10	11
Methylmalonyl-CoA carboxyltransferase OS=Bacteroides sp OX=29523 GN=DCY66_16455 PE=4 SV=1	tr|A0A831NEC3|A0A831NEC3_9BACE	50 kDa	11	13	0	0	0	0	0		11	9	20	28	15	10	11
beta-galactosidase OS=Bacteroides sp. OM08-17BH OX=2292285 GN=DXC20_16350 PE=3 SV=1	tr|A0A374UST9|A0A374UST9_9BACE (+1)	120 kDa	10	0	0	0	0	0	0		10	9	20	28	14	10	11
Phosphoenolpyruvate carboxykinase (ATP) OS=Bacteroides sp. OM05-12 OX=2292283 GN=pckA PE=3 SV=1	tr|A0A374WBF4|A0A374WBF4_9BACE (+1)	59 kDa	10	0	0	0	12	7	0		10	9	20	27	14	9	11
Chaperone protein DnaK OS=Bacteroides sp. PHL 2737 OX=2162637 GN=dnaK PE=2 SV=1	tr|A0A4Q0TZ54|A0A4Q0TZ54_9BACE	69 kDa	10	9	15	131	284	20	5		10	9	19	27	14	9	11
Asparagine--tRNA ligase OS=Bacteroides sp OX=29523 GN=asnS PE=3 SV=1	tr|A0A831N7D5|A0A831N7D5_9BACE	53 kDa	10	3	0	0	0	0	0		10	8	19	27	14	9	11
Phosphoenolpyruvate carboxykinase (ATP) OS=Bacteroides sp. NM69_E16B OX=2516960 GN=pckA PE=3 SV=1	tr|A0A4S2AYE8|A0A4S2AYE8_9BACE	59 kDa	9	7	9	7	12	0	0		9	8	18	27	14	9	10
SusC/RagA family protein OS=Bacteroides sp OX=29523 GN=DCQ07_15010 PE=3 SV=1	tr|A0A831ISV7|A0A831ISV7_9BACE	117 kDa	9	7	0	0	0	0	0		9	8	18	26	13	9	10
Beta-galactosidase OS=Bacteroides sp OX=29523 GN=DCQ07_11290 PE=3 SV=1	tr|A0A831J6L5|A0A831J6L5_9BACE	123 kDa	9	0	0	0	0	0	0		9	8	17	26	13	9	10
Beta-galactosidase OS=Bacteroides sp OX=29523 GN=DCQ07_06230 PE=3 SV=1	tr|A0A831N881|A0A831N881_9BACE	101 kDa	9	41	108	3	0	0	0		9	8	17	25	12	9	10
Fructose-1,6-bisphosphate aldolase, class II OS=Bacteroides sp. 3_1_13 OX=457389 GN=HMPREF9009_04661 PE=4 SV=1	tr|A0A0J9FB30|A0A0J9FB30_9BACE (+5)	37 kDa	8	6	8	7	6	21	14		8	8	17	24	12	9	10
Glycoside hydrolase OS=Bacteroides sp. 41_26 OX=1896973 GN=BHV71_04535 PE=3 SV=1	tr|A0A1Q6G9A6|A0A1Q6G9A6_9BACE	96 kDa	8	38	60	4	0	0	0		8	8	16	24	12	9	10
Tetratricopeptide repeat protein OS=Bacteroides sp OX=29523 GN=DCQ07_00025 PE=4 SV=1	tr|A0A831IMB5|A0A831IMB5_9BACE	46 kDa	8	12	12	9	4	15	7		8	7	16	23	12	8	10
Glycoside hydrolase family 2 OS=Bacteroides sp OX=29523 GN=DCQ07_11390 PE=3 SV=1	tr|A0A831J3U0|A0A831J3U0_9BACE	114 kDa	8	31	0	0	0	0	0		8	7	16	23	12	8	10
Tetratricopeptide repeat protein OS=Bacteroides sp OX=29523 GN=DCQ07_15080 PE=4 SV=1	tr|A0A831NDI7|A0A831NDI7_9BACE	50 kDa	8	7	6	3	6	7	8		8	7	16	23	11	8	9
Peptidase M16 OS=Bacteroides sp. 41_26 OX=1896973 GN=BHV71_02105 PE=3 SV=1	tr|A0A1Q6GCJ0|A0A1Q6GCJ0_9BACE (+1)	106 kDa	7	32	6	0	0	0	0		7	7	16	21	10	8	9
Glyceraldehyde-3-phosphate dehydrogenase OS=Bacteroides sp OX=29523 GN=gap PE=3 SV=1	tr|A0A3D3EI22|A0A3D3EI22_9BACE	36 kDa	7	10	8	7	6	20	16		7	7	16	19	10	8	9
ParB/Sulfiredoxin domain-containing protein OS=Bacteroides sp. AM16-24 OX=2292002 GN=DW182_08110 PE=4 SV=1	tr|A0A414ZCN1|A0A414ZCN1_9BACE	53 kDa	7	0	0	0	0	0	0		7	7	15	19	10	8	9
Transcription-repair-coupling factor OS=Bacteroides sp OX=29523 GN=mfd PE=3 SV=1	tr|A0A831J496|A0A831J496_9BACE	127 kDa	7	0	0	0	0	0	0		7	7	14	19	10	8	9
Bifunctional purine biosynthesis protein PurH OS=Bacteroides sp OX=29523 GN=purH PE=3 SV=1	tr|A0A831J4T4|A0A831J4T4_9BACE	56 kDa	7	4	0	0	0	0	0		7	6	14	19	10	8	9
DNA helicase OS=Bacteroides sp OX=29523 GN=DCQ07_11445 PE=3 SV=1	tr|A0A831J6S0|A0A831J6S0_9BACE	128 kDa	7	0	0	0	0	0	0		7	6	13	19	10	8	9
Dipeptidyl-peptidase OS=Bacteroides sp OX=29523 GN=DCQ07_03225 PE=3 SV=1	tr|A0A831JB55|A0A831JB55_9BACE	81 kDa	7	7	29	217	53	0	0		7	6	13	19	10	8	9
Multifunctional fusion protein OS=Bacteroides sp OX=29523 GN=lpxC PE=3 SV=1	tr|A0A831JD69|A0A831JD69_9BACE	51 kDa	7	0	0	0	0	0	0		7	6	12	18	10	7	8
Propionyl-CoA carboxylase beta chain OS=Bacteroides sp. AR29 OX=93975 GN=SAMN02910274_02288 PE=4 SV=1	tr|A0A285T0E9|A0A285T0E9_9BACE (+17)	56 kDa	6	6	0	0	0	0	0		6	6	12	17	9	7	8
beta-galactosidase OS=Bacteroides sp. AM16-24 OX=2292002 GN=DW182_12425 PE=3 SV=1	tr|A0A414ZA90|A0A414ZA90_9BACE	108 kDa	6	25	10	0	0	0	0		6	6	12	17	9	7	8
Fumarate hydratase class I OS=Bacteroides sp OX=29523 GN=DCQ07_13445 PE=3 SV=1	tr|A0A831ISH0|A0A831ISH0_9BACE	60 kDa	6	4	0	0	0	0	0		6	5	12	17	9	7	8
Alpha-glucosidase OS=Bacteroides sp OX=29523 GN=DCY66_10650 PE=4 SV=1	tr|A0A831JDY6|A0A831JDY6_9BACE	84 kDa	6	10	58	163	20	5	3		6	5	11	17	9	7	8
MBL fold metallo-hydrolase OS=Bacteroides sp OX=29523 GN=KH395_02670 PE=4 SV=1	tr|A0A9E1CM06|A0A9E1CM06_9BACE	72 kDa	6	5	4	17	77	8	2		6	5	11	16	9	7	8
Outer membrane protein beta-barrel domain-containing protein OS=Bacteroides sp OX=29523 GN=DCQ07_08510 PE=4 SV=1	tr|A0A831IQ02|A0A831IQ02_9BACE (+1)	108 kDa	5	0	0	0	0	0	0		5	5	11	16	9	7	8
DNA 3'-5' helicase OS=Bacteroides sp OX=29523 GN=DCY66_17555 PE=4 SV=1	tr|A0A831J9X2|A0A831J9X2_9BACE	123 kDa	5	0	0	0	0	0	0		5	5	11	15	8	7	8
DNA topoisomerase 1 OS=Bacteroides sp OX=29523 GN=topA PE=3 SV=1	tr|A0A831NDI2|A0A831NDI2_9BACE	91 kDa	5	20	81	0	0	0	0		5	5	11	15	8	7	8
Glutamate synthase (NADPH), homotetrameric OS=Bacteroides sp OX=29523 GN=gltA PE=4 SV=1	tr|A0A831NIA7|A0A831NIA7_9BACE	83 kDa	5	6	67	30	0	0	0		5	5	11	14	8	7	8
Proline--tRNA ligase OS=Bacteroides sp. An51A OX=1965640 GN=proS PE=3 SV=1	tr|A0A1Y3X602|A0A1Y3X602_9BACE (+7)	57 kDa	4	0	0	0	0	0	0		4	5	10	14	7	7	8
DNA-directed RNA polymerase subunit beta OS=Bacteroides sp. An51A OX=1965640 GN=rpoB PE=3 SV=1	tr|A0A1Y3XEV1|A0A1Y3XEV1_9BACE (+4)	143 kDa	4	0	0	0	0	0	0		4	5	10	14	7	7	8
SusC/RagA family TonB-linked outer membrane protein OS=Bacteroides sp OX=29523 GN=DCM29_10065 PE=4 SV=1	tr|A0A3C0E7R0|A0A3C0E7R0_9BACE	118 kDa	4	0	0	0	0	0	0		4	5	10	14	7	7	8
Beta-glucosidase BglX OS=Bacteroides sp. PHL 2737 OX=2162637 GN=bglX PE=4 SV=1	tr|A0A4Q0U080|A0A4Q0U080_9BACE	84 kDa	4	7	10	86	10	0	0		4	4	10	14	7	7	8
Molecular chaperone HtpG OS=Bacteroides sp OX=29523 GN=DCY66_02365 PE=3 SV=1	tr|A0A831J334|A0A831J334_9BACE	78 kDa	4	5	27	180	14	3	3		4	4	9	14	7	7	7
Do family serine endopeptidase OS=Bacteroides sp OX=29523 GN=DCY66_14860 PE=4 SV=1	tr|A0A831NJE3|A0A831NJE3_9BACE	54 kDa	4	2	5	3	7	19	13		4	4	9	13	7	6	7
4Fe-4S dicluster domain-containing protein OS=Bacteroides sp OX=29523 GN=DCQ07_02735 PE=4 SV=1	tr|A0A831J0Q9|A0A831J0Q9_9BACE (+1)	54 kDa	3	0	0	0	0	0	0		3	4	9	13	7	6	7
Alpha-glucan family phosphorylase OS=Bacteroides sp OX=29523 GN=DCY66_17460 PE=3 SV=1	tr|A0A831J3X7|A0A831J3X7_9BACE	98 kDa	3	11	100	3	0	0	0		3	4	9	13	7	6	7
Tyrosine--tRNA ligase OS=Bacteroides sp OX=29523 GN=tyrS PE=3 SV=1	tr|A0A831JA64|A0A831JA64_9BACE	48 kDa	3	3	5	0	0	0	2		3	4	9	13	6	6	7
Phosphoenolpyruvate synthase OS=Bacteroides sp OX=29523 GN=DCQ07_04135 PE=4 SV=1	tr|A0A831JE70|A0A831JE70_9BACE	113 kDa	3	44	0	0	0	0	0		3	4	9	13	6	6	7
Alpha-1,3/4-fucosidase OS=Bacteroides sp OX=29523 GN=DCY66_13050 PE=4 SV=1	tr|A0A831JF48|A0A831JF48_9BACE	70 kDa	3	0	0	19	90	0	0		3	4	8	13	6	6	7
SusC/RagA family TonB-linked outer membrane protein OS=Bacteroides sp OX=29523 GN=DCQ07_08915 PE=3 SV=1	tr|A0A831NCP1|A0A831NCP1_9BACE (+1)	123 kDa	3	0	0	0	0	0	0		3	3	8	12	6	6	7
Triosephosphate isomerase OS=Bacteroides sp OX=29523 GN=tpiA PE=3 SV=1	tr|A0A831NDZ4|A0A831NDZ4_9BACE	27 kDa	3	3	3	3	2	18	16		3	3	8	12	6	6	7
S9 family peptidase OS=Bacteroides sp OX=29523 GN=DCY66_14470 PE=4 SV=1	tr|A0A831NIA2|A0A831NIA2_9BACE	103 kDa	3	37	45	0	0	0	0		3	3	8	11	6	6	7
S9 family peptidase OS=Bacteroides sp OX=29523 GN=DCY66_10475 PE=4 SV=1	tr|A0A831J054|A0A831J054_9BACE	83 kDa	2	5	7	207	21	6	5		2	3	8	11	6	6	7
alpha-L-rhamnosidase OS=Bacteroides sp OX=29523 GN=DCY66_08675 PE=4 SV=1	tr|A0A831J0N2|A0A831J0N2_9BACE	104 kDa	2	23	34	0	0	0	0		2	3	8	11	6	6	7
Family 10 glycosylhydrolase OS=Bacteroides sp OX=29523 GN=DCQ07_03745 PE=4 SV=1	tr|A0A831N6G0|A0A831N6G0_9BACE	80 kDa	2	0	6	123	62	2	0		2	3	8	11	6	6	7
Alkaline phosphatase OS=Bacteroides sp OX=29523 GN=DCQ07_08255 PE=3 SV=1	tr|A0A831N8K6|A0A831N8K6_9BACE	52 kDa	2	0	0	0	0	0	0		2	3	8	10	6	6	7
Glycosyl hydrolase family 2 OS=Bacteroides sp OX=29523 GN=DCY66_01195 PE=4 SV=1	tr|A0A831NBG2|A0A831NBG2_9BACE (+1)	104 kDa	2	9	11	0	0	0	0		2	3	7	10	6	6	7
Phospho-sugar mutase OS=Bacteroides sp OX=29523 GN=DCQ07_02410 PE=3 SV=1	tr|A0A831NCF0|A0A831NCF0_9BACE	65 kDa	2	0	2	3	12	0	0		2	3	7	9	5	6	7
DUF4906 domain-containing protein OS=Bacteroides sp OX=29523 GN=DCY66_00515 PE=4 SV=1	tr|A0A831NGZ2|A0A831NGZ2_9BACE	121 kDa	2	0	0	0	0	0	0		2	3	7	9	5	6	7
DUF4988 domain-containing protein OS=Bacteroides sp OX=29523 GN=DCY66_05345 PE=4 SV=1	tr|A0A831NHY5|A0A831NHY5_9BACE	117 kDa	2	0	28	0	0	0	0		2	3	7	8	5	6	6
Thioesterase domain-containing protein OS=Bacteroides sp. 3_1_13 OX=457389 GN=HMPREF9009_04028 PE=4 SV=1	tr|A0A0J9FCT6|A0A0J9FCT6_9BACE (+30)	19 kDa	0	0	0	0	0	0	2		0	3	7	8	5	6	6
Saccharopine dehydrogenase OS=Bacteroides sp. 3_1_13 OX=457389 GN=HMPREF9009_04242 PE=4 SV=1	tr|A0A0J9FFE4|A0A0J9FFE4_9BACE (+53)	45 kDa	0	0	0	0	0	2	0		0	3	7	8	5	6	6
Phosphoribosylaminoimidazole-succinocarboxamide synthase OS=Bacteroides sp. 3_1_13 OX=457389 GN=purC PE=3 SV=1	tr|A0A0J9FI38|A0A0J9FI38_9BACE (+36)	36 kDa	0	0	0	0	0	2	0		0	2	6	8	5	6	6
Adenosylcobinamide kinase OS=Bacteroides sp. 3_1_13 OX=457389 GN=HMPREF9009_02148 PE=3 SV=1	tr|A0A0J9FIZ1|A0A0J9FIZ1_9BACE (+13)	19 kDa	0	0	0	0	0	2	0		0	2	6	8	5	6	6
Ribosome-binding ATPase YchF OS=Bacteroides sp. 3_1_13 OX=457389 GN=ychF PE=3 SV=1	tr|A0A0J9FQU4|A0A0J9FQU4_9BACE (+39)	41 kDa	0	0	2	0	0	0	0		0	0	6	8	5	5	6
Dihydrodipicolinate reductase OS=Bacteroides sp. 3_1_13 OX=457389 GN=HMPREF9009_00892 PE=3 SV=1	tr|A0A0J9FSC0|A0A0J9FSC0_9BACE (+30)	28 kDa	0	0	0	0	0	2	0		0	0	6	8	4	5	6
30S ribosomal protein S13 OS=Bacteroides sp. 3_1_13 OX=457389 GN=rpsM PE=3 SV=1	tr|A0A0J9FVK0|A0A0J9FVK0_9BACE (+64)	14 kDa	0	0	0	0	0	0	3		0	0	6	7	4	5	6
50S ribosomal protein L11 OS=Bacteroides sp. 3_1_13 OX=457389 GN=rplK PE=3 SV=1	tr|A0A0J9FVN1|A0A0J9FVN1_9BACE (+44)	16 kDa	0	0	0	0	0	3	6		0	0	6	7	4	5	6
Peptidase M16 inactive domain-containing protein OS=Bacteroides sp. 3_1_13 OX=457389 GN=HMPREF9009_01909 PE=3 SV=1	tr|A0A0J9IAI1|A0A0J9IAI1_9BACE (+8)	107 kDa	0	11	0	0	0	0	0		0	0	6	7	4	5	6
50S ribosomal protein L16 OS=Bacteroides sp. 3_1_13 OX=457389 GN=rplP PE=3 SV=1	tr|A0A0J9IP57|A0A0J9IP57_9BACE (+48)	16 kDa	0	0	0	0	0	2	11		0	0	5	7	4	5	6
50S ribosomal protein L7/L12 OS=Bacteroides sp. 3_1_13 OX=457389 GN=rplL PE=3 SV=1	tr|A0A0J9IP71|A0A0J9IP71_9BACE (+49)	13 kDa	0	0	0	0	0	2	3		0	0	5	7	4	5	6
Chaperone protein ClpB OS=Bacteroides sp. SM23_62_1 OX=1703353 GN=clpB PE=3 SV=1	tr|A0A0S8H334|A0A0S8H334_9BACE	98 kDa	0	0	14	0	0	0	0		0	0	5	7	4	5	6
Signal recognition particle protein OS=Bacteroides sp. HMSC067B03 OX=1739298 GN=ffh PE=3 SV=1	tr|A0A1E9BCL2|A0A1E9BCL2_9BACE (+34)	49 kDa	0	0	0	0	0	0	2		0	0	5	7	4	5	6
Conjugal transfer protein TraC OS=Bacteroides sp. HMSC067B03 OX=1739298 GN=HMPREF2794_21605 PE=4 SV=1	tr|A0A1E9BGZ7|A0A1E9BGZ7_9BACE	16 kDa	0	0	0	0	0	9	0		0	0	5	7	4	5	6
Chromosome partitioning protein ParA OS=Bacteroides sp. HMSC067B03 OX=1739298 GN=HMPREF2794_21600 PE=4 SV=1	tr|A0A1E9BH40|A0A1E9BH40_9BACE (+5)	23 kDa	0	0	0	0	0	10	13		0	0	5	7	4	5	6
Lipoprotein OS=Bacteroides sp. HMSC067B03 OX=1739298 GN=HMPREF2794_21660 PE=4 SV=1	tr|A0A1E9BJ53|A0A1E9BJ53_9BACE	17 kDa	0	0	0	0	0	0	6		0	0	5	7	4	5	6
Uncharacterized protein OS=Bacteroides sp. HMSC067B03 OX=1739298 GN=HMPREF2794_21405 PE=4 SV=1	tr|A0A1E9BKK7|A0A1E9BKK7_9BACE	19 kDa	0	0	0	0	0	0	7		0	0	5	6	4	5	6
DUF4465 domain-containing protein OS=Bacteroides sp. HMSC067B03 OX=1739298 GN=HMPREF2794_20360 PE=4 SV=1	tr|A0A1E9BM41|A0A1E9BM41_9BACE (+8)	36 kDa	0	0	0	0	0	0	3		0	0	5	6	4	5	6
Receptor L-domain domain-containing protein OS=Bacteroides sp. HMSC067B03 OX=1739298 GN=HMPREF2794_20350 PE=4 SV=1	tr|A0A1E9BMB2|A0A1E9BMB2_9BACE (+8)	78 kDa	0	0	0	47	22	0	0		0	0	5	6	4	5	6
HTH tetR-type domain-containing protein OS=Bacteroides sp. HMSC067B03 OX=1739298 GN=HMPREF2794_01100 PE=4 SV=1	tr|A0A1E9BUT5|A0A1E9BUT5_9BACE	28 kDa	0	0	0	0	0	5	4		0	0	5	6	3	5	6
Aminotransferase OS=Bacteroides sp. HMSC067B03 OX=1739298 GN=HMPREF2794_01095 PE=3 SV=1	tr|A0A1E9BV63|A0A1E9BV63_9BACE (+4)	46 kDa	0	3	8	0	0	0	0		0	0	5	6	3	5	6
Transcriptional regulator OS=Bacteroides sp. HMSC067B03 OX=1739298 GN=HMPREF2794_13310 PE=4 SV=1	tr|A0A1E9BY38|A0A1E9BY38_9BACE	86 kDa	0	0	2	0	0	0	0		0	0	4	5	3	5	6
Peptidase M23 OS=Bacteroides sp. HMSC067B03 OX=1739298 GN=HMPREF2794_10475 PE=4 SV=1	tr|A0A1E9C2K0|A0A1E9C2K0_9BACE (+6)	25 kDa	0	0	0	0	0	23	12		0	0	4	5	3	5	6
Radical SAM protein OS=Bacteroides sp. HMSC067B03 OX=1739298 GN=HMPREF2794_09225 PE=4 SV=1	tr|A0A1E9C3M5|A0A1E9C3M5_9BACE (+4)	21 kDa	0	0	0	0	0	6	0		0	0	4	5	3	5	6
Phage protein OS=Bacteroides sp. HMSC067B03 OX=1739298 GN=HMPREF2794_09485 PE=4 SV=1	tr|A0A1E9C3U2|A0A1E9C3U2_9BACE (+5)	15 kDa	0	0	0	0	0	0	4		0	0	4	5	3	5	6
SusC/RagA family protein OS=Bacteroides sp. HMSC067B03 OX=1739298 GN=HMPREF2794_08740 PE=3 SV=1	tr|A0A1E9C464|A0A1E9C464_9BACE (+1)	112 kDa	0	10	0	0	0	0	0		0	0	4	5	3	5	6
Conjugal transfer protein TraN OS=Bacteroides sp. HMSC067B03 OX=1739298 GN=HMPREF2794_07200 PE=4 SV=1	tr|A0A1E9C8N9|A0A1E9C8N9_9BACE (+6)	32 kDa	0	0	0	0	0	8	8		0	0	4	5	3	5	6
OmpA-like domain-containing protein OS=Bacteroides sp. HMSC067B03 OX=1739298 GN=HMPREF2794_07215 PE=4 SV=1	tr|A0A1E9C8S2|A0A1E9C8S2_9BACE (+1)	24 kDa	0	0	0	0	0	9	21		0	0	4	5	3	4	5
Outer membrane protein beta-barrel domain-containing protein OS=Bacteroides sp. HMSC067B03 OX=1739298 GN=HMPREF2794_07205 PE=4 SV=1	tr|A0A1E9C8S6|A0A1E9C8S6_9BACE (+2)	19 kDa	0	0	0	0	0	0	8		0	0	4	5	3	4	5
Conjugal transfer protein TraG OS=Bacteroides sp. HMSC067B03 OX=1739298 GN=HMPREF2794_07165 PE=4 SV=1	tr|A0A1E9C902|A0A1E9C902_9BACE (+4)	110 kDa	0	8	0	0	0	0	0		0	0	4	5	3	4	5
Uncharacterized protein OS=Bacteroides sp. HMSC067B03 OX=1739298 GN=HMPREF2794_07175 PE=4 SV=1	tr|A0A1E9CA38|A0A1E9CA38_9BACE (+5)	25 kDa	0	0	0	0	0	0	5		0	0	4	4	3	4	5
Plasmid transfer protein OS=Bacteroides sp. HMSC067B03 OX=1739298 GN=HMPREF2794_07170 PE=4 SV=1	tr|A0A1E9CAB2|A0A1E9CAB2_9BACE (+6)	25 kDa	0	0	0	0	0	19	13		0	0	4	4	2	4	5
DUF1566 domain-containing protein OS=Bacteroides sp. HMSC067B03 OX=1739298 GN=HMPREF2794_07210 PE=4 SV=1	tr|A0A1E9CBC2|A0A1E9CBC2_9BACE (+6)	24 kDa	0	0	0	0	0	2	0		0	0	3	4	2	4	5
30S ribosomal protein S7 OS=Bacteroides sp. HMSC067B03 OX=1739298 GN=rpsG PE=3 SV=1	tr|A0A1E9CJ04|A0A1E9CJ04_9BACE (+12)	18 kDa	0	0	0	0	0	5	7		0	0	3	4	2	4	5
Chaperone protein DnaK OS=Bacteroides sp. HMSC067B03 OX=1739298 GN=dnaK PE=2 SV=1	tr|A0A1E9CQF5|A0A1E9CQF5_9BACE (+2)	68 kDa	0	0	0	97	230	0	0		0	0	3	4	2	4	5
Alpha-L-arabinofuranosidase OS=Bacteroides sp. HMSC073E02 OX=1739517 GN=HMPREF3015_09600 PE=3 SV=1	tr|A0A1F0HWP3|A0A1F0HWP3_9BACE (+7)	75 kDa	0	0	0	5	14	0	0		0	0	3	4	2	4	5
Heparinase OS=Bacteroides sp. HMSC073E02 OX=1739517 GN=HMPREF3015_07535 PE=4 SV=1	tr|A0A1F0I1K2|A0A1F0I1K2_9BACE (+3)	87 kDa	0	0	0	3	0	0	0		0	0	3	4	2	4	5
Heparinase OS=Bacteroides sp. HMSC073E02 OX=1739517 GN=HMPREF3015_02290 PE=4 SV=1	tr|A0A1F0IGP9|A0A1F0IGP9_9BACE (+1)	86 kDa	0	0	0	4	0	0	0		0	0	3	4	2	4	5
Chaperone protein HtpG OS=Bacteroides sp. AR20 OX=93974 GN=htpG PE=3 SV=1	tr|A0A1H8FNL8|A0A1H8FNL8_9BACE (+2)	78 kDa	0	0	0	50	0	0	0		0	0	3	4	2	4	5
Glycosyl hydrolase family 115 OS=Bacteroides sp. AR20 OX=93974 GN=SAMN02910431_02847 PE=4 SV=1	tr|A0A1H8J4T6|A0A1H8J4T6_9BACE (+1)	99 kDa	0	0	23	0	0	0	0		0	0	3	4	2	4	5
Beta-galactosidase OS=Bacteroides sp. AR20 OX=93974 GN=SAMN02910431_04406 PE=3 SV=1	tr|A0A1H8Q9R9|A0A1H8Q9R9_9BACE (+2)	95 kDa	0	0	111	0	0	0	0		0	0	3	4	2	4	5
Chaperone protein DnaK OS=Bacteroides sp. CAG:1060_57_27 OX=1896975 GN=dnaK PE=2 SV=1	tr|A0A1Q6FVJ3|A0A1Q6FVJ3_9BACE	69 kDa	0	0	0	8	20	0	0		0	0	3	3	2	4	5
Beta-mannosidase OS=Bacteroides sp. 41_26 OX=1896973 GN=BHV71_10200 PE=3 SV=1	tr|A0A1Q6G075|A0A1Q6G075_9BACE (+1)	111 kDa	0	5	4	0	0	0	0		0	0	3	3	2	4	5
Beta-glucosidase OS=Bacteroides sp. 41_26 OX=1896973 GN=BHV71_10010 PE=3 SV=1	tr|A0A1Q6G121|A0A1Q6G121_9BACE (+1)	87 kDa	0	0	0	62	9	0	0		0	0	3	3	2	4	5
50S ribosomal protein L5 OS=Bacteroides sp. 41_26 OX=1896973 GN=rplE PE=3 SV=1	tr|A0A1Q6G401|A0A1Q6G401_9BACE (+1)	21 kDa	0	0	0	0	0	31	0		0	0	3	3	2	4	5
50S ribosomal protein L22 OS=Bacteroides sp. 41_26 OX=1896973 GN=rplV PE=3 SV=1	tr|A0A1Q6G483|A0A1Q6G483_9BACE (+1)	15 kDa	0	0	0	0	0	0	8		0	0	2	3	2	4	5
50S ribosomal protein L6 OS=Bacteroides sp. 41_26 OX=1896973 GN=rplF PE=3 SV=1	tr|A0A1Q6G4X3|A0A1Q6G4X3_9BACE (+26)	21 kDa	0	0	0	0	0	6	9		0	0	2	3	2	4	5
Alpha-mannosidase OS=Bacteroides sp. 41_26 OX=1896973 GN=BHV71_05960 PE=4 SV=1	tr|A0A1Q6G578|A0A1Q6G578_9BACE (+1)	87 kDa	0	0	0	8	0	0	0		0	0	2	3	2	4	5
Alanine racemase OS=Bacteroides sp. 41_26 OX=1896973 GN=BHV71_05645 PE=3 SV=1	tr|A0A1Q6G5G1|A0A1Q6G5G1_9BACE (+1)	95 kDa	0	0	5	0	0	0	0		0	0	2	3	0	4	5
beta-galactosidase OS=Bacteroides sp. 41_26 OX=1896973 GN=BHV71_04555 PE=3 SV=1	tr|A0A1Q6G947|A0A1Q6G947_9BACE	108 kDa	0	21	0	0	0	0	0		0	0	2	3	0	4	5
2-oxoisovalerate dehydrogenase OS=Bacteroides sp. 41_26 OX=1896973 GN=BHV71_00210 PE=4 SV=1	tr|A0A1Q6GE11|A0A1Q6GE11_9BACE (+1)	76 kDa	0	0	0	0	2	0	0		0	0	2	3	0	4	4
Heparinase II/III-like protein OS=Bacteroides sp. 43_108 OX=1896974 GN=BHV77_19550 PE=4 SV=1	tr|A0A1Q6GKB3|A0A1Q6GKB3_9BACE (+2)	99 kDa	0	0	18	0	0	0	0		0	0	2	3	0	4	4
Glycosyl hydrolase OS=Bacteroides sp. 43_108 OX=1896974 GN=BHV77_19560 PE=4 SV=1	tr|A0A1Q6GKM1|A0A1Q6GKM1_9BACE (+2)	73 kDa	0	0	0	0	10	0	0		0	0	2	3	0	4	4
Alpha-glucosidase OS=Bacteroides sp. 43_108 OX=1896974 GN=BHV77_19545 PE=4 SV=1	tr|A0A1Q6GLL2|A0A1Q6GLL2_9BACE (+2)	74 kDa	0	0	0	0	4	0	0		0	0	2	3	0	4	4
Glycoside hydrolase OS=Bacteroides sp. 43_108 OX=1896974 GN=BHV77_19190 PE=4 SV=1	tr|A0A1Q6GMB7|A0A1Q6GMB7_9BACE (+2)	131 kDa	0	0	0	7	0	0	0		0	0	2	3	0	3	4
Alpha-glucosidase OS=Bacteroides sp. 43_108 OX=1896974 GN=BHV77_19195 PE=4 SV=1	tr|A0A1Q6GNF9|A0A1Q6GNF9_9BACE (+2)	74 kDa	0	0	0	13	13	0	0		0	0	2	3	0	3	4
Uncharacterized protein OS=Bacteroides sp. 43_108 OX=1896974 GN=BHV77_18410 PE=4 SV=1	tr|A0A1Q6GPJ5|A0A1Q6GPJ5_9BACE (+1)	78 kDa	0	0	0	7	40	0	0		0	0	2	3	0	3	4
Glycoside hydrolase OS=Bacteroides sp. 43_108 OX=1896974 GN=BHV77_18425 PE=3 SV=1	tr|A0A1Q6GQH1|A0A1Q6GQH1_9BACE (+1)	101 kDa	0	0	9	0	0	0	0		0	0	2	3	0	3	4
SusC/RagA family TonB-linked outer membrane protein OS=Bacteroides sp. 43_108 OX=1896974 GN=BHV77_17165 PE=3 SV=1	tr|A0A1Q6GTV5|A0A1Q6GTV5_9BACE	106 kDa	0	4	0	0	0	0	0		0	0	2	3	0	3	4
DUF262 domain-containing protein OS=Bacteroides sp. 43_108 OX=1896974 GN=BHV77_16705 PE=4 SV=1	tr|A0A1Q6GUS7|A0A1Q6GUS7_9BACE (+1)	87 kDa	0	0	0	4	0	0	0		0	0	0	2	0	3	4
Beta-glucosidase OS=Bacteroides sp. 43_46 OX=1897051 GN=BHV72_15080 PE=3 SV=1	tr|A0A1Q6GVF2|A0A1Q6GVF2_9BACE	85 kDa	0	0	0	99	9	0	0		0	0	0	2	0	3	4
Lipoprotein OS=Bacteroides sp. 43_108 OX=1896974 GN=BHV77_16570 PE=4 SV=1	tr|A0A1Q6GVI9|A0A1Q6GVI9_9BACE (+1)	16 kDa	0	0	0	0	0	0	2		0	0	0	2	0	3	4
RNA polymerase sigma-70 factor OS=Bacteroides sp. 43_108 OX=1896974 GN=BHV77_15940 PE=3 SV=1	tr|A0A1Q6GWV7|A0A1Q6GWV7_9BACE (+2)	23 kDa	0	0	0	0	0	3	0		0	0	0	2	0	3	4
Cys-tRNA(Pro)/Cys-tRNA(Cys) deacylase OS=Bacteroides sp. 43_46 OX=1897051 GN=BHV72_10720 PE=3 SV=1	tr|A0A1Q6GYN2|A0A1Q6GYN2_9BACE (+2)	18 kDa	0	0	0	0	0	3	4		0	0	0	2	0	3	4
Dihydrofolate reductase OS=Bacteroides sp. 43_46 OX=1897051 GN=BHV72_10140 PE=4 SV=1	tr|A0A1Q6GZ33|A0A1Q6GZ33_9BACE	77 kDa	0	0	0	0	8	0	0		0	0	0	2	0	3	4
50S ribosomal protein L3 OS=Bacteroides sp. 43_108 OX=1896974 GN=rplC PE=3 SV=1	tr|A0A1Q6GZ70|A0A1Q6GZ70_9BACE (+9)	22 kDa	0	0	0	0	0	3	0		0	0	0	2	0	3	4
Metal-binding protein OS=Bacteroides sp. 43_108 OX=1896974 GN=BHV77_08285 PE=4 SV=1	tr|A0A1Q6H4G4|A0A1Q6H4G4_9BACE (+1)	24 kDa	0	0	0	0	0	3	0		0	0	0	0	0	3	4
Alpha-galactosidase OS=Bacteroides sp. 43_108 OX=1896974 GN=BHV77_07945 PE=3 SV=1	tr|A0A1Q6H6Y5|A0A1Q6H6Y5_9BACE (+2)	83 kDa	0	0	0	27	0	0	0		0	0	0	0	0	3	4
Valine--tRNA ligase OS=Bacteroides sp. 43_46 OX=1897051 GN=valS PE=3 SV=1	tr|A0A1Q6H8U2|A0A1Q6H8U2_9BACE	101 kDa	0	0	72	0	0	0	0		0	0	0	0	0	3	4
SusD/RagB family nutrient-binding outer membrane lipoprotein OS=Bacteroides sp. 43_108 OX=1896974 GN=BHV77_07280 PE=4 SV=1	tr|A0A1Q6HA40|A0A1Q6HA40_9BACE (+1)	70 kDa	0	0	0	0	3	0	0		0	0	0	0	0	3	4
Uncharacterized protein (Fragment) OS=Bacteroides sp. 43_46 OX=1897051 GN=BHV72_00215 PE=4 SV=1	tr|A0A1Q6HCD0|A0A1Q6HCD0_9BACE (+1)	85 kDa	0	0	0	5	0	0	0		0	0	0	0	0	3	4
Major fimbrial subunit protein N-terminal domain-containing protein OS=Bacteroides sp. 43_108 OX=1896974 GN=BHV77_05065 PE=3 SV=1	tr|A0A1Q6HCK4|A0A1Q6HCK4_9BACE (+4)	85 kDa	0	0	0	13	0	0	0		0	0	0	0	0	3	4
Thiol peroxidase OS=Bacteroides sp. An51A OX=1965640 GN=tpx PE=3 SV=1	tr|A0A1Y3WVQ5|A0A1Y3WVQ5_9BACE (+3)	18 kDa	0	0	0	0	0	0	15		0	0	0	0	0	3	4
Chaperone protein HtpG OS=Bacteroides sp. An51A OX=1965640 GN=htpG PE=3 SV=1	tr|A0A1Y3X2S9|A0A1Y3X2S9_9BACE (+3)	79 kDa	0	0	0	50	0	0	0		0	0	0	0	0	3	4
Conjugal transfer protein TraQ OS=Bacteroides sp. An51A OX=1965640 GN=B5G04_09285 PE=4 SV=1	tr|A0A1Y3X5E4|A0A1Y3X5E4_9BACE (+1)	19 kDa	0	0	0	0	0	4	0		0	0	0	0	0	3	4
50S ribosomal protein L1 OS=Bacteroides sp. An51A OX=1965640 GN=rplA PE=3 SV=1	tr|A0A1Y3X7X7|A0A1Y3X7X7_9BACE (+5)	25 kDa	0	0	0	0	0	0	11		0	0	0	0	0	3	4
Molecular chaperone Skp OS=Bacteroides sp. An51A OX=1965640 GN=B5G04_01960 PE=3 SV=1	tr|A0A1Y3XB32|A0A1Y3XB32_9BACE (+2)	19 kDa	0	0	0	0	0	0	2		0	0	0	0	0	3	4
30S ribosomal protein S8 OS=Bacteroides sp. An51A OX=1965640 GN=rpsH PE=3 SV=1	tr|A0A1Y3XEY2|A0A1Y3XEY2_9BACE (+6)	15 kDa	0	0	0	0	0	0	5		0	0	0	0	0	3	4
50S ribosomal protein L10 OS=Bacteroides sp. An322 OX=1965632 GN=B5F91_10905 PE=3 SV=1	tr|A0A1Y4A753|A0A1Y4A753_9BACE	18 kDa	0	0	0	0	0	3	6		0	0	0	0	0	3	4
Ferredoxin OS=Bacteroides sp. An322 OX=1965632 GN=B5F91_09270 PE=4 SV=1	tr|A0A1Y4AAN8|A0A1Y4AAN8_9BACE (+1)	28 kDa	0	0	0	0	0	2	0		0	0	0	0	0	3	4
Aspartate--tRNA ligase OS=Bacteroides sp. An322 OX=1965632 GN=aspS PE=3 SV=1	tr|A0A1Y4ABV8|A0A1Y4ABV8_9BACE	67 kDa	0	0	0	0	51	0	0		0	0	0	0	0	3	4
Elongation factor Tu OS=Bacteroides sp. An322 OX=1965632 GN=tuf PE=3 SV=1	tr|A0A1Y4AHC8|A0A1Y4AHC8_9BACE	44 kDa	0	0	26	0	0	0	0		0	0	0	0	0	3	4
30S ribosomal protein S3 OS=Bacteroides sp. An322 OX=1965632 GN=rpsC PE=3 SV=1	tr|A0A1Y4AHJ8|A0A1Y4AHJ8_9BACE	27 kDa	0	0	0	0	0	3	0		0	0	0	0	0	3	3
50S ribosomal protein L5 OS=Bacteroides sp. An322 OX=1965632 GN=rplE PE=3 SV=1	tr|A0A1Y4ALT7|A0A1Y4ALT7_9BACE	21 kDa	0	0	0	0	0	34	17		0	0	0	0	0	3	3
FHA domain-containing protein OS=Bacteroides sp. An322 OX=1965632 GN=B5F91_02965 PE=4 SV=1	tr|A0A1Y4AN68|A0A1Y4AN68_9BACE	20 kDa	0	0	0	0	0	3	0		0	0	0	0	0	3	3
Beta-glucosidase OS=Bacteroides sp. AR29 OX=93975 GN=SAMN02910274_00118 PE=3 SV=1	tr|A0A285RGB3|A0A285RGB3_9BACE (+15)	84 kDa	0	0	3	28	4	0	0		0	0	0	0	0	3	3
Chaperone protein DnaK OS=Bacteroides sp. AR29 OX=93975 GN=dnaK PE=2 SV=1	tr|A0A285RU36|A0A285RU36_9BACE (+18)	69 kDa	0	0	0	101	186	0	0		0	0	0	0	0	3	3
Methionine--tRNA ligase OS=Bacteroides sp. AR29 OX=93975 GN=metG PE=3 SV=1	tr|A0A285RZP1|A0A285RZP1_9BACE (+17)	78 kDa	0	0	0	29	28	0	0		0	0	0	0	0	3	3
Nucleotide modification associated domain-containing protein OS=Bacteroides sp. AR29 OX=93975 GN=SAMN02910274_01421 PE=4 SV=1	tr|A0A285S952|A0A285S952_9BACE (+18)	21 kDa	0	0	0	0	0	7	0		0	0	0	0	0	3	3
Zinc-dependent metalloprotease OS=Bacteroides sp. AR29 OX=93975 GN=SAMN02910274_01777 PE=4 SV=1	tr|A0A285SI20|A0A285SI20_9BACE (+16)	100 kDa	0	0	0	0	0	2	0		0	0	0	0	0	3	3
4-deoxy-L-threo-5-hexosulose-uronate ketol-isomerase OS=Bacteroides sp. AR29 OX=93975 GN=kduI PE=3 SV=1	tr|A0A285SRF4|A0A285SRF4_9BACE (+23)	36 kDa	0	0	0	0	0	5	0		0	0	0	0	0	3	3
50S ribosomal protein L1 OS=Bacteroides sp. AR29 OX=93975 GN=rplA PE=3 SV=1	tr|A0A285TFV9|A0A285TFV9_9BACE (+17)	25 kDa	0	0	0	0	0	10	12		0	0	0	0	0	3	3
OmpA-OmpF porin, OOP family OS=Bacteroides sp. AR29 OX=93975 GN=SAMN02910274_03641 PE=4 SV=1	tr|A0A285TW56|A0A285TW56_9BACE (+21)	41 kDa	0	0	0	0	0	4	7		0	0	0	0	0	3	3
Phosphoenolpyruvate carboxykinase (ATP) OS=Bacteroides sp OX=29523 GN=pckA PE=3 SV=1	tr|A0A351YC09|A0A351YC09_9BACE	59 kDa	0	0	8	0	0	0	0		0	0	0	0	0	3	3
DNA gyrase subunit A OS=Bacteroides sp OX=29523 GN=gyrA PE=3 SV=1	tr|A0A351YH19|A0A351YH19_9BACE	94 kDa	0	0	16	0	0	0	0		0	0	0	0	0	3	3
Beta-glucosidase BglX OS=Bacteroides sp. AM23-12 OX=2292942 GN=DW640_10155 PE=3 SV=1	tr|A0A372USZ7|A0A372USZ7_9BACE (+1)	85 kDa	0	0	8	69	0	0	0		0	0	0	0	0	3	3
Polysaccharide deacetylase family protein OS=Bacteroides sp. AM23-12 OX=2292942 GN=DW640_00405 PE=4 SV=1	tr|A0A372UY07|A0A372UY07_9BACE	37 kDa	0	0	0	0	2	0	0		0	0	0	0	0	3	3
GGGtGRT protein OS=Bacteroides sp. AM56-10ce OX=2302926 GN=DXA11_18270 PE=4 SV=1	tr|A0A373G6U6|A0A373G6U6_9BACE (+1)	36 kDa	0	0	0	0	0	8	2		0	0	0	0	0	3	3
Elongation factor 4 OS=Bacteroides sp. AF32-8BH OX=2302925 GN=lepA PE=3 SV=1	tr|A0A373G8U2|A0A373G8U2_9BACE (+9)	67 kDa	0	0	0	0	14	0	0		0	0	0	0	0	3	3
Bifunctional 4-hydroxy-2-oxoglutarate aldolase/2-dehydro-3-deoxy-phosphogluconate aldolase OS=Bacteroides sp. OM08-17BH OX=2292285 GN=DXC20_12040 PE=3 SV=1	tr|A0A374UVC8|A0A374UVC8_9BACE (+3)	24 kDa	0	0	0	0	0	6	0		0	0	0	0	0	3	3
Fumarate reductase/succinate dehydrogenase flavoprotein subunit OS=Bacteroides sp. OM08-17BH OX=2292285 GN=DXC20_01740 PE=4 SV=1	tr|A0A374V1B9|A0A374V1B9_9BACE (+1)	72 kDa	0	0	0	0	13	0	0		0	0	0	0	0	3	3
SIS domain-containing protein OS=Bacteroides sp. OM08-17BH OX=2292285 GN=DXC20_02275 PE=4 SV=1	tr|A0A374V212|A0A374V212_9BACE (+1)	22 kDa	0	0	0	0	0	3	0		0	0	0	0	0	3	3
Formate acetyltransferase OS=Bacteroides sp. OM08-11 OX=2292284 GN=pflB PE=3 SV=1	tr|A0A374V8K5|A0A374V8K5_9BACE	83 kDa	0	0	0	39	0	0	0		0	0	0	0	0	3	3
Glutathione peroxidase OS=Bacteroides sp. OM08-11 OX=2292284 GN=DXC10_06960 PE=3 SV=1	tr|A0A374VBP4|A0A374VBP4_9BACE	20 kDa	0	0	0	0	0	0	3		0	0	0	0	0	3	3
Chaperone protein DnaK OS=Bacteroides sp. OM08-11 OX=2292284 GN=dnaK PE=2 SV=1	tr|A0A374VC87|A0A374VC87_9BACE	68 kDa	0	0	0	0	190	0	0		0	0	0	0	0	2	3
Methionine--tRNA ligase OS=Bacteroides sp. OM08-11 OX=2292284 GN=metG PE=3 SV=1	tr|A0A374VEN7|A0A374VEN7_9BACE	80 kDa	0	0	0	29	32	0	0		0	0	0	0	0	2	3
Excinuclease ABC subunit UvrA OS=Bacteroides sp. OM05-12 OX=2292283 GN=DXB63_16135 PE=4 SV=1	tr|A0A374W5Y0|A0A374W5Y0_9BACE (+1)	106 kDa	0	16	0	0	0	0	0		0	0	0	0	0	2	3
KamA family protein OS=Bacteroides sp. OM05-12 OX=2292283 GN=DXB63_13885 PE=4 SV=1	tr|A0A374W6Y7|A0A374W6Y7_9BACE (+1)	80 kDa	0	0	0	16	6	0	0		0	0	0	0	0	2	3
Fumarate reductase/succinate dehydrogenase flavoprotein subunit OS=Bacteroides sp. OM05-12 OX=2292283 GN=DXB63_12700 PE=4 SV=1	tr|A0A374W7J1|A0A374W7J1_9BACE (+1)	72 kDa	0	0	0	0	14	0	0		0	0	0	0	0	2	3
DUF3276 family protein OS=Bacteroides sp. OM05-12 OX=2292283 GN=DXB63_15615 PE=4 SV=1	tr|A0A374W863|A0A374W863_9BACE (+2)	16 kDa	0	0	0	0	0	0	15		0	0	0	0	0	2	3
30S ribosomal protein S5 OS=Bacteroides sp. OM05-12 OX=2292283 GN=rpsE PE=3 SV=1	tr|A0A374W8M7|A0A374W8M7_9BACE (+1)	18 kDa	0	0	0	0	0	12	10		0	0	0	0	0	2	3
30S ribosomal protein S12 OS=Bacteroides sp. OM05-12 OX=2292283 GN=rpsL PE=3 SV=1	tr|A0A374W8P8|A0A374W8P8_9BACE (+1)	15 kDa	0	0	0	0	0	0	6		0	0	0	0	0	2	3
Succinate dehydrogenase/fumarate reductase iron-sulfur subunit OS=Bacteroides sp. OM05-12 OX=2292283 GN=DXB63_12705 PE=3 SV=1	tr|A0A374W9U1|A0A374W9U1_9BACE (+2)	27 kDa	0	0	0	0	0	0	2		0	0	0	0	0	2	3
50S ribosomal protein L17 OS=Bacteroides sp. OM05-12 OX=2292283 GN=rplQ PE=3 SV=1	tr|A0A374WAF2|A0A374WAF2_9BACE (+2)	18 kDa	0	0	0	0	0	7	3		0	0	0	0	0	2	3
DNA starvation/stationary phase protection protein OS=Bacteroides sp. OM05-12 OX=2292283 GN=DXB63_03505 PE=3 SV=1	tr|A0A374WC30|A0A374WC30_9BACE (+3)	18 kDa	0	0	0	0	0	2	5		0	0	0	0	0	2	3
Chaperone protein DnaK OS=Bacteroides sp. OM05-12 OX=2292283 GN=dnaK PE=2 SV=1	tr|A0A374WC72|A0A374WC72_9BACE (+1)	68 kDa	0	0	0	101	214	0	0		0	0	0	0	0	2	3
Chaperone protein DnaK OS=Bacteroides sp. OM05-10AA OX=2292282 GN=dnaK PE=2 SV=1	tr|A0A374WF31|A0A374WF31_9BACE (+2)	68 kDa	0	0	0	126	265	0	0		0	0	0	0	0	2	3
Glycoside hydrolase family 97 protein OS=Bacteroides sp. OM05-12 OX=2292283 GN=DXB63_00710 PE=4 SV=1	tr|A0A374WGR1|A0A374WGR1_9BACE (+1)	84 kDa	0	0	0	24	0	0	0		0	0	0	0	0	2	3
RagB/SusD family nutrient uptake outer membrane protein OS=Bacteroides sp. OM05-10AA OX=2292282 GN=DXB58_17935 PE=3 SV=1	tr|A0A374WJR8|A0A374WJR8_9BACE (+2)	68 kDa	0	0	0	0	2	0	0		0	0	0	0	0	2	3
Bifunctional dihydroorotate dehydrogenase B NAD binding subunit/NADPH-dependent glutamate synthase OS=Bacteroides sp. AM41-16 OX=2292952 GN=DW896_17765 PE=4 SV=1	tr|A0A3A5RNY6|A0A3A5RNY6_9BACE (+4)	83 kDa	0	0	39	0	0	0	0		0	0	0	0	0	2	3
Plasmid transfer protein OS=Bacteroides sp. AM37-9 OX=2292951 GN=DW862_24220 PE=4 SV=1	tr|A0A3A5SL23|A0A3A5SL23_9BACE	26 kDa	0	0	0	0	0	13	6		0	0	0	0	0	2	3
DNA gyrase subunit A OS=Bacteroides sp. AF25-17LB OX=2292922 GN=gyrA PE=3 SV=1	tr|A0A3A5Z150|A0A3A5Z150_9BACE	95 kDa	0	0	16	0	0	0	0		0	0	0	0	0	2	3
S-layer protein OS=Bacteroides sp. OF03-11BH OX=2292957 GN=DXA54_23980 PE=4 SV=1	tr|A0A3A6MHB6|A0A3A6MHB6_9BACE (+1)	76 kDa	0	0	0	0	0	2	0		0	0	0	0	0	2	3
ATP-dependent Clp protease proteolytic subunit OS=Bacteroides sp OX=29523 GN=clpP PE=3 SV=1	tr|A0A3C0E2Z0|A0A3C0E2Z0_9BACE (+2)	25 kDa	0	0	0	0	0	6	2		0	0	0	0	0	2	3
Cytidylate kinase OS=Bacteroides sp OX=29523 GN=DCM29_07610 PE=4 SV=1	tr|A0A3C0E5B9|A0A3C0E5B9_9BACE (+2)	24 kDa	0	0	0	0	0	2	0		0	0	0	0	0	2	3
Glucosamine-6-phosphate deaminase OS=Bacteroides sp OX=29523 GN=nagB PE=3 SV=1	tr|A0A3C0E617|A0A3C0E617_9BACE (+1)	29 kDa	0	0	0	0	0	4	0		0	0	0	0	0	2	3
Vitamin B12-dependent ribonucleotide reductase OS=Bacteroides sp OX=29523 GN=DCM29_09010 PE=3 SV=1	tr|A0A3C0E6M7|A0A3C0E6M7_9BACE	96 kDa	0	0	22	0	0	0	0		0	0	0	0	0	2	3
Dihydroxy-acid dehydratase OS=Bacteroides sp OX=29523 GN=ilvD PE=3 SV=1	tr|A0A3C0E6Y6|A0A3C0E6Y6_9BACE (+3)	64 kDa	0	0	0	0	6	0	0		0	0	0	0	0	2	2
50S ribosomal protein L15 OS=Bacteroides sp OX=29523 GN=rplO PE=3 SV=1	tr|A0A3C0E7H7|A0A3C0E7H7_9BACE (+1)	16 kDa	0	0	0	0	0	0	12		0	0	0	0	0	2	2
Elongation factor G OS=Bacteroides sp OX=29523 GN=fusA PE=3 SV=1	tr|A0A3C0E7I2|A0A3C0E7I2_9BACE	78 kDa	0	0	0	90	0	0	0		0	0	0	0	0	2	2
50S ribosomal protein L22 OS=Bacteroides sp OX=29523 GN=rplV PE=3 SV=1	tr|A0A3C0E7P1|A0A3C0E7P1_9BACE	15 kDa	0	0	0	0	0	0	8		0	0	0	0	0	2	2
50S ribosomal protein L4 OS=Bacteroides sp OX=29523 GN=rplD PE=3 SV=1	tr|A0A3C0E845|A0A3C0E845_9BACE (+1)	23 kDa	0	0	0	0	0	2	0		0	0	0	0	0	2	2
Alpha-L-arabinofuranosidase OS=Bacteroides sp OX=29523 GN=DCM29_13440 PE=3 SV=1	tr|A0A3C0E8J7|A0A3C0E8J7_9BACE	75 kDa	0	0	0	0	8	0	0		0	0	0	0	0	2	2
Valine--tRNA ligase OS=Bacteroides sp OX=29523 GN=valS PE=3 SV=1	tr|A0A3D3EFP1|A0A3D3EFP1_9BACE	101 kDa	0	39	69	0	0	0	0		0	0	0	0	0	2	2
DNA gyrase subunit A OS=Bacteroides sp OX=29523 GN=gyrA PE=3 SV=1	tr|A0A3D3EGM3|A0A3D3EGM3_9BACE	96 kDa	0	0	20	0	0	0	0		0	0	0	0	0	2	2
Biopolymer transporter ExbD OS=Bacteroides sp OX=29523 GN=DHW75_01810 PE=3 SV=1	tr|A0A3D3EGR1|A0A3D3EGR1_9BACE	22 kDa	0	0	0	0	0	5	0		0	0	0	0	0	2	2
Chaperone protein DnaK OS=Bacteroides sp OX=29523 GN=dnaK PE=2 SV=1	tr|A0A3D3EH87|A0A3D3EH87_9BACE	68 kDa	0	0	0	70	0	0	0		0	0	0	0	0	2	2
Amidophosphoribosyltransferase OS=Bacteroides sp OX=29523 GN=DHW75_04110 PE=4 SV=1	tr|A0A3D3EHB8|A0A3D3EHB8_9BACE	71 kDa	0	0	0	0	2	0	0		0	0	0	0	0	2	2
NIF system FeS cluster assembly NifU N-terminal domain-containing protein OS=Bacteroides sp OX=29523 GN=DHW75_07620 PE=4 SV=1	tr|A0A3D3EIM8|A0A3D3EIM8_9BACE	25 kDa	0	0	0	0	0	19	20		0	0	0	0	0	2	2
Chaperone protein DnaK OS=Bacteroides sp. AM16-24 OX=2292002 GN=dnaK PE=2 SV=1	tr|A0A414Z5Y0|A0A414Z5Y0_9BACE	68 kDa	0	0	0	114	219	0	0		0	0	0	0	0	2	2
Gylcosyl hydrolase 115 C-terminal domain-containing protein OS=Bacteroides sp. AM16-24 OX=2292002 GN=DW182_12430 PE=4 SV=1	tr|A0A414ZA93|A0A414ZA93_9BACE	98 kDa	0	8	47	0	0	0	0		0	0	0	0	0	2	2
Leucine--tRNA ligase OS=Bacteroides sp. AM16-24 OX=2292002 GN=leuS PE=3 SV=1	tr|A0A414ZAB6|A0A414ZAB6_9BACE (+1)	109 kDa	0	49	0	0	0	0	0		0	0	0	0	0	2	2
Glycoside hydrolase family 2 protein OS=Bacteroides sp. AM16-24 OX=2292002 GN=DW182_08620 PE=3 SV=1	tr|A0A414ZCA2|A0A414ZCA2_9BACE	89 kDa	0	0	6	0	0	0	0		0	0	0	0	0	2	2
30S ribosomal protein S1 OS=Bacteroides sp. AM16-24 OX=2292002 GN=DW182_07140 PE=4 SV=1	tr|A0A414ZCX5|A0A414ZCX5_9BACE (+1)	67 kDa	0	0	0	0	210	0	0		0	0	0	0	0	2	2
Methionine synthase OS=Bacteroides sp. AM16-24 OX=2292002 GN=metH PE=3 SV=1	tr|A0A414ZFU7|A0A414ZFU7_9BACE (+2)	100 kDa	0	0	10	0	0	0	0		0	0	0	0	0	2	2
DUF4982 domain-containing protein OS=Bacteroides sp. OF04-15BH OX=2292281 GN=DXA74_13350 PE=3 SV=1	tr|A0A416G969|A0A416G969_9BACE	95 kDa	0	8	61	0	0	0	0		0	0	0	0	0	2	2
Biotin carboxyl carrier protein of acetyl-CoA carboxylase OS=Bacteroides sp. A1C1 OX=2528203 GN=EYA81_14845 PE=4 SV=1	tr|A0A4P6RJX0|A0A4P6RJX0_9BACE	15 kDa	0	0	0	0	0	0	8		0	0	0	0	0	2	2
50S ribosomal protein L15 OS=Bacteroides sp. PHL 2737 OX=2162637 GN=rplO PE=3 SV=1	tr|A0A4Q0TYB1|A0A4Q0TYB1_9BACE	16 kDa	0	0	0	0	0	0	12		0	0	0	0	0	2	2
TonB-dependent receptor OS=Bacteroides sp. PHL 2737 OX=2162637 GN=DBK98_006340 PE=4 SV=1	tr|A0A4Q0U1N1|A0A4Q0U1N1_9BACE	113 kDa	0	7	0	0	0	3	3		0	0	0	0	0	0	2
RagB/SusD family nutrient uptake outer membrane protein OS=Bacteroides sp. PHL 2737 OX=2162637 GN=DBK98_009360 PE=3 SV=1	tr|A0A4Q0U486|A0A4Q0U486_9BACE (+1)	78 kDa	0	0	0	0	2	0	0		0	0	0	0	0	0	2
3-isopropylmalate dehydratase OS=Bacteroides sp. NM69_E16B OX=2516960 GN=leuD PE=3 SV=1	tr|A0A4S2AMS4|A0A4S2AMS4_9BACE	23 kDa	0	0	0	0	0	5	6		0	0	0	0	0	0	2
M3 family peptidase OS=Bacteroides sp. NM69_E16B OX=2516960 GN=E5355_12365 PE=3 SV=1	tr|A0A4S2AQT3|A0A4S2AQT3_9BACE	78 kDa	0	0	0	8	0	0	0		0	0	0	0	0	0	2
Lysine--tRNA ligase OS=Bacteroides sp. NM69_E16B OX=2516960 GN=lysS PE=3 SV=1	tr|A0A4S2AZX2|A0A4S2AZX2_9BACE	66 kDa	0	0	0	0	3	0	0		0	0	0	0	0	0	2
Efflux RND transporter permease subunit OS=Bacteroides sp. PHL 2737 OX=2162637 GN=DBK98_015100 PE=3 SV=1	tr|A0A4V1L993|A0A4V1L993_9BACE	115 kDa	0	0	2	0	0	0	0		0	0	0	0	0	0	2
DUF47 family protein OS=Bacteroides sp. HF-5092 OX=2594500 GN=FNW54_21395 PE=3 SV=1	tr|A0A553E6U2|A0A553E6U2_9BACE	25 kDa	0	2	0	0	0	0	0		0	0	0	0	0	0	2
TonB-dependent receptor OS=Bacteroides sp. HF-5092 OX=2594500 GN=FNW54_02825 PE=3 SV=1	tr|A0A553ES30|A0A553ES30_9BACE	111 kDa	0	0	7	0	0	0	0		0	0	0	0	0	0	2
Glycoside hydrolase family 97 protein OS=Bacteroides sp. HF-5092 OX=2594500 GN=FNW54_02830 PE=4 SV=1	tr|A0A553ES41|A0A553ES41_9BACE	84 kDa	0	0	21	58	0	0	0		0	0	0	0	0	0	2
T9SS type B sorting domain-containing protein OS=Bacteroides sp OX=29523 GN=ENI20_14105 PE=4 SV=1	tr|A0A7C1Z9I6|A0A7C1Z9I6_9BACE	138 kDa	0	0	0	0	0	2	0		0	0	0	0	0	0	2
AAA family ATPase OS=Bacteroides sp. CACC 737 OX=2755405 GN=H1A11_08985 PE=4 SV=1	tr|A0A7D7BY63|A0A7D7BY63_9BACE	76 kDa	0	0	0	5	5	0	0		0	0	0	0	0	0	2
Sulfate adenylyltransferase subunit 1 OS=Bacteroides sp OX=29523 GN=cysN PE=3 SV=1	tr|A0A831IN35|A0A831IN35_9BACE	55 kDa	0	0	8	0	0	0	0		0	0	0	0	0	0	2
Copper homeostasis protein OS=Bacteroides sp OX=29523 GN=DCQ07_04075 PE=4 SV=1	tr|A0A831INK4|A0A831INK4_9BACE (+1)	16 kDa	0	0	0	0	0	0	3		0	0	0	0	0	0	2
Threonine--tRNA ligase OS=Bacteroides sp OX=29523 GN=thrS PE=3 SV=1	tr|A0A831INT4|A0A831INT4_9BACE (+1)	74 kDa	0	0	0	60	64	0	0		0	0	0	0	0	0	2
Uncharacterized protein OS=Bacteroides sp OX=29523 GN=DCQ07_03790 PE=4 SV=1	tr|A0A831INU1|A0A831INU1_9BACE	20 kDa	0	0	0	0	0	4	6		0	0	0	0	0	0	2
Excinuclease ABC subunit A OS=Bacteroides sp OX=29523 GN=DCQ07_05930 PE=4 SV=1	tr|A0A831IP55|A0A831IP55_9BACE (+1)	105 kDa	0	9	16	0	0	0	0		0	0	0	0	0	0	2
Peptide methionine sulfoxide reductase MsrA OS=Bacteroides sp OX=29523 GN=msrA PE=3 SV=1	tr|A0A831IP83|A0A831IP83_9BACE	19 kDa	0	0	0	0	0	2	6		0	0	0	0	0	0	2
Ribulose-phosphate 3-epimerase OS=Bacteroides sp OX=29523 GN=rpe PE=3 SV=1	tr|A0A831IPR0|A0A831IPR0_9BACE	24 kDa	0	0	0	0	0	4	0		0	0	0	0	0	0	2
Glutamine synthetase type III OS=Bacteroides sp OX=29523 GN=DCQ07_06445 PE=3 SV=1	tr|A0A831IPV4|A0A831IPV4_9BACE	83 kDa	0	0	0	38	0	0	0		0	0	0	0	0	0	0
Ribosome-recycling factor OS=Bacteroides sp OX=29523 GN=frr PE=3 SV=1	tr|A0A831IQM2|A0A831IQM2_9BACE	21 kDa	0	0	0	0	0	21	13		0	0	0	0	0	0	0
YigZ family protein OS=Bacteroides sp OX=29523 GN=DCQ07_10725 PE=3 SV=1	tr|A0A831IQQ4|A0A831IQQ4_9BACE	23 kDa	0	0	0	0	0	8	0		0	0	0	0	0	0	0
Cytidylate kinase OS=Bacteroides sp OX=29523 GN=cmk PE=3 SV=1	tr|A0A831IQS4|A0A831IQS4_9BACE (+1)	26 kDa	0	0	0	0	0	3	0		0	0	0	0	0	0	0
Enoyl-[acyl-carrier-protein] reductase [NADH] OS=Bacteroides sp OX=29523 GN=DCQ07_08945 PE=3 SV=1	tr|A0A831IQV5|A0A831IQV5_9BACE	31 kDa	0	0	0	0	0	10	6		0	0	0	0	0	0	0
Elongation factor Ts OS=Bacteroides sp OX=29523 GN=tsf PE=3 SV=1	tr|A0A831IQZ3|A0A831IQZ3_9BACE	36 kDa	0	0	3	0	0	10	7		0	0	0	0	0	0	0
SGNH hydrolase-type esterase domain-containing protein OS=Bacteroides sp OX=29523 GN=DCQ07_10420 PE=4 SV=1	tr|A0A831IRF3|A0A831IRF3_9BACE	27 kDa	0	0	0	0	0	3	0		0	0	0	0	0	0	0
RagB/SusD family nutrient uptake outer membrane protein OS=Bacteroides sp OX=29523 GN=DCQ07_13825 PE=3 SV=1	tr|A0A831IRM3|A0A831IRM3_9BACE	75 kDa	0	0	0	7	30	0	0		0	0	0	0	0	0	0
NADH peroxidase OS=Bacteroides sp OX=29523 GN=DCQ07_14055 PE=4 SV=1	tr|A0A831IRP6|A0A831IRP6_9BACE	21 kDa	0	0	3	3	0	40	34		0	0	0	0	0	0	0
Bifunctional aspartate kinase/homoserine dehydrogenase I OS=Bacteroides sp OX=29523 GN=DCQ07_01600 PE=3 SV=1	tr|A0A831IS06|A0A831IS06_9BACE (+1)	89 kDa	0	0	14	6	0	0	0		0	0	0	0	0	0	0
Peptidase M13 OS=Bacteroides sp OX=29523 GN=DCQ07_01680 PE=3 SV=1	tr|A0A831IS14|A0A831IS14_9BACE (+1)	75 kDa	0	0	0	15	25	0	0		0	0	0	0	0	0	0
ATP-dependent RNA helicase OS=Bacteroides sp OX=29523 GN=DCQ07_12630 PE=3 SV=1	tr|A0A831IS79|A0A831IS79_9BACE	71 kDa	0	0	0	0	2	0	0		0	0	0	0	0	0	0
OmpH family outer membrane protein OS=Bacteroides sp OX=29523 GN=DCQ07_16910 PE=3 SV=1	tr|A0A831ISH3|A0A831ISH3_9BACE	19 kDa	0	0	0	0	0	0	49		0	0	0	0	0	0	0
Tetratricopeptide repeat protein OS=Bacteroides sp OX=29523 GN=DCQ07_03050 PE=4 SV=1	tr|A0A831ISJ0|A0A831ISJ0_9BACE (+1)	70 kDa	0	0	0	0	5	0	0		0	0	0	0	0	0	0
V-type ATP synthase subunit E OS=Bacteroides sp OX=29523 GN=DCQ07_14475 PE=4 SV=1	tr|A0A831ISR0|A0A831ISR0_9BACE	22 kDa	0	0	0	0	0	0	2		0	0	0	0	0	0	0
Cytidine deaminase OS=Bacteroides sp OX=29523 GN=DCQ07_14625 PE=4 SV=1	tr|A0A831ISS6|A0A831ISS6_9BACE	18 kDa	0	0	0	0	0	3	12		0	0	0	0	0	0	0
Acetohydroxy-acid isomeroreductase OS=Bacteroides sp OX=29523 GN=ilvC PE=3 SV=1	tr|A0A831ISW4|A0A831ISW4_9BACE (+1)	38 kDa	0	0	0	0	0	4	0		0	0	0	0	0	0	0
Methionine synthase OS=Bacteroides sp OX=29523 GN=metH PE=3 SV=1	tr|A0A831ISX4|A0A831ISX4_9BACE	101 kDa	0	3	28	0	0	0	0		0	0	0	0	0	0	0
Malate dehydrogenase OS=Bacteroides sp OX=29523 GN=mdh PE=3 SV=1	tr|A0A831ISX7|A0A831ISX7_9BACE	33 kDa	0	0	5	6	6	11	10		0	0	0	0	0	0	0
Succinate CoA transferase OS=Bacteroides sp OX=29523 GN=DCQ07_16300 PE=3 SV=1	tr|A0A831IT55|A0A831IT55_9BACE	54 kDa	0	3	0	0	0	0	0		0	0	0	0	0	0	0
DNA-3-methyladenine glycosylase I OS=Bacteroides sp OX=29523 GN=DCQ07_16850 PE=4 SV=1	tr|A0A831ITA4|A0A831ITA4_9BACE	22 kDa	0	0	0	0	0	0	2		0	0	0	0	0	0	0
Phosphoesterase OS=Bacteroides sp OX=29523 GN=DCQ07_06200 PE=4 SV=1	tr|A0A831ITS2|A0A831ITS2_9BACE (+1)	90 kDa	0	0	4	10	0	0	0		0	0	0	0	0	0	0
Lipoprotein OS=Bacteroides sp OX=29523 GN=DCQ07_07030 PE=4 SV=1	tr|A0A831IU28|A0A831IU28_9BACE	22 kDa	0	0	0	0	0	3	0		0	0	0	0	0	0	0
Malonyl CoA-acyl carrier protein transacylase OS=Bacteroides sp OX=29523 GN=fabD PE=3 SV=1	tr|A0A831IUB1|A0A831IUB1_9BACE	31 kDa	0	0	0	0	0	5	3		0	0	0	0	0	0	0
Putative beta-lactamase-inhibitor-like PepSY-like domain-containing protein OS=Bacteroides sp OX=29523 GN=DCQ07_08790 PE=4 SV=1	tr|A0A831IUS7|A0A831IUS7_9BACE (+1)	33 kDa	0	0	0	0	0	3	5		0	0	0	0	0	0	0
DUF2264 domain-containing protein OS=Bacteroides sp OX=29523 GN=DCQ07_11150 PE=4 SV=1	tr|A0A831IVP7|A0A831IVP7_9BACE	89 kDa	0	0	0	13	0	0	0		0	0	0	0	0	0	0
Uncharacterized protein OS=Bacteroides sp OX=29523 GN=DCQ07_12395 PE=4 SV=1	tr|A0A831IW49|A0A831IW49_9BACE	18 kDa	0	0	0	0	0	0	10		0	0	0	0	0	0	0
Tetratricopeptide repeat protein OS=Bacteroides sp OX=29523 GN=DCQ07_12490 PE=4 SV=1	tr|A0A831IW57|A0A831IW57_9BACE (+1)	38 kDa	0	0	0	0	0	2	0		0	0	0	0	0	0	0
Ferredoxin OS=Bacteroides sp OX=29523 GN=DCQ07_13380 PE=4 SV=1	tr|A0A831IWH1|A0A831IWH1_9BACE (+1)	19 kDa	0	0	0	0	0	3	6		0	0	0	0	0	0	0
DUF3836 domain-containing protein OS=Bacteroides sp OX=29523 GN=DCY66_00595 PE=4 SV=1	tr|A0A831IWM7|A0A831IWM7_9BACE	15 kDa	0	0	0	0	0	0	5		0	0	0	0	0	0	0
O-acetyl-ADP-ribose deacetylase OS=Bacteroides sp OX=29523 GN=DCY66_00980 PE=4 SV=1	tr|A0A831IWS5|A0A831IWS5_9BACE (+1)	23 kDa	0	0	0	0	0	0	2		0	0	0	0	0	0	0
DUF4468 domain-containing protein OS=Bacteroides sp OX=29523 GN=DCQ07_14715 PE=4 SV=1	tr|A0A831IWZ7|A0A831IWZ7_9BACE (+1)	40 kDa	0	0	0	0	0	3	0		0	0	0	0	0	0	0
DUF4136 domain-containing protein OS=Bacteroides sp OX=29523 GN=DCQ07_03265 PE=4 SV=1	tr|A0A831IX05|A0A831IX05_9BACE	24 kDa	0	0	0	0	0	7	4		0	0	0	0	0	0	0
Pyruvate, phosphate dikinase OS=Bacteroides sp OX=29523 GN=DCY66_02080 PE=3 SV=1	tr|A0A831IX58|A0A831IX58_9BACE	100 kDa	0	13	49	0	0	0	0		0	0	0	0	0	0	0
Aminotransferase OS=Bacteroides sp OX=29523 GN=DCQ07_15530 PE=3 SV=1	tr|A0A831IXA6|A0A831IXA6_9BACE	43 kDa	0	0	3	0	0	0	0		0	0	0	0	0	0	0
Beta-N-acetylhexosaminidase OS=Bacteroides sp OX=29523 GN=DCQ07_15690 PE=3 SV=1	tr|A0A831IXD2|A0A831IXD2_9BACE	86 kDa	0	0	3	0	0	0	0		0	0	0	0	0	0	0
Glycoside hydrolase OS=Bacteroides sp OX=29523 GN=DCY66_00535 PE=3 SV=1	tr|A0A831IXE2|A0A831IXE2_9BACE	75 kDa	0	0	0	59	55	0	0		0	0	0	0	0	0	0
Multifunctional fusion protein OS=Bacteroides sp OX=29523 GN=secD PE=3 SV=1	tr|A0A831IXF0|A0A831IXF0_9BACE	109 kDa	0	0	12	0	0	0	0		0	0	0	0	0	0	0
DUF5123 domain-containing protein OS=Bacteroides sp OX=29523 GN=DCQ07_16085 PE=4 SV=1	tr|A0A831IXL6|A0A831IXL6_9BACE	86 kDa	0	0	0	19	0	0	0		0	0	0	0	0	0	0
Porin family protein OS=Bacteroides sp OX=29523 GN=DCQ07_16390 PE=4 SV=1	tr|A0A831IXQ9|A0A831IXQ9_9BACE (+1)	20 kDa	0	0	0	0	0	0	3		0	0	0	0	0	0	0
Beta-galactosidase OS=Bacteroides sp OX=29523 GN=DCY66_01235 PE=3 SV=1	tr|A0A831IXS8|A0A831IXS8_9BACE	81 kDa	0	0	0	38	28	0	0		0	0	0	0	0	0	0
OmpA-like domain-containing protein OS=Bacteroides sp OX=29523 GN=DCY66_04100 PE=4 SV=1	tr|A0A831IXV2|A0A831IXV2_9BACE	39 kDa	0	0	0	0	0	9	32		0	0	0	0	0	0	0
Beta-hexosaminidase OS=Bacteroides sp OX=29523 GN=DCY66_01465 PE=3 SV=1	tr|A0A831IXW4|A0A831IXW4_9BACE (+1)	91 kDa	0	0	9	0	0	0	0		0	0	0	0	0	0	0
Aspartate--tRNA ligase OS=Bacteroides sp OX=29523 GN=aspS PE=3 SV=1	tr|A0A831IY25|A0A831IY25_9BACE	66 kDa	0	0	0	30	67	0	0		0	0	0	0	0	0	0
S9 family peptidase OS=Bacteroides sp OX=29523 GN=DCY66_02095 PE=3 SV=1	tr|A0A831IY66|A0A831IY66_9BACE	80 kDa	0	0	0	6	0	0	0		0	0	0	0	0	0	0
DNA ligase OS=Bacteroides sp OX=29523 GN=ligA PE=3 SV=1	tr|A0A831IY98|A0A831IY98_9BACE	75 kDa	0	0	0	57	35	0	0		0	0	0	0	0	0	0
2-amino-3-ketobutyrate coenzyme A ligase OS=Bacteroides sp OX=29523 GN=kbl PE=3 SV=1	tr|A0A831IYH9|A0A831IYH9_9BACE	44 kDa	0	0	2	0	0	0	0		0	0	0	0	0	0	0
Protein BatD OS=Bacteroides sp OX=29523 GN=DCY66_05930 PE=4 SV=1	tr|A0A831IYJ5|A0A831IYJ5_9BACE (+1)	68 kDa	0	0	0	0	0	2	7		0	0	0	0	0	0	0
3-oxoacyl-[acyl-carrier-protein] reductase OS=Bacteroides sp OX=29523 GN=fabG PE=3 SV=1	tr|A0A831IYQ3|A0A831IYQ3_9BACE	26 kDa	0	0	0	0	0	9	6		0	0	0	0	0	0	0
DEAD/DEAH box helicase OS=Bacteroides sp OX=29523 GN=DCQ07_00210 PE=4 SV=1	tr|A0A831IYR9|A0A831IYR9_9BACE	92 kDa	0	0	7	0	0	0	0		0	0	0	0	0	0	0
Fructose-1,6-bisphosphatase class 3 OS=Bacteroides sp OX=29523 GN=fbp PE=3 SV=1	tr|A0A831IZ10|A0A831IZ10_9BACE (+1)	77 kDa	0	0	0	0	6	0	0		0	0	0	0	0	0	0
SusD/RagB family nutrient-binding outer membrane lipoprotein OS=Bacteroides sp OX=29523 GN=DCY66_07275 PE=4 SV=1	tr|A0A831IZ28|A0A831IZ28_9BACE	74 kDa	0	0	0	0	5	0	0		0	0	0	0	0	0	0
3-methyl-2-oxobutanoate dehydrogenase subunit VorB OS=Bacteroides sp OX=29523 GN=DCY66_04995 PE=4 SV=1	tr|A0A831IZD0|A0A831IZD0_9BACE (+1)	39 kDa	0	0	0	7	0	0	0		0	0	0	0	0	0	0
DUF5606 domain-containing protein OS=Bacteroides sp OX=29523 GN=DCQ07_02345 PE=4 SV=1	tr|A0A831IZF2|A0A831IZF2_9BACE (+1)	16 kDa	0	0	0	0	0	0	4		0	0	0	0	0	0	0
KamA family protein OS=Bacteroides sp OX=29523 GN=DCY66_08660 PE=4 SV=1	tr|A0A831IZG4|A0A831IZG4_9BACE	82 kDa	0	0	2	42	10	0	0		0	0	0	0	0	0	0
Peptidyl-prolyl cis-trans isomerase OS=Bacteroides sp OX=29523 GN=DCQ07_03145 PE=3 SV=1	tr|A0A831IZL9|A0A831IZL9_9BACE	21 kDa	0	0	0	0	0	14	13		0	0	0	0	0	0	0
Beta-N-acetylhexosaminidase OS=Bacteroides sp OX=29523 GN=DCY66_09290 PE=3 SV=1	tr|A0A831IZN9|A0A831IZN9_9BACE (+1)	77 kDa	0	0	0	5	4	0	0		0	0	0	0	0	0	0
Probable transaldolase OS=Bacteroides sp OX=29523 GN=fsa PE=3 SV=1	tr|A0A831IZT0|A0A831IZT0_9BACE (+1)	24 kDa	0	0	0	0	0	6	3		0	0	0	0	0	0	0
50S ribosomal protein L13 OS=Bacteroides sp OX=29523 GN=rplM PE=3 SV=1	tr|A0A831J000|A0A831J000_9BACE	17 kDa	0	0	0	0	0	5	12		0	0	0	0	0	0	0
Aspartate carbamoyltransferase regulatory chain OS=Bacteroides sp OX=29523 GN=pyrI PE=3 SV=1	tr|A0A831J018|A0A831J018_9BACE (+1)	17 kDa	0	0	0	0	0	0	5		0	0	0	0	0	0	0
DUF3109 domain-containing protein OS=Bacteroides sp OX=29523 GN=DCY66_10705 PE=4 SV=1	tr|A0A831J081|A0A831J081_9BACE	22 kDa	0	0	0	0	0	4	2		0	0	0	0	0	0	0
Phosphorylase OS=Bacteroides sp OX=29523 GN=DCQ07_04250 PE=4 SV=1	tr|A0A831J082|A0A831J082_9BACE	33 kDa	0	0	0	0	0	2	0		0	0	0	0	0	0	0
Cytokinin riboside 5'-monophosphate phosphoribohydrolase OS=Bacteroides sp OX=29523 GN=DCQ07_05020 PE=3 SV=1	tr|A0A831J094|A0A831J094_9BACE	20 kDa	0	0	0	0	0	5	2		0	0	0	0	0	0	0
PorT family protein OS=Bacteroides sp OX=29523 GN=DCQ07_16385 PE=4 SV=1	tr|A0A831J0B7|A0A831J0B7_9BACE	21 kDa	0	0	0	0	0	7	5		0	0	0	0	0	0	0
50S ribosomal subunit assembly factor BipA OS=Bacteroides sp OX=29523 GN=typA PE=3 SV=1	tr|A0A831J0D5|A0A831J0D5_9BACE	67 kDa	0	0	0	19	62	0	0		0	0	0	0	0	0	0
DNA topoisomerase (ATP-hydrolyzing) OS=Bacteroides sp OX=29523 GN=DCQ07_05475 PE=4 SV=1	tr|A0A831J0F7|A0A831J0F7_9BACE	103 kDa	0	5	0	0	0	0	0		0	0	0	0	0	0	0
Dihydrofolate reductase OS=Bacteroides sp OX=29523 GN=DCY66_08165 PE=4 SV=1	tr|A0A831J0H1|A0A831J0H1_9BACE	77 kDa	0	0	0	11	69	0	0		0	0	0	0	0	0	0
Acetyl-CoA carboxylase biotin carboxyl carrier protein subunit OS=Bacteroides sp OX=29523 GN=DCY66_08340 PE=4 SV=1	tr|A0A831J0J1|A0A831J0J1_9BACE	19 kDa	0	0	0	0	0	24	22		0	0	0	0	0	0	0
AraC family transcriptional regulator OS=Bacteroides sp OX=29523 GN=DCQ07_01760 PE=4 SV=1	tr|A0A831J0M3|A0A831J0M3_9BACE	18 kDa	0	0	0	0	0	12	20		0	0	0	0	0	0	0
Organic solvent tolerance-like N-terminal domain-containing protein OS=Bacteroides sp OX=29523 GN=DCQ07_02575 PE=4 SV=1	tr|A0A831J0N7|A0A831J0N7_9BACE (+1)	64 kDa	0	0	6	11	2	0	0		0	0	0	0	0	0	0
NADP-dependent malic enzyme OS=Bacteroides sp OX=29523 GN=DCQ07_04170 PE=3 SV=1	tr|A0A831J0P5|A0A831J0P5_9BACE (+1)	84 kDa	0	0	27	0	0	0	0		0	0	0	0	0	0	0
Beta-lactamase-inhibitor-like PepSY-like domain-containing protein OS=Bacteroides sp OX=29523 GN=DCQ07_02155 PE=4 SV=1	tr|A0A831J0T0|A0A831J0T0_9BACE	11 kDa	0	0	0	0	0	0	4		0	0	0	0	0	0	0
Peptidyl-prolyl cis-trans isomerase OS=Bacteroides sp OX=29523 GN=DCQ07_03140 PE=3 SV=1	tr|A0A831J0V4|A0A831J0V4_9BACE	31 kDa	0	0	0	0	0	0	4		0	0	0	0	0	0	0
SPOR domain-containing protein OS=Bacteroides sp OX=29523 GN=DCQ07_06635 PE=4 SV=1	tr|A0A831J0V6|A0A831J0V6_9BACE (+1)	42 kDa	0	0	0	0	0	10	9		0	0	0	0	0	0	0
Energy transducer TonB OS=Bacteroides sp OX=29523 GN=DCQ07_03310 PE=3 SV=1	tr|A0A831J0X8|A0A831J0X8_9BACE (+1)	26 kDa	0	0	0	0	0	5	7		0	0	0	0	0	0	0
Holliday junction branch migration complex subunit RuvA OS=Bacteroides sp OX=29523 GN=ruvA PE=3 SV=1	tr|A0A831J150|A0A831J150_9BACE	21 kDa	0	0	0	0	0	7	0		0	0	0	0	0	0	0
Dipeptidyl-peptidase OS=Bacteroides sp OX=29523 GN=DCQ07_03220 PE=3 SV=1	tr|A0A831J158|A0A831J158_9BACE	83 kDa	0	0	18	63	4	0	0		0	0	0	0	0	0	0
Tetratricopeptide repeat protein OS=Bacteroides sp OX=29523 GN=DCQ07_03295 PE=4 SV=1	tr|A0A831J167|A0A831J167_9BACE	86 kDa	0	0	0	11	0	0	0		0	0	0	0	0	0	0
Malate dehydrogenase OS=Bacteroides sp OX=29523 GN=DCY66_13385 PE=3 SV=1	tr|A0A831J174|A0A831J174_9BACE	36 kDa	0	0	0	0	0	3	3		0	0	0	0	0	0	0
Chromosome partitioning protein ParB OS=Bacteroides sp OX=29523 GN=DCQ07_04115 PE=4 SV=1	tr|A0A831J192|A0A831J192_9BACE	20 kDa	0	0	0	0	0	0	8		0	0	0	0	0	0	0
histidine kinase OS=Bacteroides sp OX=29523 GN=DCQ07_05950 PE=4 SV=1	tr|A0A831J1A4|A0A831J1A4_9BACE (+1)	154 kDa	0	0	0	0	2	0	0		0	0	0	0	0	0	0
30S ribosomal protein S1 OS=Bacteroides sp OX=29523 GN=DCY66_13700 PE=4 SV=1	tr|A0A831J1B0|A0A831J1B0_9BACE	67 kDa	0	3	4	28	249	6	2		0	0	0	0	0	0	0
Putative beta-lactamase-inhibitor-like PepSY-like domain-containing protein OS=Bacteroides sp OX=29523 GN=DCQ07_04620 PE=4 SV=1	tr|A0A831J1E8|A0A831J1E8_9BACE	17 kDa	0	0	0	0	0	5	9		0	0	0	0	0	0	0
Alpha-amylase OS=Bacteroides sp OX=29523 GN=DCY66_10645 PE=4 SV=1	tr|A0A831J1F6|A0A831J1F6_9BACE	71 kDa	0	0	0	0	15	0	0		0	0	0	0	0	0	0
Fe-S cluster assembly ATPase SufC OS=Bacteroides sp OX=29523 GN=sufC PE=3 SV=1	tr|A0A831J1H2|A0A831J1H2_9BACE	28 kDa	0	0	0	0	0	5	3		0	0	0	0	0	0	0
Uridylate kinase OS=Bacteroides sp OX=29523 GN=pyrH PE=3 SV=1	tr|A0A831J1J0|A0A831J1J0_9BACE	26 kDa	0	0	0	0	0	0	3		0	0	0	0	0	0	0
Lipoprotein Spr OS=Bacteroides sp OX=29523 GN=DCQ07_04340 PE=3 SV=1	tr|A0A831J1K9|A0A831J1K9_9BACE (+1)	19 kDa	0	0	0	0	0	0	4		0	0	0	0	0	0	0
S-ribosylhomocysteine lyase OS=Bacteroides sp OX=29523 GN=luxS PE=3 SV=1	tr|A0A831J1L4|A0A831J1L4_9BACE	18 kDa	0	0	0	0	0	8	23		0	0	0	0	0	0	0
DUF5024 domain-containing protein OS=Bacteroides sp OX=29523 GN=DCQ07_04425 PE=4 SV=1	tr|A0A831J1L8|A0A831J1L8_9BACE (+1)	23 kDa	0	0	0	0	0	35	12		0	0	0	0	0	0	0
Flavodoxin OS=Bacteroides sp OX=29523 GN=DCQ07_06930 PE=4 SV=1	tr|A0A831J1M1|A0A831J1M1_9BACE	20 kDa	0	0	0	0	0	4	5		0	0	0	0	0	0	0
ROK family protein OS=Bacteroides sp OX=29523 GN=DCQ07_05395 PE=4 SV=1	tr|A0A831J1P3|A0A831J1P3_9BACE (+1)	34 kDa	0	0	0	0	0	3	0		0	0	0	0	0	0	0
Aminopeptidase N OS=Bacteroides sp OX=29523 GN=DCQ07_05000 PE=3 SV=1	tr|A0A831J1S0|A0A831J1S0_9BACE (+1)	98 kDa	0	0	4	0	0	0	0		0	0	0	0	0	0	0
DNA gyrase subunit A OS=Bacteroides sp OX=29523 GN=gyrA PE=3 SV=1	tr|A0A831J1S1|A0A831J1S1_9BACE	96 kDa	0	0	31	0	0	0	0		0	0	0	0	0	0	0
Aconitate hydratase A OS=Bacteroides sp OX=29523 GN=DCQ07_08805 PE=4 SV=1	tr|A0A831J1S6|A0A831J1S6_9BACE	81 kDa	0	0	9	12	0	0	0		0	0	0	0	0	0	0
30S ribosomal protein S16 OS=Bacteroides sp OX=29523 GN=rpsP PE=3 SV=1	tr|A0A831J1T5|A0A831J1T5_9BACE	20 kDa	0	0	0	0	0	42	16		0	0	0	0	0	0	0
Crp/Fnr family transcriptional regulator OS=Bacteroides sp OX=29523 GN=DCQ07_00260 PE=4 SV=1	tr|A0A831J1V2|A0A831J1V2_9BACE	26 kDa	0	0	0	0	0	2	2		0	0	0	0	0	0	0
Meso-diaminopimelate D-dehydrogenase OS=Bacteroides sp OX=29523 GN=DCQ07_09055 PE=3 SV=1	tr|A0A831J1V5|A0A831J1V5_9BACE	32 kDa	0	0	0	0	0	3	4		0	0	0	0	0	0	0
TlpA family protein disulfide reductase OS=Bacteroides sp OX=29523 GN=DCQ07_05820 PE=4 SV=1	tr|A0A831J1W1|A0A831J1W1_9BACE	80 kDa	0	0	0	14	0	0	0		0	0	0	0	0	0	0
Gylcosyl hydrolase 115 C-terminal domain-containing protein OS=Bacteroides sp OX=29523 GN=DCQ07_08125 PE=4 SV=1	tr|A0A831J228|A0A831J228_9BACE (+1)	90 kDa	0	0	2	0	0	0	0		0	0	0	0	0	0	0
Pyridoxal phosphate homeostasis protein OS=Bacteroides sp OX=29523 GN=DCY66_00050 PE=3 SV=1	tr|A0A831J247|A0A831J247_9BACE	25 kDa	0	0	0	0	0	2	0		0	0	0	0	0	0	0
S9 family peptidase OS=Bacteroides sp OX=29523 GN=DCY66_12940 PE=4 SV=1	tr|A0A831J264|A0A831J264_9BACE	84 kDa	0	0	7	106	16	0	0		0	0	0	0	0	0	0
Energy transducer TonB OS=Bacteroides sp OX=29523 GN=DCQ07_08695 PE=3 SV=1	tr|A0A831J294|A0A831J294_9BACE	26 kDa	0	0	0	0	0	19	13		0	0	0	0	0	0	0
Glycosyl hydrolase OS=Bacteroides sp OX=29523 GN=DCY66_13250 PE=4 SV=1	tr|A0A831J2A0|A0A831J2A0_9BACE (+1)	89 kDa	0	0	36	0	0	0	0		0	0	0	0	0	0	0
D-aminoacyl-tRNA deacylase OS=Bacteroides sp OX=29523 GN=dtd PE=3 SV=1	tr|A0A831J2C9|A0A831J2C9_9BACE	16 kDa	0	0	0	0	0	0	5		0	0	0	0	0	0	0
SbsA Ig-like domain-containing protein OS=Bacteroides sp OX=29523 GN=DCY66_13555 PE=4 SV=1	tr|A0A831J2E7|A0A831J2E7_9BACE	73 kDa	0	9	5	0	0	0	0		0	0	0	0	0	0	0
30S ribosomal protein S2 OS=Bacteroides sp OX=29523 GN=rpsB PE=3 SV=1	tr|A0A831J2F8|A0A831J2F8_9BACE	31 kDa	0	0	0	0	0	7	7		0	0	0	0	0	0	0
Cyclase OS=Bacteroides sp OX=29523 GN=DCQ07_06855 PE=4 SV=1	tr|A0A831J2G0|A0A831J2G0_9BACE	21 kDa	0	0	0	0	0	13	4		0	0	0	0	0	0	0
Flavin reductase family protein OS=Bacteroides sp OX=29523 GN=DCQ07_06935 PE=4 SV=1	tr|A0A831J2H0|A0A831J2H0_9BACE	20 kDa	0	0	0	0	0	6	0		0	0	0	0	0	0	0
HAD family phosphatase OS=Bacteroides sp OX=29523 GN=DCY66_16955 PE=4 SV=1	tr|A0A831J2H6|A0A831J2H6_9BACE (+1)	23 kDa	0	0	0	0	0	2	0		0	0	0	0	0	0	0
Tetratricopeptide repeat protein OS=Bacteroides sp OX=29523 GN=DCQ07_07670 PE=4 SV=1	tr|A0A831J2H7|A0A831J2H7_9BACE (+1)	31 kDa	0	0	0	0	0	0	2		0	0	0	0	0	0	0
Uracil-DNA glycosylase family protein OS=Bacteroides sp OX=29523 GN=DCQ07_01435 PE=4 SV=1	tr|A0A831J2I2|A0A831J2I2_9BACE	23 kDa	0	0	0	0	0	2	0		0	0	0	0	0	0	0
RagB/SusD family nutrient uptake outer membrane protein OS=Bacteroides sp OX=29523 GN=DCQ07_09595 PE=3 SV=1	tr|A0A831J2L3|A0A831J2L3_9BACE (+1)	86 kDa	0	0	0	3	0	0	0		0	0	0	0	0	0	0
PDZ domain-containing protein OS=Bacteroides sp OX=29523 GN=DCQ07_16690 PE=3 SV=1	tr|A0A831J2M0|A0A831J2M0_9BACE	63 kDa	0	0	0	4	27	3	0		0	0	0	0	0	0	0
dTDP-4-dehydrorhamnose reductase OS=Bacteroides sp OX=29523 GN=rfbD PE=3 SV=1	tr|A0A831J2N1|A0A831J2N1_9BACE	32 kDa	0	0	0	0	0	2	0		0	0	0	0	0	0	0
Peptidyl-tRNA hydrolase OS=Bacteroides sp OX=29523 GN=pth PE=3 SV=1	tr|A0A831J2N4|A0A831J2N4_9BACE	21 kDa	0	0	0	0	0	8	2		0	0	0	0	0	0	0
Phosphoglycerate kinase OS=Bacteroides sp OX=29523 GN=pgk PE=3 SV=1	tr|A0A831J2Q1|A0A831J2Q1_9BACE	44 kDa	0	3	0	0	0	6	7		0	0	0	0	0	0	0
alpha-L-rhamnosidase OS=Bacteroides sp OX=29523 GN=DCQ07_00170 PE=4 SV=1	tr|A0A831J2Q2|A0A831J2Q2_9BACE	150 kDa	0	5	0	0	0	0	0		0	0	0	0	0	0	0
GatB/YqeY domain-containing protein OS=Bacteroides sp OX=29523 GN=DCQ07_02955 PE=4 SV=1	tr|A0A831J2Y0|A0A831J2Y0_9BACE	16 kDa	0	0	0	0	0	0	12		0	0	0	0	0	0	0
S9 family peptidase OS=Bacteroides sp OX=29523 GN=DCQ07_08970 PE=4 SV=1	tr|A0A831J2Y1|A0A831J2Y1_9BACE	83 kDa	0	0	0	187	0	0	0		0	0	0	0	0	0	0
CYTH domain-containing protein OS=Bacteroides sp OX=29523 GN=DCQ07_08225 PE=4 SV=1	tr|A0A831J2Y6|A0A831J2Y6_9BACE	18 kDa	0	0	0	0	0	3	0		0	0	0	0	0	0	0
Histidine phosphatase family protein OS=Bacteroides sp OX=29523 GN=DCQ07_08305 PE=4 SV=1	tr|A0A831J2Z5|A0A831J2Z5_9BACE	19 kDa	0	0	0	0	0	7	0		0	0	0	0	0	0	0
DUF4251 domain-containing protein OS=Bacteroides sp OX=29523 GN=DCQ07_09280 PE=4 SV=1	tr|A0A831J327|A0A831J327_9BACE	20 kDa	0	0	0	0	0	0	20		0	0	0	0	0	0	0
TonB-dependent receptor OS=Bacteroides sp OX=29523 GN=DCQ07_11300 PE=3 SV=1	tr|A0A831J366|A0A831J366_9BACE	113 kDa	0	34	0	0	0	0	0		0	0	0	0	0	0	0
DUF4252 domain-containing protein OS=Bacteroides sp OX=29523 GN=DCQ07_09955 PE=4 SV=1	tr|A0A831J3A9|A0A831J3A9_9BACE	17 kDa	0	0	0	0	0	0	5		0	0	0	0	0	0	0
Linear amide C-N hydrolase OS=Bacteroides sp OX=29523 GN=DCY66_16020 PE=3 SV=1	tr|A0A831J3B2|A0A831J3B2_9BACE	39 kDa	0	0	0	0	0	2	0		0	0	0	0	0	0	0
RNA-binding S4 domain-containing protein OS=Bacteroides sp OX=29523 GN=DCQ07_02305 PE=3 SV=1	tr|A0A831J3D1|A0A831J3D1_9BACE	16 kDa	0	0	0	0	0	0	7		0	0	0	0	0	0	0
Protease OS=Bacteroides sp OX=29523 GN=DCQ07_01525 PE=4 SV=1	tr|A0A831J3F8|A0A831J3F8_9BACE (+1)	19 kDa	0	0	0	0	0	6	6		0	0	0	0	0	0	0
TonB-dependent receptor OS=Bacteroides sp OX=29523 GN=DCQ07_13480 PE=3 SV=1	tr|A0A831J3G2|A0A831J3G2_9BACE	107 kDa	0	25	0	0	0	0	0		0	0	0	0	0	0	0
Sulfate adenylyltransferase subunit 2 OS=Bacteroides sp OX=29523 GN=cysD PE=3 SV=1	tr|A0A831J3G9|A0A831J3G9_9BACE	36 kDa	0	0	9	0	0	0	0		0	0	0	0	0	0	0
NUDIX domain-containing protein OS=Bacteroides sp OX=29523 GN=DCQ07_02780 PE=4 SV=1	tr|A0A831J3J9|A0A831J3J9_9BACE	19 kDa	0	0	0	0	0	6	7		0	0	0	0	0	0	0
Arginine--tRNA ligase OS=Bacteroides sp OX=29523 GN=argS PE=3 SV=1	tr|A0A831J3K0|A0A831J3K0_9BACE	68 kDa	0	0	0	3	51	0	0		0	0	0	0	0	0	0
DJ-1 family protein OS=Bacteroides sp OX=29523 GN=DCQ07_11005 PE=4 SV=1	tr|A0A831J3N3|A0A831J3N3_9BACE	19 kDa	0	0	0	0	0	10	4		0	0	0	0	0	0	0
Peptide deformylase OS=Bacteroides sp OX=29523 GN=def PE=3 SV=1	tr|A0A831J3P6|A0A831J3P6_9BACE (+1)	21 kDa	0	0	0	0	0	11	5		0	0	0	0	0	0	0
NADPH-dependent 7-cyano-7-deazaguanine reductase OS=Bacteroides sp OX=29523 GN=queF PE=3 SV=1	tr|A0A831J3Q1|A0A831J3Q1_9BACE	18 kDa	0	0	0	0	0	0	10		0	0	0	0	0	0	0
3-deoxy-D-manno-octulosonate 8-phosphate phosphatase OS=Bacteroides sp OX=29523 GN=DCQ07_07180 PE=3 SV=1	tr|A0A831J3S1|A0A831J3S1_9BACE	19 kDa	0	0	0	0	0	4	3		0	0	0	0	0	0	0
Alpha-mannosidase OS=Bacteroides sp OX=29523 GN=DCQ07_13270 PE=4 SV=1	tr|A0A831J3X6|A0A831J3X6_9BACE	88 kDa	0	0	25	42	0	0	0		0	0	0	0	0	0	0
Hydrolase OS=Bacteroides sp OX=29523 GN=DCQ07_13450 PE=4 SV=1	tr|A0A831J3Z6|A0A831J3Z6_9BACE	74 kDa	0	0	0	48	51	0	0		0	0	0	0	0	0	0
Glycoside hydrolase OS=Bacteroides sp OX=29523 GN=DCQ07_13765 PE=3 SV=1	tr|A0A831J440|A0A831J440_9BACE (+1)	89 kDa	0	0	4	4	0	0	0		0	0	0	0	0	0	0
Peptidyl-prolyl cis-trans isomerase OS=Bacteroides sp OX=29523 GN=DCQ07_15135 PE=3 SV=1	tr|A0A831J455|A0A831J455_9BACE	21 kDa	0	0	0	0	0	15	6		0	0	0	0	0	0	0
Orotidine 5'-phosphate decarboxylase OS=Bacteroides sp OX=29523 GN=pyrF PE=3 SV=1	tr|A0A831J458|A0A831J458_9BACE	31 kDa	0	0	0	0	0	7	5		0	0	0	0	0	0	0
DUF4369 domain-containing protein OS=Bacteroides sp OX=29523 GN=DCQ07_03230 PE=4 SV=1	tr|A0A831J484|A0A831J484_9BACE	25 kDa	0	0	0	0	0	2	0		0	0	0	0	0	0	0
Porin family protein OS=Bacteroides sp OX=29523 GN=DCQ07_06095 PE=4 SV=1	tr|A0A831J492|A0A831J492_9BACE (+1)	48 kDa	0	0	0	0	0	4	0		0	0	0	0	0	0	0
AhpC/TSA family protein OS=Bacteroides sp OX=29523 GN=DCQ07_15470 PE=4 SV=1	tr|A0A831J497|A0A831J497_9BACE	40 kDa	0	0	0	0	0	6	3		0	0	0	0	0	0	0
DUF4954 domain-containing protein OS=Bacteroides sp OX=29523 GN=DCQ07_13455 PE=4 SV=1	tr|A0A831J4A9|A0A831J4A9_9BACE (+1)	75 kDa	0	0	0	0	6	0	0		0	0	0	0	0	0	0
Ribonuclease R OS=Bacteroides sp OX=29523 GN=rnr PE=3 SV=1	tr|A0A831J4G6|A0A831J4G6_9BACE (+1)	82 kDa	0	0	4	0	0	0	0		0	0	0	0	0	0	0
Acetolactate synthase small subunit OS=Bacteroides sp OX=29523 GN=ilvN PE=3 SV=1	tr|A0A831J4K6|A0A831J4K6_9BACE	21 kDa	0	0	0	0	0	3	0		0	0	0	0	0	0	0
DUF4988 domain-containing protein OS=Bacteroides sp OX=29523 GN=DCQ07_13625 PE=4 SV=1	tr|A0A831J4N3|A0A831J4N3_9BACE	117 kDa	0	0	27	0	0	0	0		0	0	0	0	0	0	0
SsrA-binding protein OS=Bacteroides sp OX=29523 GN=smpB PE=3 SV=1	tr|A0A831J4N5|A0A831J4N5_9BACE	18 kDa	0	0	0	0	0	0	4		0	0	0	0	0	0	0
Beta-galactosidase OS=Bacteroides sp OX=29523 GN=DCQ07_15020 PE=3 SV=1	tr|A0A831J4P1|A0A831J4P1_9BACE	78 kDa	0	0	0	13	7	0	0		0	0	0	0	0	0	0
NAD(P)H nitroreductase OS=Bacteroides sp OX=29523 GN=DCQ07_07165 PE=4 SV=1	tr|A0A831J4P6|A0A831J4P6_9BACE	20 kDa	0	0	0	0	0	7	4		0	0	0	0	0	0	0
Uncharacterized protein OS=Bacteroides sp OX=29523 GN=DCY66_06280 PE=4 SV=1	tr|A0A831J4P7|A0A831J4P7_9BACE (+1)	21 kDa	0	0	0	0	0	0	2		0	0	0	0	0	0	0
Ribosome-associated translation inhibitor RaiA OS=Bacteroides sp OX=29523 GN=raiA PE=4 SV=1	tr|A0A831J4R5|A0A831J4R5_9BACE	11 kDa	0	0	0	0	0	0	2		0	0	0	0	0	0	0
Glycoside hydrolase family 2 protein OS=Bacteroides sp OX=29523 GN=DCQ07_15685 PE=4 SV=1	tr|A0A831J4U1|A0A831J4U1_9BACE	99 kDa	0	0	82	0	0	0	0		0	0	0	0	0	0	0
Tetratricopeptide repeat protein OS=Bacteroides sp OX=29523 GN=DCQ07_06170 PE=4 SV=1	tr|A0A831J4V2|A0A831J4V2_9BACE (+1)	33 kDa	0	0	0	0	0	3	0		0	0	0	0	0	0	0
nicotinate-nucleotide diphosphorylase (carboxylating) OS=Bacteroides sp OX=29523 GN=nadC PE=3 SV=1	tr|A0A831J4V3|A0A831J4V3_9BACE	31 kDa	0	0	0	0	0	5	0		0	0	0	0	0	0	0
DUF2807 domain-containing protein OS=Bacteroides sp OX=29523 GN=DCQ07_15925 PE=4 SV=1	tr|A0A831J4V9|A0A831J4V9_9BACE	29 kDa	0	0	0	3	0	7	6		0	0	0	0	0	0	0
MotA/TolQ/ExbB proton channel family protein OS=Bacteroides sp OX=29523 GN=DCQ07_08715 PE=3 SV=1	tr|A0A831J4X5|A0A831J4X5_9BACE	28 kDa	0	0	0	0	0	3	0		0	0	0	0	0	0	0
Pectate lyase OS=Bacteroides sp OX=29523 GN=pelA PE=4 SV=1	tr|A0A831J4Z2|A0A831J4Z2_9BACE (+1)	82 kDa	0	0	0	28	16	0	0		0	0	0	0	0	0	0
UPF0301 protein DCQ07_08035 OS=Bacteroides sp OX=29523 GN=DCQ07_08035 PE=3 SV=1	tr|A0A831J553|A0A831J553_9BACE	22 kDa	0	0	0	0	0	4	0		0	0	0	0	0	0	0
LemA family protein OS=Bacteroides sp OX=29523 GN=DCQ07_15205 PE=3 SV=1	tr|A0A831J5B1|A0A831J5B1_9BACE	22 kDa	0	0	0	0	0	4	0		0	0	0	0	0	0	0
Hsp20/alpha crystallin family protein OS=Bacteroides sp OX=29523 GN=DCY66_07775 PE=3 SV=1	tr|A0A831J5D5|A0A831J5D5_9BACE	17 kDa	0	0	0	0	0	0	9		0	0	0	0	0	0	0
Beta-N-acetylhexosaminidase OS=Bacteroides sp OX=29523 GN=DCQ07_15700 PE=3 SV=1	tr|A0A831J5H6|A0A831J5H6_9BACE (+1)	77 kDa	0	0	0	4	0	0	0		0	0	0	0	0	0	0
Ribonucleoside-diphosphate reductase OS=Bacteroides sp OX=29523 GN=DCQ07_06865 PE=3 SV=1	tr|A0A831J5T3|A0A831J5T3_9BACE	96 kDa	0	4	11	0	0	0	0		0	0	0	0	0	0	0
Fructose-1,6-bisphosphate aldolase, class II OS=Bacteroides sp OX=29523 GN=fba PE=4 SV=1	tr|A0A831J5V1|A0A831J5V1_9BACE	36 kDa	0	0	0	0	0	22	0		0	0	0	0	0	0	0
Purine nucleoside phosphorylase OS=Bacteroides sp OX=29523 GN=DCQ07_09745 PE=3 SV=1	tr|A0A831J5X8|A0A831J5X8_9BACE	30 kDa	0	0	0	0	0	2	0		0	0	0	0	0	0	0
CinA family protein OS=Bacteroides sp OX=29523 GN=DCQ07_07745 PE=4 SV=1	tr|A0A831J663|A0A831J663_9BACE	18 kDa	0	0	0	0	0	2	11		0	0	0	0	0	0	0
TonB-dependent receptor OS=Bacteroides sp OX=29523 GN=DCY66_09490 PE=3 SV=1	tr|A0A831J673|A0A831J673_9BACE (+1)	92 kDa	0	0	6	0	0	0	0		0	0	0	0	0	0	0
Glycoside hydrolase family 28 protein OS=Bacteroides sp OX=29523 GN=DCQ07_10415 PE=3 SV=1	tr|A0A831J675|A0A831J675_9BACE	66 kDa	0	0	3	0	0	0	0		0	0	0	0	0	0	0
Acyl-CoA thioesterase OS=Bacteroides sp OX=29523 GN=DCQ07_09995 PE=4 SV=1	tr|A0A831J694|A0A831J694_9BACE (+1)	17 kDa	0	0	0	0	0	0	3		0	0	0	0	0	0	0
Occludin OS=Bacteroides sp OX=29523 GN=DCQ07_10655 PE=4 SV=1	tr|A0A831J6B9|A0A831J6B9_9BACE (+1)	21 kDa	0	0	0	0	0	5	4		0	0	0	0	0	0	0
UvrABC system protein B OS=Bacteroides sp OX=29523 GN=uvrB PE=3 SV=1	tr|A0A831J6D2|A0A831J6D2_9BACE (+1)	78 kDa	0	0	0	26	0	0	0		0	0	0	0	0	0	0
Thiol peroxidase OS=Bacteroides sp OX=29523 GN=tpx PE=3 SV=1	tr|A0A831J6F6|A0A831J6F6_9BACE	18 kDa	0	0	0	0	0	8	54		0	0	0	0	0	0	0
TonB-dependent receptor OS=Bacteroides sp OX=29523 GN=DCY66_10660 PE=3 SV=1	tr|A0A831J6T2|A0A831J6T2_9BACE	114 kDa	0	7	0	0	0	0	0		0	0	0	0	0	0	0
DUF4251 domain-containing protein OS=Bacteroides sp OX=29523 GN=DCQ07_09275 PE=4 SV=1	tr|A0A831J6W1|A0A831J6W1_9BACE	20 kDa	0	0	0	0	0	6	42		0	0	0	0	0	0	0
Dipeptidyl-peptidase OS=Bacteroides sp OX=29523 GN=DCQ07_12625 PE=3 SV=1	tr|A0A831J733|A0A831J733_9BACE (+1)	80 kDa	0	0	2	27	8	0	0		0	0	0	0	0	0	0
Elongation factor 4 OS=Bacteroides sp OX=29523 GN=lepA PE=3 SV=1	tr|A0A831J7C6|A0A831J7C6_9BACE	66 kDa	0	0	0	2	19	0	0		0	0	0	0	0	0	0
DUF4375 domain-containing protein OS=Bacteroides sp OX=29523 GN=DCQ07_13985 PE=4 SV=1	tr|A0A831J7J4|A0A831J7J4_9BACE	20 kDa	0	0	0	0	0	0	8		0	0	0	0	0	0	0
Peptidase M23 OS=Bacteroides sp OX=29523 GN=DCQ07_10760 PE=4 SV=1	tr|A0A831J7K3|A0A831J7K3_9BACE	69 kDa	0	0	0	4	35	0	0		0	0	0	0	0	0	0
Alpha-L-arabinofuranosidase OS=Bacteroides sp OX=29523 GN=DCQ07_11080 PE=3 SV=1	tr|A0A831J7Q7|A0A831J7Q7_9BACE (+1)	92 kDa	0	0	19	0	0	0	0		0	0	0	0	0	0	0
SusC/RagA family protein OS=Bacteroides sp OX=29523 GN=DCY66_12880 PE=3 SV=1	tr|A0A831J7U3|A0A831J7U3_9BACE	114 kDa	0	6	0	0	0	0	0		0	0	0	0	0	0	0
Beta-hexosaminidase OS=Bacteroides sp OX=29523 GN=DCY66_13040 PE=3 SV=1	tr|A0A831J7W7|A0A831J7W7_9BACE	87 kDa	0	0	20	8	0	0	0		0	0	0	0	0	0	0
DUF4494 domain-containing protein OS=Bacteroides sp OX=29523 GN=DCY66_00045 PE=4 SV=1	tr|A0A831J7X3|A0A831J7X3_9BACE	18 kDa	0	0	0	0	0	0	3		0	0	0	0	0	0	0
RagB/SusD family nutrient uptake outer membrane protein OS=Bacteroides sp OX=29523 GN=DCQ07_15005 PE=3 SV=1	tr|A0A831J805|A0A831J805_9BACE	74 kDa	0	0	0	0	26	0	0		0	0	0	0	0	0	0
DUF4922 domain-containing protein OS=Bacteroides sp OX=29523 GN=DCQ07_11720 PE=4 SV=1	tr|A0A831J811|A0A831J811_9BACE	95 kDa	0	0	16	0	0	0	0		0	0	0	0	0	0	0
Phosphoribosylglycinamide formyltransferase OS=Bacteroides sp OX=29523 GN=purN PE=3 SV=1	tr|A0A831J846|A0A831J846_9BACE	21 kDa	0	0	0	0	0	3	0		0	0	0	0	0	0	0
Uncharacterized protein OS=Bacteroides sp OX=29523 GN=DCY66_13575 PE=4 SV=1	tr|A0A831J857|A0A831J857_9BACE	21 kDa	0	0	0	0	0	22	12		0	0	0	0	0	0	0
Molecular chaperone DnaK OS=Bacteroides sp OX=29523 GN=DCQ07_07065 PE=4 SV=1	tr|A0A831J8H1|A0A831J8H1_9BACE	14 kDa	0	0	0	0	0	2	12		0	0	0	0	0	0	0
TrmH family RNA methyltransferase OS=Bacteroides sp OX=29523 GN=DCQ07_16220 PE=4 SV=1	tr|A0A831J8J1|A0A831J8J1_9BACE	20 kDa	0	0	0	0	0	9	2		0	0	0	0	0	0	0
6,7-dimethyl-8-ribityllumazine synthase OS=Bacteroides sp OX=29523 GN=ribH PE=3 SV=1	tr|A0A831J8L3|A0A831J8L3_9BACE	18 kDa	0	0	0	0	0	0	8		0	0	0	0	0	0	0
C4-type zinc ribbon domain-containing protein OS=Bacteroides sp OX=29523 GN=DCQ07_13135 PE=4 SV=1	tr|A0A831J8M5|A0A831J8M5_9BACE	31 kDa	0	0	0	0	0	0	2		0	0	0	0	0	0	0
Cof-type HAD-IIB family hydrolase OS=Bacteroides sp OX=29523 GN=DCQ07_13385 PE=4 SV=1	tr|A0A831J8R7|A0A831J8R7_9BACE	30 kDa	0	0	0	0	0	2	0		0	0	0	0	0	0	0
DUF1573 domain-containing protein OS=Bacteroides sp OX=29523 GN=DCY66_14970 PE=4 SV=1	tr|A0A831J8T1|A0A831J8T1_9BACE	15 kDa	0	0	0	0	0	4	9		0	0	0	0	0	0	0
4-alpha-glucanotransferase OS=Bacteroides sp OX=29523 GN=DCY66_15050 PE=4 SV=1	tr|A0A831J8U0|A0A831J8U0_9BACE	75 kDa	0	0	0	0	3	0	0		0	0	0	0	0	0	0
Tetratricopeptide repeat protein OS=Bacteroides sp OX=29523 GN=DCY66_04125 PE=4 SV=1	tr|A0A831J8V5|A0A831J8V5_9BACE	77 kDa	0	0	0	101	10	0	0		0	0	0	0	0	0	0
Glycine cleavage system H protein OS=Bacteroides sp OX=29523 GN=gcvH PE=3 SV=1	tr|A0A831J929|A0A831J929_9BACE	14 kDa	0	0	0	0	0	0	3		0	0	0	0	0	0	0
Ribosomal RNA large subunit methyltransferase H OS=Bacteroides sp OX=29523 GN=rlmH PE=3 SV=1	tr|A0A831J936|A0A831J936_9BACE	18 kDa	0	0	0	0	0	0	8		0	0	0	0	0	0	0
MarR family transcriptional regulator OS=Bacteroides sp OX=29523 GN=DCQ07_10955 PE=4 SV=1	tr|A0A831J966|A0A831J966_9BACE	17 kDa	0	0	0	0	0	0	6		0	0	0	0	0	0	0
Corrinoid adenosyltransferase OS=Bacteroides sp OX=29523 GN=DCQ07_14495 PE=3 SV=1	tr|A0A831J999|A0A831J999_9BACE	21 kDa	0	0	0	0	0	3	3		0	0	0	0	0	0	0
Adenine phosphoribosyltransferase OS=Bacteroides sp OX=29523 GN=apt PE=3 SV=1	tr|A0A831J9B5|A0A831J9B5_9BACE	19 kDa	0	0	0	0	0	5	3		0	0	0	0	0	0	0
Protein GrpE OS=Bacteroides sp OX=29523 GN=grpE PE=3 SV=1	tr|A0A831J9C5|A0A831J9C5_9BACE	24 kDa	0	0	0	0	0	4	4		0	0	0	0	0	0	0
RagB/SusD family nutrient uptake outer membrane protein OS=Bacteroides sp OX=29523 GN=DCY66_01270 PE=3 SV=1	tr|A0A831J9J5|A0A831J9J5_9BACE	79 kDa	0	0	0	6	0	0	0		0	0	0	0	0	0	0
SusD/RagB family nutrient-binding outer membrane lipoprotein OS=Bacteroides sp OX=29523 GN=DCY66_07300 PE=4 SV=1	tr|A0A831J9M7|A0A831J9M7_9BACE	72 kDa	0	0	0	0	4	0	0		0	0	0	0	0	0	0
Aminopeptidase P family protein OS=Bacteroides sp OX=29523 GN=DCY66_17060 PE=3 SV=1	tr|A0A831J9P1|A0A831J9P1_9BACE (+1)	67 kDa	0	0	0	0	3	0	0		0	0	0	0	0	0	0
DUF4251 domain-containing protein OS=Bacteroides sp OX=29523 GN=DCY66_07535 PE=4 SV=1	tr|A0A831J9Q1|A0A831J9Q1_9BACE	18 kDa	0	0	0	0	0	5	14		0	0	0	0	0	0	0
OmpH family outer membrane protein OS=Bacteroides sp OX=29523 GN=DCQ07_16915 PE=3 SV=1	tr|A0A831J9Q7|A0A831J9Q7_9BACE	19 kDa	0	0	0	0	0	62	301		0	0	0	0	0	0	0
Glucosamine-6-phosphate deaminase OS=Bacteroides sp OX=29523 GN=DCQ07_15775 PE=4 SV=1	tr|A0A831J9U5|A0A831J9U5_9BACE	75 kDa	0	0	0	13	51	0	0		0	0	0	0	0	0	0
TonB-dependent receptor OS=Bacteroides sp OX=29523 GN=DCY66_10190 PE=3 SV=1	tr|A0A831JAC5|A0A831JAC5_9BACE (+1)	78 kDa	0	0	0	0	3	0	0		0	0	0	0	0	0	0
Orotate phosphoribosyltransferase OS=Bacteroides sp OX=29523 GN=pyrE PE=3 SV=1	tr|A0A831JAD7|A0A831JAD7_9BACE	23 kDa	0	0	0	0	0	17	4		0	0	0	0	0	0	0
Acyl-CoA dehydrogenase OS=Bacteroides sp OX=29523 GN=DCQ07_02845 PE=3 SV=1	tr|A0A831JAF6|A0A831JAF6_9BACE	64 kDa	0	0	0	0	7	0	0		0	0	0	0	0	0	0
Chromosome partitioning protein ParA OS=Bacteroides sp OX=29523 GN=DCQ07_04100 PE=4 SV=1	tr|A0A831JAT2|A0A831JAT2_9BACE	33 kDa	0	0	0	0	0	0	3		0	0	0	0	0	0	0
Hydrophobe/amphiphile efflux-1 family RND transporter OS=Bacteroides sp OX=29523 GN=DCY66_04535 PE=3 SV=1	tr|A0A831JAU3|A0A831JAU3_9BACE	117 kDa	0	5	3	0	0	3	0		0	0	0	0	0	0	0
DUF4923 domain-containing protein OS=Bacteroides sp OX=29523 GN=DCY66_05330 PE=4 SV=1	tr|A0A831JB72|A0A831JB72_9BACE (+1)	21 kDa	0	0	0	0	0	3	0		0	0	0	0	0	0	0
Uncharacterized protein OS=Bacteroides sp OX=29523 GN=DCY66_13565 PE=4 SV=1	tr|A0A831JB76|A0A831JB76_9BACE	31 kDa	0	0	0	0	0	3	4		0	0	0	0	0	0	0
Histidine biosynthesis bifunctional protein HisIE OS=Bacteroides sp OX=29523 GN=hisI PE=3 SV=1	tr|A0A831JB84|A0A831JB84_9BACE	23 kDa	0	0	0	0	0	5	2		0	0	0	0	0	0	0
Alpha-L-fucosidase OS=Bacteroides sp OX=29523 GN=DCY66_14125 PE=4 SV=1	tr|A0A831JBC3|A0A831JBC3_9BACE (+1)	77 kDa	0	0	0	15	43	0	0		0	0	0	0	0	0	0
ATPase OS=Bacteroides sp OX=29523 GN=DCQ07_07705 PE=4 SV=1	tr|A0A831JBD3|A0A831JBD3_9BACE	37 kDa	0	0	0	0	0	6	4		0	0	0	0	0	0	0
N5-carboxyaminoimidazole ribonucleotide mutase OS=Bacteroides sp OX=29523 GN=purE PE=3 SV=1	tr|A0A831JBP6|A0A831JBP6_9BACE (+1)	18 kDa	0	0	0	0	0	0	5		0	0	0	0	0	0	0
Superoxide dismutase OS=Bacteroides sp OX=29523 GN=DCY66_15865 PE=3 SV=1	tr|A0A831JBR4|A0A831JBR4_9BACE (+1)	23 kDa	0	0	0	0	0	17	11		0	0	0	0	0	0	0
OmpA-like domain-containing protein OS=Bacteroides sp OX=29523 GN=DCQ07_02525 PE=4 SV=1	tr|A0A831JBS3|A0A831JBS3_9BACE	44 kDa	0	0	0	0	0	12	6		0	0	0	0	0	0	0
3,4-dihydroxy-2-butanone 4-phosphate synthase OS=Bacteroides sp OX=29523 GN=ribB PE=3 SV=1	tr|A0A831JBV2|A0A831JBV2_9BACE	22 kDa	0	0	0	0	0	4	5		0	0	0	0	0	0	0
Histidine decarboxylase OS=Bacteroides sp OX=29523 GN=DCQ07_02840 PE=4 SV=1	tr|A0A831JBX2|A0A831JBX2_9BACE	22 kDa	0	0	0	0	0	9	8		0	0	0	0	0	0	0
DUF2723 domain-containing protein OS=Bacteroides sp OX=29523 GN=DCY66_08710 PE=4 SV=1	tr|A0A831JBY6|A0A831JBY6_9BACE	129 kDa	0	0	3	0	0	0	0		0	0	0	0	0	0	0
Efflux RND transporter periplasmic adaptor subunit OS=Bacteroides sp OX=29523 GN=DCY66_04530 PE=3 SV=1	tr|A0A831JC99|A0A831JC99_9BACE	44 kDa	0	0	0	0	0	3	4		0	0	0	0	0	0	0
Biosynthetic arginine decarboxylase OS=Bacteroides sp OX=29523 GN=speA PE=3 SV=1	tr|A0A831JCA0|A0A831JCA0_9BACE	71 kDa	0	0	0	0	17	0	0		0	0	0	0	0	0	0
Aminotransferase OS=Bacteroides sp OX=29523 GN=DCY66_10365 PE=3 SV=1	tr|A0A831JCA8|A0A831JCA8_9BACE (+1)	45 kDa	0	0	12	0	0	0	0		0	0	0	0	0	0	0
2,3-bisphosphoglycerate-dependent phosphoglycerate mutase OS=Bacteroides sp OX=29523 GN=gpmA PE=3 SV=1	tr|A0A831JCE8|A0A831JCE8_9BACE	29 kDa	0	0	0	0	0	4	4		0	0	0	0	0	0	0
Vitellogenin II OS=Bacteroides sp OX=29523 GN=DCY66_04945 PE=4 SV=1	tr|A0A831JCF2|A0A831JCF2_9BACE	52 kDa	0	0	0	0	0	3	7		0	0	0	0	0	0	0
Transketolase OS=Bacteroides sp OX=29523 GN=DCQ07_14705 PE=3 SV=1	tr|A0A831JCG4|A0A831JCG4_9BACE	72 kDa	0	0	0	52	72	3	0		0	0	0	0	0	0	0
Flavin reductase OS=Bacteroides sp OX=29523 GN=DCY66_00525 PE=4 SV=1	tr|A0A831JCH2|A0A831JCH2_9BACE	20 kDa	0	0	0	0	0	4	5		0	0	0	0	0	0	0
Alpha-glucuronidase OS=Bacteroides sp OX=29523 GN=DCY66_12335 PE=4 SV=1	tr|A0A831JCR8|A0A831JCR8_9BACE	77 kDa	0	0	0	0	4	0	0		0	0	0	0	0	0	0
Outer membrane protein beta-barrel domain-containing protein OS=Bacteroides sp OX=29523 GN=DCY66_01610 PE=4 SV=1	tr|A0A831JCY6|A0A831JCY6_9BACE (+1)	23 kDa	0	0	0	0	0	20	9		0	0	0	0	0	0	0
DUF1599 domain-containing protein OS=Bacteroides sp OX=29523 GN=DCQ07_10980 PE=4 SV=1	tr|A0A831JD07|A0A831JD07_9BACE	21 kDa	0	0	0	0	0	18	5		0	0	0	0	0	0	0
DNA topoisomerase OS=Bacteroides sp OX=29523 GN=DCY66_06685 PE=3 SV=1	tr|A0A831JD14|A0A831JD14_9BACE	80 kDa	0	0	0	13	0	0	0		0	0	0	0	0	0	0
DUF349 domain-containing protein OS=Bacteroides sp OX=29523 GN=DCY66_06855 PE=4 SV=1	tr|A0A831JD41|A0A831JD41_9BACE	70 kDa	0	0	0	0	9	0	0		0	0	0	0	0	0	0
23S rRNA (Uracil(1939)-C(5))-methyltransferase RlmD OS=Bacteroides sp OX=29523 GN=DCY66_02085 PE=3 SV=1	tr|A0A831JD66|A0A831JD66_9BACE (+1)	54 kDa	0	0	0	2	0	0	0		0	0	0	0	0	0	0
Alpha-N-acetylglucosaminidase OS=Bacteroides sp OX=29523 GN=DCQ07_13440 PE=4 SV=1	tr|A0A831JD76|A0A831JD76_9BACE	83 kDa	0	0	0	5	4	0	0		0	0	0	0	0	0	0
N-acetyltransferase OS=Bacteroides sp OX=29523 GN=DCY66_08365 PE=4 SV=1	tr|A0A831JDM9|A0A831JDM9_9BACE	20 kDa	0	0	0	0	0	7	12		0	0	0	0	0	0	0
Heme-binding protein OS=Bacteroides sp OX=29523 GN=DCY66_10185 PE=4 SV=1	tr|A0A831JDQ8|A0A831JDQ8_9BACE (+1)	45 kDa	0	0	0	0	0	3	0		0	0	0	0	0	0	0
Aminopeptidase OS=Bacteroides sp OX=29523 GN=DCQ07_01490 PE=3 SV=1	tr|A0A831JDU6|A0A831JDU6_9BACE	46 kDa	0	0	0	3	0	0	2		0	0	0	0	0	0	0
HAD family hydrolase OS=Bacteroides sp OX=29523 GN=DCY66_10570 PE=4 SV=1	tr|A0A831JDX0|A0A831JDX0_9BACE	24 kDa	0	0	0	0	0	4	3		0	0	0	0	0	0	0
Methylmalonyl-CoA epimerase OS=Bacteroides sp OX=29523 GN=mce PE=3 SV=1	tr|A0A831JDX9|A0A831JDX9_9BACE	15 kDa	0	0	0	0	0	0	2		0	0	0	0	0	0	0
Glycoside hydrolase family 92 protein OS=Bacteroides sp OX=29523 GN=DCY66_09255 PE=4 SV=1	tr|A0A831JDZ1|A0A831JDZ1_9BACE	85 kDa	0	0	5	123	12	2	0		0	0	0	0	0	0	0
adenosylhomocysteine nucleosidase OS=Bacteroides sp OX=29523 GN=DCY66_11115 PE=4 SV=1	tr|A0A831JE52|A0A831JE52_9BACE	26 kDa	0	0	0	0	0	10	7		0	0	0	0	0	0	0
DNA mismatch repair protein MutS OS=Bacteroides sp OX=29523 GN=mutS PE=3 SV=1	tr|A0A831JE85|A0A831JE85_9BACE	98 kDa	0	0	4	0	0	0	0		0	0	0	0	0	0	0
Pyrophosphate--fructose 6-phosphate 1-phosphotransferase OS=Bacteroides sp OX=29523 GN=pfp PE=3 SV=1	tr|A0A831JED1|A0A831JED1_9BACE	60 kDa	0	0	5	3	5	0	0		0	0	0	0	0	0	0
2-oxoglutarate oxidoreductase OS=Bacteroides sp OX=29523 GN=DCY66_04985 PE=4 SV=1	tr|A0A831JEE4|A0A831JEE4_9BACE (+1)	28 kDa	0	0	0	0	0	2	0		0	0	0	0	0	0	0
Ribosome maturation factor RimP OS=Bacteroides sp OX=29523 GN=rimP PE=3 SV=1	tr|A0A831JEF5|A0A831JEF5_9BACE	18 kDa	0	0	0	0	0	11	10		0	0	0	0	0	0	0
Glycosyhydrolase OS=Bacteroides sp OX=29523 GN=DCY66_12330 PE=4 SV=1	tr|A0A831JEW6|A0A831JEW6_9BACE	99 kDa	0	0	6	0	0	0	0		0	0	0	0	0	0	0
Glycine zipper family protein OS=Bacteroides sp OX=29523 GN=DCQ07_09950 PE=4 SV=1	tr|A0A831JEY2|A0A831JEY2_9BACE	24 kDa	0	0	0	0	0	2	0		0	0	0	0	0	0	0
YhcH/YjgK/YiaL family protein OS=Bacteroides sp OX=29523 GN=DCQ07_13175 PE=4 SV=1	tr|A0A831JF09|A0A831JF09_9BACE	16 kDa	0	0	0	0	0	0	15		0	0	0	0	0	0	0
SusC/RagA family TonB-linked outer membrane protein OS=Bacteroides sp OX=29523 GN=DCY66_13480 PE=3 SV=1	tr|A0A831JF23|A0A831JF23_9BACE	112 kDa	0	5	0	0	0	0	0		0	0	0	0	0	0	0
DUF3108 domain-containing protein OS=Bacteroides sp OX=29523 GN=DCY66_13560 PE=4 SV=1	tr|A0A831JF33|A0A831JF33_9BACE	31 kDa	0	0	0	0	0	4	0		0	0	0	0	0	0	0
SusC/RagA family TonB-linked outer membrane protein OS=Bacteroides sp OX=29523 GN=DCY66_07280 PE=4 SV=1	tr|A0A831JF84|A0A831JF84_9BACE	115 kDa	0	34	0	0	0	0	0		0	0	0	0	0	0	0
Dihydroorotate dehydrogenase-like protein OS=Bacteroides sp OX=29523 GN=DCY66_00055 PE=4 SV=1	tr|A0A831JFG8|A0A831JFG8_9BACE	36 kDa	0	0	13	16	5	0	0		0	0	0	0	0	0	0
RNA-binding transcriptional accessory protein OS=Bacteroides sp OX=29523 GN=DCY66_00130 PE=4 SV=1	tr|A0A831JFH5|A0A831JFH5_9BACE	80 kDa	0	0	0	7	0	0	0		0	0	0	0	0	0	0
Beta-N-acetylhexosaminidase OS=Bacteroides sp OX=29523 GN=DCY66_14215 PE=3 SV=1	tr|A0A831JFH8|A0A831JFH8_9BACE (+1)	86 kDa	0	0	7	0	0	3	0		0	0	0	0	0	0	0
DUF5703 domain-containing protein OS=Bacteroides sp OX=29523 GN=DCY66_08505 PE=4 SV=1	tr|A0A831JFP0|A0A831JFP0_9BACE (+1)	86 kDa	0	0	4	31	5	0	0		0	0	0	0	0	0	0
Mannose-6-phosphate isomerase OS=Bacteroides sp OX=29523 GN=DCY66_15455 PE=4 SV=1	tr|A0A831JFS0|A0A831JFS0_9BACE (+1)	36 kDa	0	0	0	0	0	0	2		0	0	0	0	0	0	0
S9 family peptidase OS=Bacteroides sp OX=29523 GN=DCY66_08995 PE=4 SV=1	tr|A0A831JFT5|A0A831JFT5_9BACE	91 kDa	0	0	29	0	0	0	0		0	0	0	0	0	0	0
4-hydroxy-3-methylbut-2-en-1-yl diphosphate synthase (flavodoxin) OS=Bacteroides sp OX=29523 GN=ispG PE=3 SV=1	tr|A0A831JFT6|A0A831JFT6_9BACE	68 kDa	0	0	0	0	9	0	0		0	0	0	0	0	0	0
Polyribonucleotide nucleotidyltransferase OS=Bacteroides sp OX=29523 GN=pnp PE=3 SV=1	tr|A0A831JFU2|A0A831JFU2_9BACE	79 kDa	0	0	38	71	5	0	0		0	0	0	0	0	0	0
Vitamin B12-dependent ribonucleotide reductase OS=Bacteroides sp OX=29523 GN=DCQ07_05360 PE=3 SV=1	tr|A0A831JG93|A0A831JG93_9BACE	96 kDa	0	8	49	8	0	0	0		0	0	0	0	0	0	0
O-GlcNAcase OS=Bacteroides sp OX=29523 GN=DCY66_10400 PE=4 SV=1	tr|A0A831JG97|A0A831JG97_9BACE	85 kDa	0	0	0	31	0	0	0		0	0	0	0	0	0	0
M3 family peptidase OS=Bacteroides sp OX=29523 GN=DCY66_16355 PE=3 SV=1	tr|A0A831JGB5|A0A831JGB5_9BACE	78 kDa	0	0	0	54	14	0	0		0	0	0	0	0	0	0
2,3-bisphosphoglycerate-independent phosphoglycerate mutase OS=Bacteroides sp OX=29523 GN=gpmI PE=3 SV=1	tr|A0A831JGC8|A0A831JGC8_9BACE	56 kDa	0	3	3	3	3	0	0		0	0	0	0	0	0	0
ATP-dependent Clp protease ATP-binding subunit OS=Bacteroides sp OX=29523 GN=DCY66_02370 PE=3 SV=1	tr|A0A831JGD5|A0A831JGD5_9BACE	94 kDa	0	0	32	29	0	0	0		0	0	0	0	0	0	0
Outer membrane lipoprotein carrier protein LolA OS=Bacteroides sp OX=29523 GN=DCY66_16670 PE=4 SV=1	tr|A0A831JGE9|A0A831JGE9_9BACE	23 kDa	0	0	0	0	0	4	3		0	0	0	0	0	0	0
Threonylcarbamoyl-AMP synthase OS=Bacteroides sp OX=29523 GN=DCQ07_06070 PE=4 SV=1	tr|A0A831JGF5|A0A831JGF5_9BACE	21 kDa	0	0	0	0	0	8	3		0	0	0	0	0	0	0
Methionine--tRNA ligase OS=Bacteroides sp OX=29523 GN=metG PE=3 SV=1	tr|A0A831JGI7|A0A831JGI7_9BACE	78 kDa	0	0	0	42	39	0	0		0	0	0	0	0	0	0
Outer membrane protein assembly factor BamA OS=Bacteroides sp OX=29523 GN=bamA PE=4 SV=1	tr|A0A831JGK1|A0A831JGK1_9BACE	101 kDa	0	0	12	0	0	0	0		0	0	0	0	0	0	0
Nitroreductase family protein OS=Bacteroides sp OX=29523 GN=DCQ07_09730 PE=4 SV=1	tr|A0A831JGM2|A0A831JGM2_9BACE	23 kDa	0	0	0	0	0	3	3		0	0	0	0	0	0	0
DNA helicase OS=Bacteroides sp OX=29523 GN=recQ PE=3 SV=1	tr|A0A831JGP0|A0A831JGP0_9BACE	82 kDa	0	0	20	76	6	0	0		0	0	0	0	0	0	0
N-acetyltransferase OS=Bacteroides sp OX=29523 GN=DCQ07_08740 PE=4 SV=1	tr|A0A831JGQ6|A0A831JGQ6_9BACE	21 kDa	0	0	0	0	0	3	0		0	0	0	0	0	0	0
GAF domain-containing protein OS=Bacteroides sp OX=29523 GN=DCY66_07365 PE=4 SV=1	tr|A0A831JGZ3|A0A831JGZ3_9BACE	18 kDa	0	0	0	0	0	0	3		0	0	0	0	0	0	0
Translation initiation factor IF-3 OS=Bacteroides sp OX=29523 GN=infC PE=3 SV=1	tr|A0A831JH13|A0A831JH13_9BACE	23 kDa	0	0	0	0	0	8	8		0	0	0	0	0	0	0
Excinuclease ABC subunit UvrA OS=Bacteroides sp OX=29523 GN=DCY66_14330 PE=4 SV=1	tr|A0A831JHH8|A0A831JHH8_9BACE	106 kDa	0	29	0	0	0	0	0		0	0	0	0	0	0	0
1-(5-phosphoribosyl)-5-[(5-phosphoribosylamino)methylideneamino] imidazole-4-carboxamide isomerase OS=Bacteroides sp OX=29523 GN=hisA PE=3 SV=1	tr|A0A831JHL3|A0A831JHL3_9BACE	27 kDa	0	0	0	0	0	3	0		0	0	0	0	0	0	0
Single-stranded DNA-binding protein OS=Bacteroides sp OX=29523 GN=DCY66_09075 PE=3 SV=1	tr|A0A831JHM1|A0A831JHM1_9BACE (+1)	17 kDa	0	0	0	0	0	0	6		0	0	0	0	0	0	0
Uncharacterized protein OS=Bacteroides sp OX=29523 GN=DCY66_14870 PE=4 SV=1	tr|A0A831JHN9|A0A831JHN9_9BACE	15 kDa	0	0	0	0	0	5	4		0	0	0	0	0	0	0
Ferritin OS=Bacteroides sp OX=29523 GN=DCY66_14945 PE=3 SV=1	tr|A0A831JHP7|A0A831JHP7_9BACE	18 kDa	0	0	0	0	0	0	11		0	0	0	0	0	0	0
Hsp20/alpha crystallin family protein OS=Bacteroides sp OX=29523 GN=DCQ07_07620 PE=3 SV=1	tr|A0A831JI16|A0A831JI16_9BACE	17 kDa	0	0	0	0	0	0	32		0	0	0	0	0	0	0
HTH domain-containing protein OS=Bacteroides sp OX=29523 GN=DCY66_10330 PE=4 SV=1	tr|A0A831JI47|A0A831JI47_9BACE	17 kDa	0	0	0	0	0	0	8		0	0	0	0	0	0	0
dTDP-4-dehydrorhamnose 3,5-epimerase OS=Bacteroides sp OX=29523 GN=rfbC PE=3 SV=1	tr|A0A831JI48|A0A831JI48_9BACE	22 kDa	0	0	0	0	0	9	6		0	0	0	0	0	0	0
Alanine--tRNA ligase OS=Bacteroides sp OX=29523 GN=alaS PE=3 SV=1	tr|A0A831JIA4|A0A831JIA4_9BACE	97 kDa	0	13	90	3	0	0	0		0	0	0	0	0	0	0
Glutathione peroxidase OS=Bacteroides sp OX=29523 GN=DCY66_17530 PE=3 SV=1	tr|A0A831JIK8|A0A831JIK8_9BACE	20 kDa	0	0	0	0	0	4	5		0	0	0	0	0	0	0
Acetyl xylan esterase domain-containing protein OS=Bacteroides sp OX=29523 GN=DCY66_11970 PE=4 SV=1	tr|A0A831JIT0|A0A831JIT0_9BACE	75 kDa	0	0	0	6	11	0	0		0	0	0	0	0	0	0
Riboflavin synthase OS=Bacteroides sp OX=29523 GN=DCY66_08610 PE=4 SV=1	tr|A0A831JIZ4|A0A831JIZ4_9BACE	23 kDa	0	0	0	0	0	19	2		0	0	0	0	0	0	0
TlpA family protein disulfide reductase OS=Bacteroides sp OX=29523 GN=DCY66_09100 PE=4 SV=1	tr|A0A831JJ51|A0A831JJ51_9BACE	20 kDa	0	0	0	0	0	0	26		0	0	0	0	0	0	0
Xylosidase OS=Bacteroides sp OX=29523 GN=DCY66_13245 PE=3 SV=1	tr|A0A831JJC7|A0A831JJC7_9BACE	95 kDa	0	0	3	0	0	0	0		0	0	0	0	0	0	0
Outer membrane lipoprotein carrier protein LolA OS=Bacteroides sp OX=29523 GN=DCY66_13630 PE=4 SV=1	tr|A0A831JJI0|A0A831JJI0_9BACE	25 kDa	0	0	0	0	0	4	3		0	0	0	0	0	0	0
DUF4924 domain-containing protein OS=Bacteroides sp OX=29523 GN=DCQ07_05965 PE=4 SV=1	tr|A0A831JJR8|A0A831JJR8_9BACE	21 kDa	0	0	0	0	0	4	2		0	0	0	0	0	0	0
Hypoxanthine phosphoribosyltransferase OS=Bacteroides sp OX=29523 GN=hpt PE=3 SV=1	tr|A0A831JJT5|A0A831JJT5_9BACE	20 kDa	0	0	0	0	0	6	0		0	0	0	0	0	0	0
SufE family protein OS=Bacteroides sp OX=29523 GN=DCY66_11290 PE=3 SV=1	tr|A0A831JJZ2|A0A831JJZ2_9BACE	16 kDa	0	0	0	0	0	0	6		0	0	0	0	0	0	0
Clostripain OS=Bacteroides sp OX=29523 GN=DCY66_14875 PE=4 SV=1	tr|A0A831JJZ3|A0A831JJZ3_9BACE	47 kDa	0	0	0	0	0	0	6		0	0	0	0	0	0	0
Threonyl/alanyl tRNA synthetase SAD domain-containing protein OS=Bacteroides sp OX=29523 GN=DCY66_16015 PE=4 SV=1	tr|A0A831JKE9|A0A831JKE9_9BACE	18 kDa	0	0	0	0	0	4	11		0	0	0	0	0	0	0
Transcription termination factor Rho OS=Bacteroides sp OX=29523 GN=rho PE=3 SV=1	tr|A0A831JKI0|A0A831JKI0_9BACE	74 kDa	0	0	13	0	0	0	0		0	0	0	0	0	0	0
Acyl carrier protein OS=Bacteroides sp OX=29523 GN=acpP PE=3 SV=1	tr|A0A831JKT3|A0A831JKT3_9BACE	8 kDa	0	0	0	0	0	3	10		0	0	0	0	0	0	0
Peptidylprolyl isomerase OS=Bacteroides sp OX=29523 GN=DCQ07_15095 PE=4 SV=1	tr|A0A831JKW1|A0A831JKW1_9BACE	79 kDa	0	0	0	7	0	0	0		0	0	0	0	0	0	0
Uncharacterized protein OS=Bacteroides sp OX=29523 GN=DCQ07_05840 PE=4 SV=1	tr|A0A831JKZ8|A0A831JKZ8_9BACE	22 kDa	0	0	0	0	0	6	4		0	0	0	0	0	0	0
L-asparaginase 2 OS=Bacteroides sp OX=29523 GN=DCY66_15140 PE=3 SV=1	tr|A0A831JLB1|A0A831JLB1_9BACE	38 kDa	0	0	0	0	0	14	14		0	0	0	0	0	0	0
OmpH family outer membrane protein OS=Bacteroides sp OX=29523 GN=DCY66_17150 PE=3 SV=1	tr|A0A831JLW7|A0A831JLW7_9BACE	19 kDa	0	0	0	0	0	10	64		0	0	0	0	0	0	0
PD-(D/E)XK nuclease family protein OS=Bacteroides sp OX=29523 GN=DCY66_17560 PE=4 SV=1	tr|A0A831JM07|A0A831JM07_9BACE	111 kDa	0	17	0	0	0	0	0		0	0	0	0	0	0	0
Formate acetyltransferase OS=Bacteroides sp OX=29523 GN=pflB PE=3 SV=1	tr|A0A831JPB8|A0A831JPB8_9BACE	84 kDa	0	0	5	60	7	0	0		0	0	0	0	0	0	0
Dipeptidyl-peptidase OS=Bacteroides sp OX=29523 GN=DEB68_07220 PE=3 SV=1	tr|A0A831JT74|A0A831JT74_9BACE	82 kDa	0	0	0	21	3	0	0		0	0	0	0	0	0	0
Chaperone protein ClpB OS=Bacteroides sp OX=29523 GN=clpB PE=3 SV=1	tr|A0A831N671|A0A831N671_9BACE	97 kDa	0	4	211	17	9	0	0		0	0	0	0	0	0	0
S9 family peptidase OS=Bacteroides sp OX=29523 GN=DCQ07_04705 PE=4 SV=1	tr|A0A831N6M0|A0A831N6M0_9BACE (+1)	94 kDa	0	15	44	0	0	0	0		0	0	0	0	0	0	0
Lon protease OS=Bacteroides sp OX=29523 GN=lon PE=2 SV=1	tr|A0A831N6S2|A0A831N6S2_9BACE	93 kDa	0	0	25	0	0	0	0		0	0	0	0	0	0	0
TonB-dependent receptor OS=Bacteroides sp OX=29523 GN=DCQ07_06880 PE=3 SV=1	tr|A0A831N6Z6|A0A831N6Z6_9BACE	86 kDa	0	0	0	0	0	0	4		0	0	0	0	0	0	0
Nucleoside deaminase OS=Bacteroides sp OX=29523 GN=DCQ07_08640 PE=4 SV=1	tr|A0A831N7A1|A0A831N7A1_9BACE	17 kDa	0	0	0	0	0	0	6		0	0	0	0	0	0	0
Tetracycline resistance protein TetQ OS=Bacteroides sp OX=29523 GN=DCQ07_10935 PE=3 SV=1	tr|A0A831N7P3|A0A831N7P3_9BACE	81 kDa	0	0	0	5	0	0	0		0	0	0	0	0	0	0
Metallophosphoesterase OS=Bacteroides sp OX=29523 GN=DCQ07_03905 PE=3 SV=1	tr|A0A831N7U6|A0A831N7U6_9BACE	19 kDa	0	0	0	0	0	0	9		0	0	0	0	0	0	0
DUF4968 domain-containing protein OS=Bacteroides sp OX=29523 GN=DCQ07_12265 PE=3 SV=1	tr|A0A831N7W1|A0A831N7W1_9BACE	92 kDa	0	0	11	0	0	0	0		0	0	0	0	0	0	0
Glycoside hydrolase family 95 OS=Bacteroides sp OX=29523 GN=DCQ07_05030 PE=4 SV=1	tr|A0A831N808|A0A831N808_9BACE	92 kDa	0	0	32	0	0	0	0		0	0	0	0	0	0	0
Primosomal protein N' OS=Bacteroides sp OX=29523 GN=priA PE=3 SV=1	tr|A0A831N890|A0A831N890_9BACE	94 kDa	0	0	16	0	0	0	0		0	0	0	0	0	0	0
HDIG domain-containing protein OS=Bacteroides sp OX=29523 GN=DCQ07_15630 PE=4 SV=1	tr|A0A831N8F3|A0A831N8F3_9BACE	20 kDa	0	0	0	0	0	3	4		0	0	0	0	0	0	0
Six-hairpin glycosidase OS=Bacteroides sp OX=29523 GN=DCQ07_16105 PE=4 SV=1	tr|A0A831N8I0|A0A831N8I0_9BACE	90 kDa	0	0	42	7	2	0	0		0	0	0	0	0	0	0
Sugar O-acetyltransferase OS=Bacteroides sp OX=29523 GN=DCQ07_07765 PE=4 SV=1	tr|A0A831N8I1|A0A831N8I1_9BACE	20 kDa	0	0	0	0	0	4	5		0	0	0	0	0	0	0
DUF3256 domain-containing protein OS=Bacteroides sp OX=29523 GN=DCQ07_16485 PE=4 SV=1	tr|A0A831N8K5|A0A831N8K5_9BACE	24 kDa	0	0	0	0	0	0	3		0	0	0	0	0	0	0
Tetratricopeptide repeat protein OS=Bacteroides sp OX=29523 GN=DCQ07_16960 PE=4 SV=1	tr|A0A831N8P4|A0A831N8P4_9BACE (+1)	61 kDa	0	0	0	0	0	3	3		0	0	0	0	0	0	0
DUF3836 domain-containing protein OS=Bacteroides sp OX=29523 GN=DCQ07_09145 PE=4 SV=1	tr|A0A831N8Q5|A0A831N8Q5_9BACE	18 kDa	0	0	0	0	0	3	9		0	0	0	0	0	0	0
Type I pullulanase OS=Bacteroides sp OX=29523 GN=pulA PE=4 SV=1	tr|A0A831N8Z8|A0A831N8Z8_9BACE	75 kDa	0	0	0	14	9	0	0		0	0	0	0	0	0	0
Carbohydrate-binding domain-containing protein OS=Bacteroides sp OX=29523 GN=DCQ07_14590 PE=4 SV=1	tr|A0A831N9P4|A0A831N9P4_9BACE	25 kDa	0	0	0	0	0	3	0		0	0	0	0	0	0	0
Nitroreductase family protein OS=Bacteroides sp OX=29523 GN=DCQ07_15220 PE=4 SV=1	tr|A0A831N9T1|A0A831N9T1_9BACE	23 kDa	0	0	0	0	0	10	4		0	0	0	0	0	0	0
Thiol:disulfide interchange protein OS=Bacteroides sp OX=29523 GN=DCQ07_01400 PE=4 SV=1	tr|A0A831NB13|A0A831NB13_9BACE	75 kDa	0	0	0	0	0	0	3		0	0	0	0	0	0	0
Alpha/beta hydrolase OS=Bacteroides sp OX=29523 GN=DCQ07_01555 PE=4 SV=1	tr|A0A831NB23|A0A831NB23_9BACE	35 kDa	0	0	0	0	0	2	4		0	0	0	0	0	0	0
Polysaccharide lyase OS=Bacteroides sp OX=29523 GN=DCQ07_00805 PE=4 SV=1	tr|A0A831NB37|A0A831NB37_9BACE	64 kDa	0	0	0	0	4	0	0		0	0	0	0	0	0	0
HIT family protein OS=Bacteroides sp OX=29523 GN=DCQ07_03175 PE=4 SV=1	tr|A0A831NBB9|A0A831NBB9_9BACE	15 kDa	0	0	0	0	0	0	3		0	0	0	0	0	0	0
Porin family protein OS=Bacteroides sp OX=29523 GN=DCY66_00570 PE=4 SV=1	tr|A0A831NBC2|A0A831NBC2_9BACE	26 kDa	0	0	0	0	0	2	0		0	0	0	0	0	0	0
tRNA uridine 5-carboxymethylaminomethyl modification enzyme MnmG OS=Bacteroides sp OX=29523 GN=mnmG PE=3 SV=1	tr|A0A831NBC7|A0A831NBC7_9BACE	70 kDa	0	0	0	0	3	0	0		0	0	0	0	0	0	0
Methylmalonyl-CoA mutase OS=Bacteroides sp OX=29523 GN=DCQ07_03840 PE=4 SV=1	tr|A0A831NBG3|A0A831NBG3_9BACE (+1)	79 kDa	0	0	5	19	0	0	3		0	0	0	0	0	0	0
Transcription elongation factor GreA OS=Bacteroides sp OX=29523 GN=greA PE=3 SV=1	tr|A0A831NBI3|A0A831NBI3_9BACE	17 kDa	0	0	0	0	0	0	44		0	0	0	0	0	0	0
Elongation factor P OS=Bacteroides sp OX=29523 GN=efp PE=3 SV=1	tr|A0A831NBP3|A0A831NBP3_9BACE	21 kDa	0	0	0	0	0	14	12		0	0	0	0	0	0	0
DUF3127 domain-containing protein OS=Bacteroides sp OX=29523 GN=DCQ07_00895 PE=4 SV=1	tr|A0A831NBS1|A0A831NBS1_9BACE	14 kDa	0	0	0	0	0	0	2		0	0	0	0	0	0	0
Methylated-DNA--protein-cysteine methyltransferase OS=Bacteroides sp OX=29523 GN=DCQ07_05260 PE=3 SV=1	tr|A0A831NBX4|A0A831NBX4_9BACE	20 kDa	0	0	0	0	0	0	2		0	0	0	0	0	0	0
Carbonic anhydrase OS=Bacteroides sp OX=29523 GN=DCQ07_02770 PE=3 SV=1	tr|A0A831NBY0|A0A831NBY0_9BACE	20 kDa	0	0	0	0	0	9	11		0	0	0	0	0	0	0
TonB-dependent receptor OS=Bacteroides sp OX=29523 GN=DCQ07_06740 PE=3 SV=1	tr|A0A831NC79|A0A831NC79_9BACE	81 kDa	0	0	0	26	0	0	0		0	0	0	0	0	0	0
Ligand-gated channel protein OS=Bacteroides sp OX=29523 GN=DCQ07_06890 PE=3 SV=1	tr|A0A831NC92|A0A831NC92_9BACE	81 kDa	0	0	0	17	0	0	0		0	0	0	0	0	0	0
methylmalonyl-CoA mutase OS=Bacteroides sp OX=29523 GN=mutA PE=3 SV=1	tr|A0A831NCA6|A0A831NCA6_9BACE	71 kDa	0	0	0	5	16	0	0		0	0	0	0	0	0	0
Bifunctional fucokinase/L-fucose-1-P-guanylyltransferase OS=Bacteroides sp OX=29523 GN=fkp PE=4 SV=1	tr|A0A831NCI6|A0A831NCI6_9BACE	105 kDa	0	5	19	0	0	0	0		0	0	0	0	0	0	0
Alpha-2-macroglobulin OS=Bacteroides sp OX=29523 GN=DCQ07_08660 PE=3 SV=1	tr|A0A831NCM2|A0A831NCM2_9BACE	213 kDa	0	0	74	27	0	0	0		0	0	0	0	0	0	0
Thioredoxin-like fold domain-containing protein OS=Bacteroides sp OX=29523 GN=DCQ07_05590 PE=4 SV=1	tr|A0A831NCM4|A0A831NCM4_9BACE	18 kDa	0	0	0	0	0	0	5		0	0	0	0	0	0	0
glycine dehydrogenase (aminomethyl-transferring) OS=Bacteroides sp OX=29523 GN=gcvP PE=3 SV=1	tr|A0A831NCQ4|A0A831NCQ4_9BACE (+1)	105 kDa	0	15	10	0	0	0	0		0	0	0	0	0	0	0
Cof-type HAD-IIB family hydrolase OS=Bacteroides sp OX=29523 GN=DCY66_05990 PE=4 SV=1	tr|A0A831NCU2|A0A831NCU2_9BACE	29 kDa	0	0	0	0	0	2	0		0	0	0	0	0	0	0
Linear amide C-N hydrolase OS=Bacteroides sp OX=29523 GN=DCQ07_11265 PE=3 SV=1	tr|A0A831NCV0|A0A831NCV0_9BACE	40 kDa	0	0	0	0	0	0	3		0	0	0	0	0	0	0
SusC/RagA family TonB-linked outer membrane protein OS=Bacteroides sp OX=29523 GN=DCQ07_11590 PE=3 SV=1	tr|A0A831NCX2|A0A831NCX2_9BACE	111 kDa	0	4	0	0	0	0	0		0	0	0	0	0	0	0
DNA-binding response regulator OS=Bacteroides sp OX=29523 GN=DCQ07_10945 PE=4 SV=1	tr|A0A831ND28|A0A831ND28_9BACE	27 kDa	0	0	0	0	0	29	19		0	0	0	0	0	0	0
Glycosyl hydrolase family 95 N-terminal domain-containing protein OS=Bacteroides sp OX=29523 GN=DCQ07_08010 PE=4 SV=1	tr|A0A831ND29|A0A831ND29_9BACE	92 kDa	0	0	33	0	0	0	0		0	0	0	0	0	0	0
N-acetyltransferase OS=Bacteroides sp OX=29523 GN=DCY66_07565 PE=4 SV=1	tr|A0A831ND31|A0A831ND31_9BACE	21 kDa	0	0	0	0	0	5	6		0	0	0	0	0	0	0
Shikimate kinase OS=Bacteroides sp OX=29523 GN=aroK PE=3 SV=1	tr|A0A831ND43|A0A831ND43_9BACE	20 kDa	0	0	0	0	0	3	0		0	0	0	0	0	0	0
Rubrerythrin family protein OS=Bacteroides sp OX=29523 GN=DCQ07_16180 PE=4 SV=1	tr|A0A831ND61|A0A831ND61_9BACE	22 kDa	0	0	0	0	0	29	24		0	0	0	0	0	0	0
Dihydrofolate reductase OS=Bacteroides sp OX=29523 GN=DCQ07_08755 PE=3 SV=1	tr|A0A831ND75|A0A831ND75_9BACE	19 kDa	0	0	0	0	0	3	3		0	0	0	0	0	0	0
Anaerobic ribonucleoside triphosphate reductase OS=Bacteroides sp OX=29523 GN=DCQ07_09080 PE=4 SV=1	tr|A0A831ND97|A0A831ND97_9BACE	86 kDa	0	0	9	14	6	0	0		0	0	0	0	0	0	0
TrkA family potassium uptake protein OS=Bacteroides sp OX=29523 GN=DCQ07_04610 PE=4 SV=1	tr|A0A831NDA0|A0A831NDA0_9BACE	26 kDa	0	0	0	0	0	6	6		0	0	0	0	0	0	0
2-C-methyl-D-erythritol 2,4-cyclodiphosphate synthase OS=Bacteroides sp OX=29523 GN=ispF PE=3 SV=1	tr|A0A831NDA2|A0A831NDA2_9BACE	17 kDa	0	0	0	0	0	0	10		0	0	0	0	0	0	0
Glycoside hydrolase OS=Bacteroides sp OX=29523 GN=DCY66_12010 PE=4 SV=1	tr|A0A831NDF5|A0A831NDF5_9BACE	76 kDa	0	0	0	0	3	0	0		0	0	0	0	0	0	0
DUF4858 domain-containing protein OS=Bacteroides sp OX=29523 GN=DCQ07_10400 PE=4 SV=1	tr|A0A831NDH2|A0A831NDH2_9BACE	22 kDa	0	0	0	0	0	4	0		0	0	0	0	0	0	0
Beta-lactamase-inhibitor-like PepSY-like domain-containing protein OS=Bacteroides sp OX=29523 GN=DCQ07_15230 PE=4 SV=1	tr|A0A831NDJ6|A0A831NDJ6_9BACE	12 kDa	0	0	0	0	0	2	7		0	0	0	0	0	0	0
glutamine--tRNA ligase OS=Bacteroides sp OX=29523 GN=DCQ07_10870 PE=3 SV=1	tr|A0A831NDK4|A0A831NDK4_9BACE	67 kDa	0	0	0	2	20	0	0		0	0	0	0	0	0	0
Acid phosphatase OS=Bacteroides sp OX=29523 GN=DCQ07_00510 PE=3 SV=1	tr|A0A831NDM1|A0A831NDM1_9BACE	29 kDa	0	0	0	0	0	5	2		0	0	0	0	0	0	0
S9 family peptidase OS=Bacteroides sp OX=29523 GN=DCQ07_15965 PE=4 SV=1	tr|A0A831NDP4|A0A831NDP4_9BACE	84 kDa	0	0	0	106	15	0	0		0	0	0	0	0	0	0
Transglutaminase OS=Bacteroides sp OX=29523 GN=DCY66_11780 PE=4 SV=1	tr|A0A831NDR0|A0A831NDR0_9BACE	99 kDa	0	3	16	0	0	0	0		0	0	0	0	0	0	0
4-alpha-glucanotransferase OS=Bacteroides sp OX=29523 GN=DCY66_13670 PE=3 SV=1	tr|A0A831NDR3|A0A831NDR3_9BACE	104 kDa	0	0	37	0	0	0	0		0	0	0	0	0	0	0
RagB/SusD family nutrient uptake outer membrane protein OS=Bacteroides sp OX=29523 GN=DCY66_12015 PE=3 SV=1	tr|A0A831NDS4|A0A831NDS4_9BACE	80 kDa	0	0	0	9	0	0	0		0	0	0	0	0	0	0
Gamma carbonic anhydrase family protein OS=Bacteroides sp OX=29523 GN=DCQ07_16660 PE=4 SV=1	tr|A0A831NDT7|A0A831NDT7_9BACE	19 kDa	0	0	0	0	0	0	4		0	0	0	0	0	0	0
Low molecular weight phosphotyrosine protein phosphatase OS=Bacteroides sp OX=29523 GN=DCQ07_14520 PE=3 SV=1	tr|A0A831NDT8|A0A831NDT8_9BACE	18 kDa	0	0	0	0	0	0	2		0	0	0	0	0	0	0
DUF4890 domain-containing protein OS=Bacteroides sp OX=29523 GN=DCQ07_14595 PE=4 SV=1	tr|A0A831NDU3|A0A831NDU3_9BACE	21 kDa	0	0	0	0	0	44	15		0	0	0	0	0	0	0
UDP-3-O-acylglucosamine N-acyltransferase OS=Bacteroides sp OX=29523 GN=lpxD PE=3 SV=1	tr|A0A831NDU7|A0A831NDU7_9BACE	37 kDa	0	0	0	3	0	0	0		0	0	0	0	0	0	0
2-oxoglutarate ferredoxin oxidoreductase subunit gamma OS=Bacteroides sp OX=29523 GN=DCQ07_14745 PE=4 SV=1	tr|A0A831NDV5|A0A831NDV5_9BACE	20 kDa	0	0	0	0	0	24	6		0	0	0	0	0	0	0
Glycoside hydrolase OS=Bacteroides sp OX=29523 GN=DCQ07_11085 PE=3 SV=1	tr|A0A831NDY7|A0A831NDY7_9BACE	73 kDa	0	0	0	0	4	0	0		0	0	0	0	0	0	0
1,4-alpha-glucan branching enzyme OS=Bacteroides sp OX=29523 GN=DCQ07_13170 PE=3 SV=1	tr|A0A831NDZ5|A0A831NDZ5_9BACE	78 kDa	0	0	0	14	20	0	0		0	0	0	0	0	0	0
Glycoside hydrolase family 36 OS=Bacteroides sp OX=29523 GN=DCY66_13515 PE=4 SV=1	tr|A0A831NE06|A0A831NE06_9BACE	78 kDa	0	0	0	14	4	0	0		0	0	0	0	0	0	0
Energy-dependent translational throttle protein EttA OS=Bacteroides sp OX=29523 GN=ettA PE=3 SV=1	tr|A0A831NE09|A0A831NE09_9BACE	64 kDa	0	0	0	0	10	0	0		0	0	0	0	0	0	0
DNA gyrase subunit B OS=Bacteroides sp OX=29523 GN=gyrB PE=3 SV=1	tr|A0A831NE17|A0A831NE17_9BACE	73 kDa	0	0	0	38	23	0	0		0	0	0	0	0	0	0
Thioredoxin-dependent thiol peroxidase OS=Bacteroides sp OX=29523 GN=DCQ07_14125 PE=4 SV=1	tr|A0A831NE58|A0A831NE58_9BACE	17 kDa	0	0	0	0	0	0	13		0	0	0	0	0	0	0
Adenylate kinase OS=Bacteroides sp OX=29523 GN=adk PE=3 SV=1	tr|A0A831NE81|A0A831NE81_9BACE	21 kDa	0	0	0	0	0	27	11		0	0	0	0	0	0	0
Glutamine synthetase type III OS=Bacteroides sp OX=29523 GN=DCY66_15980 PE=3 SV=1	tr|A0A831NE87|A0A831NE87_9BACE	82 kDa	0	0	0	3	0	0	0		0	0	0	0	0	0	0
Xanthine phosphoribosyltransferase OS=Bacteroides sp OX=29523 GN=xpt PE=3 SV=1	tr|A0A831NED3|A0A831NED3_9BACE	21 kDa	0	0	0	0	0	7	7		0	0	0	0	0	0	0
DUF5063 domain-containing protein OS=Bacteroides sp OX=29523 GN=DCQ07_04375 PE=4 SV=1	tr|A0A831NEE4|A0A831NEE4_9BACE	22 kDa	0	0	0	0	0	2	4		0	0	0	0	0	0	0
Alkyl hydroperoxide reductase C OS=Bacteroides sp OX=29523 GN=ahpC PE=3 SV=1	tr|A0A831NEI6|A0A831NEI6_9BACE	21 kDa	0	0	0	0	0	15	6		0	0	0	0	0	0	0
Phenylalanine--tRNA ligase beta subunit OS=Bacteroides sp OX=29523 GN=pheT PE=3 SV=1	tr|A0A831NEL1|A0A831NEL1_9BACE	91 kDa	0	5	33	2	0	0	0		0	0	0	0	0	0	0
Porin family protein OS=Bacteroides sp OX=29523 GN=DCQ07_16665 PE=4 SV=1	tr|A0A831NEP2|A0A831NEP2_9BACE	18 kDa	0	0	0	0	0	0	3		0	0	0	0	0	0	0
Probable transcriptional regulatory protein DCY66_17580 OS=Bacteroides sp OX=29523 GN=DCY66_17580 PE=3 SV=1	tr|A0A831NEQ3|A0A831NEQ3_9BACE	28 kDa	0	0	0	0	0	3	5		0	0	0	0	0	0	0
OmpA family protein OS=Bacteroides sp OX=29523 GN=DCY66_02150 PE=4 SV=1	tr|A0A831NG43|A0A831NG43_9BACE	24 kDa	0	0	0	0	0	20	11		0	0	0	0	0	0	0
Uroporphyrinogen-III synthase OS=Bacteroides sp OX=29523 GN=DCY66_02960 PE=4 SV=1	tr|A0A831NGA1|A0A831NGA1_9BACE	29 kDa	0	0	0	0	0	4	4		0	0	0	0	0	0	0
Cell division protein OS=Bacteroides sp OX=29523 GN=DCQ07_04850 PE=4 SV=1	tr|A0A831NGI5|A0A831NGI5_9BACE	18 kDa	0	0	0	0	0	8	10		0	0	0	0	0	0	0
DUF4251 domain-containing protein OS=Bacteroides sp OX=29523 GN=DCQ07_05255 PE=4 SV=1	tr|A0A831NGM4|A0A831NGM4_9BACE	21 kDa	0	0	0	0	0	32	23		0	0	0	0	0	0	0
Alpha-1,3-galactosidase B OS=Bacteroides sp OX=29523 GN=DCY66_04890 PE=4 SV=1	tr|A0A831NGP2|A0A831NGP2_9BACE	69 kDa	0	0	0	0	7	0	0		0	0	0	0	0	0	0
Thioredoxin OS=Bacteroides sp OX=29523 GN=trxA PE=4 SV=1	tr|A0A831NGR8|A0A831NGR8_9BACE	17 kDa	0	0	0	0	0	2	4		0	0	0	0	0	0	0
Uncharacterized protein (Fragment) OS=Bacteroides sp OX=29523 GN=DCY66_00005 PE=4 SV=1	tr|A0A831NGW8|A0A831NGW8_9BACE	20 kDa	0	0	0	0	0	2	2		0	0	0	0	0	0	0
S9 family peptidase OS=Bacteroides sp OX=29523 GN=DCY66_00090 PE=4 SV=1	tr|A0A831NGX1|A0A831NGX1_9BACE	84 kDa	0	0	0	18	0	0	0		0	0	0	0	0	0	0
SIS domain-containing protein OS=Bacteroides sp OX=29523 GN=DCQ07_05015 PE=4 SV=1	tr|A0A831NH01|A0A831NH01_9BACE	22 kDa	0	0	0	0	0	13	5		0	0	0	0	0	0	0
dITP/XTP pyrophosphatase OS=Bacteroides sp OX=29523 GN=DCQ07_16235 PE=3 SV=1	tr|A0A831NH56|A0A831NH56_9BACE	21 kDa	0	0	0	0	0	7	6		0	0	0	0	0	0	0
7-cyano-7-deazaguanine synthase OS=Bacteroides sp OX=29523 GN=queC PE=3 SV=1	tr|A0A831NH60|A0A831NH60_9BACE	25 kDa	0	0	0	0	0	6	0		0	0	0	0	0	0	0
Sialate O-acetylesterase OS=Bacteroides sp OX=29523 GN=DCY66_09280 PE=4 SV=1	tr|A0A831NHB5|A0A831NHB5_9BACE	78 kDa	0	0	0	32	6	0	0		0	0	0	0	0	0	0
M3 family peptidase OS=Bacteroides sp OX=29523 GN=DCY66_02880 PE=3 SV=1	tr|A0A831NHD1|A0A831NHD1_9BACE	79 kDa	0	0	0	19	0	0	0		0	0	0	0	0	0	0
MaoC family dehydratase OS=Bacteroides sp OX=29523 GN=DCY66_09690 PE=4 SV=1	tr|A0A831NHE0|A0A831NHE0_9BACE	18 kDa	0	0	0	0	0	2	11		0	0	0	0	0	0	0
FprA family A-type flavoprotein OS=Bacteroides sp OX=29523 GN=DCQ07_08980 PE=3 SV=1	tr|A0A831NHH3|A0A831NHH3_9BACE	45 kDa	0	3	37	0	0	0	0		0	0	0	0	0	0	0
Beta-ketoacyl-[acyl-carrier-protein] synthase III OS=Bacteroides sp OX=29523 GN=fabH PE=3 SV=1	tr|A0A831NHK0|A0A831NHK0_9BACE	37 kDa	0	3	17	27	2	0	0		0	0	0	0	0	0	0
Phosphoenolpyruvate carboxykinase (ATP) OS=Bacteroides sp OX=29523 GN=DCY66_11085 PE=4 SV=1	tr|A0A831NHK4|A0A831NHK4_9BACE	17 kDa	0	0	8	0	0	0	0		0	0	0	0	0	0	0
Alanine racemase OS=Bacteroides sp OX=29523 GN=DCY66_12185 PE=3 SV=1	tr|A0A831NHT2|A0A831NHT2_9BACE	93 kDa	0	0	28	0	0	0	0		0	0	0	0	0	0	0
Alpha-mannosidase OS=Bacteroides sp OX=29523 GN=DEB68_02875 PE=4 SV=1	tr|A0A831NHV7|A0A831NHV7_9BACE	85 kDa	0	0	0	8	0	0	0		0	0	0	0	0	0	0
ABC transporter ATP-binding protein OS=Bacteroides sp OX=29523 GN=DCY66_12750 PE=4 SV=1	tr|A0A831NHX4|A0A831NHX4_9BACE	72 kDa	0	0	0	4	2	0	0		0	0	0	0	0	0	0
50S ribosomal protein L25 OS=Bacteroides sp OX=29523 GN=rplY PE=3 SV=1	tr|A0A831NHZ5|A0A831NHZ5_9BACE	21 kDa	0	0	0	0	0	22	16		0	0	0	0	0	0	0
GTP cyclohydrolase 1 OS=Bacteroides sp OX=29523 GN=folE PE=3 SV=1	tr|A0A831NI18|A0A831NI18_9BACE	23 kDa	0	0	0	0	0	9	3		0	0	0	0	0	0	0
SusC/RagA family TonB-linked outer membrane protein OS=Bacteroides sp OX=29523 GN=DCY66_07195 PE=3 SV=1	tr|A0A831NI35|A0A831NI35_9BACE	110 kDa	0	12	0	0	0	0	0		0	0	0	0	0	0	0
Cupin domain-containing protein OS=Bacteroides sp OX=29523 GN=DCY66_07260 PE=4 SV=1	tr|A0A831NI99|A0A831NI99_9BACE	21 kDa	0	0	0	0	0	5	6		0	0	0	0	0	0	0
DUF2012 domain-containing protein OS=Bacteroides sp OX=29523 GN=DCY66_08655 PE=3 SV=1	tr|A0A831NIB0|A0A831NIB0_9BACE	87 kDa	0	0	0	0	0	0	2		0	0	0	0	0	0	0
DUF5017 domain-containing protein OS=Bacteroides sp OX=29523 GN=DCY66_14930 PE=4 SV=1	tr|A0A831NID5|A0A831NID5_9BACE	70 kDa	0	0	0	0	15	0	0		0	0	0	0	0	0	0
Sialate O-acetylesterase OS=Bacteroides sp OX=29523 GN=DCQ07_15675 PE=4 SV=1	tr|A0A831NIE7|A0A831NIE7_9BACE	25 kDa	0	0	0	0	0	16	3		0	0	0	0	0	0	0
Phosphopantetheine adenylyltransferase OS=Bacteroides sp OX=29523 GN=coaD PE=3 SV=1	tr|A0A831NIF7|A0A831NIF7_9BACE	17 kDa	0	0	0	0	0	0	6		0	0	0	0	0	0	0
Bifunctional metallophosphatase/5'-nucleotidase OS=Bacteroides sp OX=29523 GN=DCY66_08645 PE=3 SV=1	tr|A0A831NII7|A0A831NII7_9BACE	66 kDa	0	0	0	0	4	0	0		0	0	0	0	0	0	0
Alpha-rhamnosidase OS=Bacteroides sp OX=29523 GN=DCY66_11015 PE=4 SV=1	tr|A0A831NIP9|A0A831NIP9_9BACE	82 kDa	0	0	0	24	7	0	0		0	0	0	0	0	0	0
Ribosome maturation factor RimM OS=Bacteroides sp OX=29523 GN=rimM PE=3 SV=1	tr|A0A831NIT5|A0A831NIT5_9BACE	20 kDa	0	0	0	0	0	6	0		0	0	0	0	0	0	0
Lipoprotein OS=Bacteroides sp OX=29523 GN=DCY66_11720 PE=4 SV=1	tr|A0A831NIU0|A0A831NIU0_9BACE	78 kDa	0	0	0	11	5	0	0		0	0	0	0	0	0	0
DNA primase OS=Bacteroides sp OX=29523 GN=dnaG PE=3 SV=1	tr|A0A831NJ73|A0A831NJ73_9BACE	79 kDa	0	0	0	8	0	0	0		0	0	0	0	0	0	0
S41 family peptidase OS=Bacteroides sp OX=29523 GN=DCY66_15250 PE=3 SV=1	tr|A0A831NJG1|A0A831NJG1_9BACE	61 kDa	0	0	0	0	29	0	0		0	0	0	0	0	0	0
Capsule biosynthesis protein OS=Bacteroides sp OX=29523 GN=DCY66_16230 PE=4 SV=1	tr|A0A831NJK1|A0A831NJK1_9BACE	92 kDa	0	0	17	0	7	0	2		0	0	0	0	0	0	0
Uncharacterized protein OS=Bacteroides sp OX=29523 GN=DCY66_13765 PE=4 SV=1	tr|A0A831NJR7|A0A831NJR7_9BACE	17 kDa	0	0	0	0	0	0	7		0	0	0	0	0	0	0
TonB-dependent receptor OS=Bacteroides sp OX=29523 GN=DCY66_14925 PE=4 SV=1	tr|A0A831NK02|A0A831NK02_9BACE	96 kDa	0	0	3	0	0	0	0		0	0	0	0	0	0	0
N-acetyltransferase OS=Bacteroides sp OX=29523 GN=DCY66_15000 PE=4 SV=1	tr|A0A831NK10|A0A831NK10_9BACE	19 kDa	0	0	0	0	0	0	3		0	0	0	0	0	0	0
DNA topoisomerase (ATP-hydrolyzing) OS=Bacteroides sp OX=29523 GN=DCY66_15240 PE=4 SV=1	tr|A0A831NK26|A0A831NK26_9BACE	71 kDa	0	0	0	0	2	0	0		0	0	0	0	0	0	0
Deoxyuridine 5'-triphosphate nucleotidohydrolase OS=Bacteroides sp OX=29523 GN=dut PE=3 SV=1	tr|A0A831NK47|A0A831NK47_9BACE	16 kDa	0	0	0	0	0	0	7		0	0	0	0	0	0	0
Transcription termination/antitermination protein NusG OS=Bacteroides sp OX=29523 GN=nusG PE=3 SV=1	tr|A0A831NN33|A0A831NN33_9BACE	20 kDa	0	0	0	0	0	6	4		0	0	0	0	0	0	0
Chaperone protein DnaK OS=Bacteroides sp. BFG-257 OX=2972761 GN=dnaK PE=2 SV=1	tr|A0A977F4Z4|A0A977F4Z4_9BACE	68 kDa	0	0	0	98	192	0	0		0	0	0	0	0	0	0
RNA polymerase sigma factor OS=Bacteroides sp. BFG-257 OX=2972761 GN=NXV86_03590 PE=3 SV=1	tr|A0A977I0W6|A0A977I0W6_9BACE	20 kDa	0	0	0	0	0	2	0		0	0	0	0	0	0	0
Beta-glucosidase BglX OS=Bacteroides sp. BFG-257 OX=2972761 GN=bglX PE=3 SV=1	tr|A0A977I2C7|A0A977I2C7_9BACE	84 kDa	0	0	0	62	0	0	0		0	0	0	0	0	0	0
Thiol protease/hemagglutinin PrtT OS=Bacteroides sp. BFG-257 OX=2972761 GN=NXV86_10555 PE=3 SV=1	tr|A0A977I355|A0A977I355_9BACE	68 kDa	0	0	0	0	0	0	2		0	0	0	0	0	0	0
S9 family peptidase OS=Bacteroides sp. BFG-257 OX=2972761 GN=NXV86_11740 PE=4 SV=1	tr|A0A977I3K1|A0A977I3K1_9BACE	83 kDa	0	0	0	14	0	0	0		0	0	0	0	0	0	0
ABC transporter permease OS=Bacteroides sp OX=29523 GN=HDS09_02055 PE=4 SV=1	tr|A0A9D5LD05|A0A9D5LD05_9BACE	45 kDa	0	0	0	0	2	0	0		0	0	0	0	0	0	0
Uncharacterized protein OS=Bacteroides sp OX=29523 GN=HDS09_04320 PE=4 SV=1	tr|A0A9D5LDH7|A0A9D5LDH7_9BACE	16 kDa	0	0	0	0	0	2	3		0	0	0	0	0	0	0
OmpH family outer membrane protein OS=Bacteroides sp OX=29523 GN=HDS09_04450 PE=4 SV=1	tr|A0A9D5LFG2|A0A9D5LFG2_9BACE	20 kDa	0	0	0	0	0	0	3		0	0	0	0	0	0	0
Molecular chaperone DnaK OS=Bacteroides sp OX=29523 GN=dnaK PE=4 SV=1	tr|A0A9D5LGR3|A0A9D5LGR3_9BACE	68 kDa	0	0	0	23	49	0	0		0	0	0	0	0	0	0
ATP-dependent zinc metalloprotease FtsH OS=Bacteroides sp OX=29523 GN=hflB PE=4 SV=1	tr|A0A9D5R1D0|A0A9D5R1D0_9BACE	78 kDa	0	0	2	0	0	0	0		0	0	0	0	0	0	0
DNA gyrase subunit A OS=Bacteroides sp OX=29523 GN=gyrA PE=4 SV=1	tr|A0A9D5R4A5|A0A9D5R4A5_9BACE	98 kDa	0	0	5	0	0	0	0		0	0	0	0	0	0	0
30S ribosomal protein S4 OS=Bacteroides sp OX=29523 GN=rpsD PE=4 SV=1	tr|A0A9D9VFX2|A0A9D9VFX2_9BACE	23 kDa	0	0	0	0	0	3	3		0	0	0	0	0	0	0
30S ribosomal protein S7 OS=Bacteroides sp OX=29523 GN=rpsG PE=4 SV=1	tr|A0A9D9VG41|A0A9D9VG41_9BACE	18 kDa	0	0	0	0	0	5	8		0	0	0	0	0	0	0
HU family DNA-binding protein OS=Bacteroides sp OX=29523 GN=KBB82_04860 PE=4 SV=1	tr|A0A9D9VHF3|A0A9D9VHF3_9BACE	46 kDa	0	0	0	0	0	0	2		0	0	0	0	0	0	0
Dihydrofolate reductase OS=Bacteroides sp OX=29523 GN=KBB28_02665 PE=4 SV=1	tr|A0A9D9VXG2|A0A9D9VXG2_9BACE (+1)	77 kDa	0	0	0	0	7	0	0		0	0	0	0	0	0	0
Molecular chaperone DnaK OS=Bacteroides sp OX=29523 GN=dnaK PE=4 SV=1	tr|A0A9D9YGZ5|A0A9D9YGZ5_9BACE	68 kDa	0	0	0	0	165	0	0		0	0	0	0	0	0	0
DUF2012 domain-containing protein OS=Bacteroides sp. 1_1_14 OX=469585 GN=HMPREF9007_01923 PE=4 SV=1	tr|D7ICB5|D7ICB5_9BACE	41 kDa	0	0	0	0	0	3	2		0	0	0	0	0	0	0
AAA family ATPase OS=Bacteroides sp. 1_1_14 OX=469585 GN=HMPREF9007_01936 PE=4 SV=1	tr|D7ICC7|D7ICC7_9BACE	20 kDa	0	0	0	0	0	6	0		0	0	0	0	0	0	0
AAA family ATPase OS=Bacteroides sp. 1_1_14 OX=469585 GN=HMPREF9007_01939 PE=4 SV=1	tr|D7ICD0|D7ICD0_9BACE	20 kDa	0	0	0	0	0	3	0		0	0	0	0	0	0	0
Chaperone protein DnaK OS=Bacteroides sp. HPS0048 OX=1078089 GN=dnaK PE=2 SV=1	tr|U6RD03|U6RD03_9BACE	68 kDa	0	0	0	121	263	0	0		0	0	0	0	0	0	0
Beta-galactosidase OS=Bacteroides sp. HPS0048 OX=1078089 GN=HMPREF1214_04009 PE=3 SV=1	tr|U6RE73|U6RE73_9BACE	96 kDa	0	0	74	0	0	0	0		0	0	0	0	0	0	0

## Sheet: Top Counts from Samples
Top hits from each Sample (>100 counts)
Sample 1											*Signal peptide Highlighted in Red
~125 kDa	# of Hits	Identity	Signal Peptide (Sec/SPI)	Lipoprotein signal peptide (Sec/SPII)	TAT signal peptide (Tat/SPI)	TAT Lipoprotein signal peptide (Tat/SPII)	Pilin-like signal peptide (Sec/SPIII)	Sequence Prediction	Predicted Cleavage Site	Probability of Cleavage Site	Sequence
1	246	beta-galactosidase OS=Bacteroides sp OX=29523 GN=DCY66_02855 PE=3 SV=1	0.9987	0.0003	0.0002	0.0002	0.0001	Sec/SPI	23/24	0.961969	MTTLFKFLISAAVCAYSTQVLHAEDTKLPYWKDIQTVAVNKEYPRTAFMTYDNRNQALTGEYENSPYYKLLNGTWNFYYADAYKDLPANIEQPDANIAWKEIKVPGNWEVQGYGVAIYTNHGYEFKPRNPQPPQLPETNPVGVYQRDIEIPADWDGRDIFLRLEGAKSGVYVYVNGQEVGYSEDSKNPAEFLINNYLKPGKNSLVIKIFRWSTGSYLECQDFWRMSGIERDVFLFSQPKTHIKDFNVVSTLDDTYKNGIFKLNVDVTNHTAANKEVTVAYELLDAAKKVVAEGNTPCPVTADGQKSISFEAALSNVKTWTSEHPNLYRLLISLKDGEKTSEIIPYTVGFRRFEIKPTDQIAENGKPYVCLFVNGQPIKLKGVNIHEHNPETGHYVPEEL…
2	191	Beta-galactosidase OS=Bacteroides sp OX=29523 GN=DCY66_07515 PE=3 SV=1	0.998	0.0006	0.0003	0.0002	0.0002	Sec/SPI	19/20	0.964211	MKKQLMTGLFTVLALTAGAQTFQEWRNPEINAVNRAPMHTNYFAFENADAAKKADKKQSTNYMTLNGTWKFNWVKDADSRPTDFWKTGFNDKGWDDLQVPAVWELNGYGDPIYVNVGYAWRNQFQNNPPEVPTENNHVGSYRREIVVPASWKGKDIIAHFGSVTSNMYLWVNGRYVGYSEDSKLEAEFDLTPYLKPGQKNLIAFQVFRWCDGTYLEDQDFFRYSGVGRDCYLYARNKKRIQDIRVTPDLDAAYQNGSLAVNLDLKGSGKVDLELVDAQGKQVATATANKSGLVTMNVENPKKWSAETPYLYTLRASMQGSNEVIPVKVGFRKIELKGDQILVNGKAVLFKGADRHEMDPDGGYVVSPERMLQDIQIMKQFNLNAVRTCHYPDDNLWYDL…
3	167	Pyruvate:ferredoxin (Flavodoxin) oxidoreductase OS=Bacteroides sp OX=29523 GN=nifJ PE=3 SV=1	0	0	0	0	0	Other	N/A	0	MTKQKKFITCDGNQAAAHISYMFSEVAAIYPITPSSTMAEYVDEWAAAGRKNIFGETVLVQEMQSEGGAAGAVHGSLQAGALTTTYTASQGLLLMIPNMYKIAGEFLPCVFHVSARTLASHALCIFGDHQDVMSCRQTGFAMLCEGSVQEVMDMAAVAHLATIKSRVPFVNFFDGFRTSHEIQKIEMLENEDLAGLIDQQALAEFRQRALNPNNPVARGMAENPDHFFQHRESCNNFYEAVPAIVEEYMNEISKITGRPHGLFDYYGAEDAERVIIAMGSVTEAAREAIDYLMSKGEKVGLVSVHLYRPFSAKHFLAAVPKTAKTIAVLDRTKEPGANGEPLYLDVKDCFYGTENAPVIVGGRYGLGSKDTTPAQIIAVFKNLALPMPKNHFTVGIVDD…
4	144	carbamoyl-phosphate synthase (glutamine-hydrolyzing) OS=Bacteroides sp OX=29523 GN=DCY66_16000 PE=3 SV=1	0	0	0	0	0	Other	N/A	0	MKDEIKKVLLLGSGALKIGEAGEFDYSGSQALKALKEEGIETVLINPNIATVQTSEGVADQIYFLPVTPYFVEKVIEKERPDGVLLSFGGQTALNCGVALYKAGIFEKYNVRVLGTPVQAIMDTEDRELFVEKLNEINVKTIKSEAVENLEDARRAAKELGYPVIIRAAYALGGLGSGFCDNEEELNVLAEKAFSFSPQVLVEKSLKGWKEVEYEVVRDRYDNCITVCNMENFDPLGIHTGESIVIAPSQTLTNAEYHKLRELAIRIIRHIGIVGECNVQYAFDPESEDYRVIEVNARLSRSSALASKATGYPLAFVAAKLGLGYGLFDLKNSVTKTTSAFFEPALDYVVCKIPRWDLGKFHGVDRELGSSMKSVGEVMAIGRTFEEAIQKGLRMIGQG…
5	132	carbamoyl-phosphate synthase (glutamine-hydrolyzing) OS=Bacteroides sp OX=29523 GN=DCQ07_02505 PE=3 SV=1	0	0	0	0	0	Other	N/A	0	MKKDLKKVLVLGSGALKIGQAGEFDYSGSQALKALREEGIHSVLVNPNIATIQTSEGIADKVYFLPVTPFFVEEIIKKEQPDGILLAFGGQTALNCGTELYLNGTLKKYGVEVLGTSVEAIMYTEDRDLFVKKLDEIPMKTPKSHAVESMEEALKAAREIGYPVMVRSAYALGGLGSGICPDEEAFIKLAESSFAFSKQILVEESLKGWKEIEFEVIRDANDHCFTVASMENFDPLGIHTGESIVVAPTCSLTEEQVTMLQDLSTKCIRHLGIVGECNIQYAFNAETNDYRVIEVNARLSRSSALASKATGFPLAFVAAKIALGYTLDQIGEMGTPNSAYEAPQLDYLICKIPRWDLTKFAGVSRQIGSSMKSVGEIMSIGRSFEEIIQKGLRMIGQGM…
6	125	Tricorn protease homolog OS=Bacteroides sp OX=29523 GN=DCQ07_16255 PE=3 SV=1	0.9989	0.0002	0.0002	0.0002	0.0001	Sec/SPI	20/21	0.974379	MNKKLLFSLLLAGTAFTGHADEARLLRFPATNGSDIVFSYAGDLYKAPLNGGEAQKLTSHIGYEMFARFSPDGKSIAFTGQYDGNTEVYLIPTDGGEPQRLTYTATNSRDDLGDRMGPNNIVMTWTPDGKNIVYRNRISDGFDGKLWSISKNGGMSEVIPLPEGGFCSYSPDGKKLAYNRVMREFRNWKYYRGGMADDIWIYDPAAKKVENITNNIAQDIIPMWIGEEIYFISDRDRTMNIFVYNIRTKQTEKVTHYTDYDVKFPSSNGQIIVYEHGGYLYKLDPKTRKSEKISITLTSDNIYARKEMKRVADNLTAASLSPDGHRLAVTARGEVFDVPAEKGVTRDITRTPGANEREGEWSPNGKQIAYISDRTGETEIWLQSVEGGDPIQLTQNNDT…
Sample 2
~100 kDa
1	277	Insulinase family protein OS=Bacteroides sp OX=29523 GN=DCQ07_04355 PE=3 SV=1	0.9987	0.0002	0.0002	0.0002	0.0002	Sec/SPI	23/24	0.973903	MTHFLRKMAAAWIILGSVSVGFAQQQMPPIPTDPNVRIGKLDNGLTYYIRHNELPEKRADFYIAQKVGSILEEDNQRGLAHFLEHMCFNGTKNFPDKTLIQYLESIGVKFGENLNAYTSIDETVYNISNVPVIRDGVVDSCLLILHDWADDLTLDPKEIDSERGVIHEEWRTSTNAMMRMYEKALPTLYPESKYAYRLPIGIMEVVDNFPYQALRDYYEKWYRPDQQGIVVVGDIDVDKIEAKIKKIFSPIKMPDNPAEREYFQVPDNKETIVAIETDKEQANPVAYLCYKHEAIPNEQKGNMDYLVVNYMKSMIENMLNARLNELTQTANPPFIFAQVSDQEFLISKTKDAFTGIVASKEDGIDSAITAIVREIERVHKFGFTASEYARAKADYLRML…
		May have been misidentified, alphafold structure is closely related to glycoside hydrolase (rmsd 1.3, PDB: 5t98)
2	265	Tetratricopeptide repeat protein OS=Bacteroides sp OX=29523 GN=DCY66_10310 PE=4 SV=1	0.6283	0.3699	0.0005	0.0004	0.0003	Sec/SPI	21/22	0.578623	MKRKTLLMAALMGGCSLQGMAQQITPKDVAGDKEYNRVCREYELKGGDSMELLQAYLDKYPDSRHKNRVLSLIASAYFMEGKYKEAIALFRSCDLEALPDKERDDCAMRLATSYLKEDNLREAAVWFTLLKEVSPLYQDDAVYNLAYIDYVEKRYDKALKSFQSLQNDAVYAALVPYYIGEIYLVKGNYQQARTVAKAYLEQYPAKKDVPQMERIWGEACFGLNDYQAAIPPLERYRESVSHPQRKPLYELGMSYYYTGVYSKAAATLGEMASVHDALSQNAYLHMGLAYLNLKERNRARMAFEQAANFSFDPKVKEQALYNYALCIHETSYSPFAESVTVFERFLNEFPNSPYTERVNDYLIEVYMNTRSYEAALKSIAKIEHPGTRIMEAKQKILFR…
3	159	Beta-galactosidase OS=Bacteroides sp OX=29523 GN=DCY66_07515 PE=3 SV=1	0.998	0.0006	0.0003	0.0002	0.0002	Sec/SPI	19/20	0.964211	MKKQLMTGLFTVLALTAGAQTFQEWRNPEINAVNRAPMHTNYFAFENADAAKKADKKQSTNYMTLNGTWKFNWVKDADSRPTDFWKTGFNDKGWDDLQVPAVWELNGYGDPIYVNVGYAWRNQFQNNPPEVPTENNHVGSYRREIVVPASWKGKDIIAHFGSVTSNMYLWVNGRYVGYSEDSKLEAEFDLTPYLKPGQKNLIAFQVFRWCDGTYLEDQDFFRYSGVGRDCYLYARNKKRIQDIRVTPDLDAAYQNGSLAVNLDLKGSGKVDLELVDAQGKQVATATANKSGLVTMNVENPKKWSAETPYLYTLRASMQGSNEVIPVKVGFRKIELKGDQILVNGKAVLFKGADRHEMDPDGGYVVSPERMLQDIQIMKQFNLNAVRTCHYPDDNLWYDL…
Sample 3
~90 kDa
1	247	DUF4982 domain-containing protein OS=Bacteroides sp OX=29523 GN=DCQ07_15710 PE=3 SV=1	0.9878	0.0014	0.0003	0.0003	0.0003	Sec/SPI	22/23	0.962292	MNTKRFLCAALGAVCYFAFLQAQVRTEQTFEKGWKFTREDNAEFANPGYNDSKWQNVTVPHDWAIYGPFSINNDKQEMAITQDGQTEAMEHAGRTGGLPFVGTGWYRLNFDAPGFEKGKKATLIFDGAMSHARVYVNGQEAGYWPYGYNSFYVDATPYLKPGERNELAVRLENEPESSRWYPGAGLYRNVHLVINEDTHIPAWGTYVTTPVVTDKYAKVSLKTSLVSPEGANKDNYRIVTQIKDKNGKVVATGENKLSVFDNALFEQEFAVANPELWSPDTPVLYTAESKVYEGNTLKDEYTTRFGIRTLEIVPGKGFFLNGKLTKFKGVCNHHDLGPLGGAVNDAAIRRQIRILKDMGCNAIRTSHNMPAPELVEACDEMGMMLMVESFDEWKSAKMA…
2	211	Chaperone protein ClpB OS=Bacteroides sp OX=29523 GN=clpB PE=3 SV=1	0	0	0	0	0	Other	N/A	0	MNFNNFTIKSQEAVQQAVNVTQARGQQAIEPVHLLAGVLKVGENVTNFIFQKLGMNAQQIALVIDKQIDSLPKVSGGEPYLSRESNEILQRAVQYSKEMGDEFVSLEAIILALLNVKSTVATILKDAGMTDKELRSAIAELRKGEKVTSQSSEDTYQSLSKYAINLNEAARSGKLDPVIGRDEEIRRVLQILSRRTKNNPILIGEPGTGKTAIVEGLAHRIIRGDVPDNLKNKQIFSLDMGALVAGAKYKGEFEERLKSVVNEVIKAEGSIILFIDEIHTLVGAGKGEGAMDAANILKPALARGELRSIGATTLDEYQKYFEKDKALERRFQTVMVAEPDTLSTISILRGLKERYENHHKVRIKDEAIIAAVELSNRYITERFLPDKAIDLMDEAAAKL…
3	125	Valine--tRNA ligase OS=Bacteroides sp OX=29523 GN=valS PE=3 SV=1	0	0	0	0	0	Other	N/A	0	MELASKYNPADVEGKWYQYWLDNKLFSSKPDGREPYTVVIPPPNVTGVLHMGHMLNNTIQDILVRRARMEGKNACWVPGTDHASIATEAKVVNKLAGQGIKKTDLSRDEFLKHAWAWTEEHGGIILKQLRKLGASCDWDRTAFTMDEERSESVIKVFVDLYNKGLIYRGVRMVNWDPKALTALSDEEVIYKEEHSKLYYLRYKVEGDAEGRYAVVATTRPETIMGDTAMCINPNDPKNQWLKGKKVIVPLVNRIIPVIEDDYVDIEFGTGCLKVTPAHDVNDYMLGEKYNLPSIDIFNDNGTLSEAAGLYVGMDRFDVRKQIEQDLQAAGLLEKVEAYTNKVGFSERTNVAIEPKLSMQWFLKMQHFADMALPPVMNDELKFYPAKYKNTYKNWLENIK…
4	111	Beta-galactosidase OS=Bacteroides sp. AR20 OX=93974 GN=SAMN02910431_04406 PE=3 SV=1	0.9993	0.0001	0.0002	0.0001	0.0001	Sec/SPI	22/23	0.933547	MTINIRYLLGIALLFSFSVISAQVRTSYTFEKGWKFTREDNADFIQPDYNDIKWQSVVVPHDWAIYGPFGIDNDRQLTAIAQDGQKEAMEHAGRTGGLPFVGVGWYRLNFDAPSFVKGKKATLIFDGAMSHARVYINGQEAGYWPYGYNTFYLDVTPYLKEGTKNTLAVRLENETESSRWYPGAGLYRNVHLVVTEDAHIPTWGTQLTTPVVKDDYAKVNIKTTLVVPSGKQFDAYRIVTELKDKDGKVVTTDEKQGSRFDDNIFSQELVVSRPALWSPETPVLYQAVSKVYEGNILKDEYTTSFGIRTIEVIPNKGFFLNGKRTSFKGVCNHHDLGPLGGAVNDAAIRRQIRILKDMGCNAIRTSHNMPAPELIRACDEMGMMVMAESFDEWKAMKVK…
5	108	Beta-galactosidase OS=Bacteroides sp OX=29523 GN=DCQ07_06230 PE=3 SV=1	0.9991	0.0002	0.0002	0.0001	0.0001	Sec/SPI	22/23	0.975249	MKQHFLSYLIALLLFPLYEMQAAYQPEFSTAGFYELANSGREVYSMNPAWRFHKGTATGAETTDFNDQDWKVVSLPDGIEYVPTEASGCINYQGEVWYRKHFTPANELKGKKLFLHFEAIMGKSKVFVNGNLLTEHFGGYLPVVIDVTDALNWGTDNVIAVWADNSNDPSYPPGKAQDVLDYTYFGGIYRDCWLIAHRPVFITDPNFENEMAGGGLFVAYDKVSDTSAEIILKAHIRNDSKKNFKGVVEYELQQPDGTQAAFLNDVIQVRPGKAVTSKDKITLKSPLLWSPETPTLYNLIVRIRDNEGNVVDGYRRRIGIRSVEFKGKDGFWLNGKPYPSPLIGANRHQDFAVVGNAVANSIHWRDAKKLRDTGMKVIRNAHCPQDPAFMDACDELGLF…
6	100	Alpha-glucan family phosphorylase OS=Bacteroides sp OX=29523 GN=DCY66_17460 PE=3 SV=1	0	0	0	0	0	Other	N/A	0	MKIKVSNANTPNWKEVTVKSHIPEELKKLEEMARNIWWAWNYEATDLFRDLDPATWKEVGQNPVALLERLSYEKLEALTQDKVIVKRMNDVYAKFKAYVDAKPDSKRPSVAYFCMEYGLTHVLKIYSGGLGILAGDYLKEASDSNVDMCGVGFLYRYGYFSQSLSMDGQQIANYESQNFGSLPIERVMDENGQPMVVDVPYLNYFVHAYVWKVNVGRVPLYLLDTDNEMNSEFDRPITYQLYGGDWENRLKQEILLGIGGVLLLKKLGIKKDVYHCNEGHAALCNVQRLCDYVESGLTFDQALEVVRSSSLYTVHTPVPAGHDYFDEGLFGKYMGGYPQRMGISWQDLMDLGRINPGDAGERFCMSTFACNTCQEVNGVSWLHGKVSQEMFSGIWKGYF…
Sample 4
~75 kDa
1	217	Dipeptidyl-peptidase OS=Bacteroides sp OX=29523 GN=DCQ07_03225 PE=3 SV=1	0.999	0.0002	0.0002	0.0002	0.0001	Sec/SPI	21/22	0.978364	MKKFKLLLLALMCVAFLPSKADEGMWLLQLMQEQHLADRMKAQGLLLEADDIYNPNRVSLKDAVGIFGGGCTGEIISPDGLILTNHHCGYGAIQQHSSVEHDYLTDGFWAKSRKEELPTPGLKFKFVERIVDVTDKVNNKVKSGEVKEEETFEYDFLKKLADEELKASDLNGKAGISAQALPFYAGNKFYLIYLKTYSDVRMVAAPPSSIGKFGGETDNWMWPRHTCDFSVFRIYADANGEPAEYNENNVPLKAKKHLAISLKGINEGDYAMIMGFPGSTNRYLTQSEVKQRMHSTNEPRIRIRGVRQDVLKKEMAASDKVRIQYASKYAGSSNYWKNSIGMNKAIIDNKVLETKAEQEAKFAAFAKAKGNTDYEKVVSEIDAAIEKSNPILYNYTCFR…
2	207	S9 family peptidase OS=Bacteroides sp OX=29523 GN=DCY66_10475 PE=4 SV=1	0.9991	0.0002	0.0001	0.0001	0.0001	Sec/SPI	19/20	0.973175	MRKLSIFIILFFCLLTVGAQQVSLQDVANRTYHAEGIRGIKPMLDGEHYTQMSADGKKIIQYSFKTGKETGTIFDVNTARDCSIKSFDDYIMSPDEKLILIQTETKPIYRRSFTANYYIFNVKNNKMEPLSENGPQQVPLFSPDGNQIAFVRDNNIYLVKLLFGNSESQVTKDGKFNEVLNGIPDWVYEEEFGFNRAFDFSADSQMLAYIRFDESQVPMYSFPLYKGMVPALEKFSTYPGEYEYKYPMPGIDNSKVTVHTFDIKSKVTRKMDLPLDADGYIPRIKFTDDENALAIMTLNRHQNRFDLYFANPRSTLCKLMVRDEAPQYIKEEAYSNIVFYPKNFVVMSEKDGYNHLYLYTSGGNLVKQITKGNFEVKDFLGWDEATNTFYFESNEGSPL…
3	187	S9 family peptidase OS=Bacteroides sp OX=29523 GN=DCQ07_08970 PE=4 SV=1	0.9992	0.0002	0.0001	0.0001	0.0001	Sec/SPI	19/20	0.979649	MRKLSIFIILFFCLLTVRAQQVSLQDVANRTYRAEGIRGIKPMLDGEHYTQMSADGKKIIQYSFKTGKETGTIFDVNTARDCSIKSFDDYIMSPDEKLILIQTETKPIYRRSFTANYYIFNVKNNKMEPLSENGPQQVPLFSPDGNQIAFVRDNNIYLVKLLFGNSESQVTKDGKFNEVLNGIPDWVYEEEFGFNRAFDFSADSQMLAYIRFDESQVPMYSFPLYKGMVPALEKFSTYPGEYEYKYPMPGIDNSKVTVHTFDIKSKVTRKMDLPLDADGYIPRIKFTDDENALAIMTLNRHQNRFDLYFANPRSTLCKLMVRDEAPQYIKEEAYSNIVFYPKNFVVMSEKDGYNHLYLYTSGGNLVKQITKGNFEVKDFLGWDEATNTFYFESNEGSPL…
4	180	Molecular chaperone HtpG OS=Bacteroides sp OX=29523 GN=DCY66_02365 PE=3 SV=1	0	0	0	0	0	Other	N/A	0	MQKGNIGVTTENIFPIIKKFLYSDHEIFLRELVSNAVDATQKLKTLASKGEFKGEMGDLTIKVSLGKDTITISDRGIGLTAEEIDKYINQIAFSGANDFLEKYKDDANAIIGHFGLGFYSAFMVAKKVEIITKSHQEGAQAVKWTCDGSPEFTIENVEKESRGSDIILYIDDDCKEFLEETRISSLLTKYCRFLPIPIAFGKKKEWKDGKQVETNEDNVINETYPLWTRKPVELKDEDYKKFYRELYPMADEPLFWIHLNVDYPFNLTGILYFPKVKSNIELQKNKIQLYCNQVYVTDSVEGIVPDFLTLLHGVIDSPDIPLNVSRSYLQSDSNVKKISTYISKKVSDRLQAIFKNDRKEFEEKWDDLKIFINYGMLTQEDFYEKANKFALLKDTDDKY…
5	163	Alpha-glucosidase OS=Bacteroides sp OX=29523 GN=DCY66_10650 PE=4 SV=1	0.9987	0.0003	0.0002	0.0002	0.0002	Sec/SPI	21/22	0.974974	MNLKKNLSLIAFLCISFIANAQQKLNSPDGNLEMTFTLDGQGTPTYELTYKQKEVIKPSKLGLELKKEDANAKTDFEWTDKKDIDKLDIKTNLYNGFEIKDVRTSTNDETWQPVWGEEKEIRNHYNELAVTLNQPANDRFIIIRFRLFNDGLGFRYEFPQQKNLNYFVIKEEHSQFAMAGDHTAYWIPGDYDTQEYDYTVSRLSEIRGLFSKAYTENSSQTAFSPTGVQTALMMKTDDGLYINLHEAALIDYACMHLNLDDKNMIFESWLTPDAQGDKGYMQTPCTSPWRTVIVSDDARNILASRITLNLNEPCKIADTSWIKPVKYIGVWWDMITGKGSWAYTDDLSSVKLGETDYNKTKPNGKHSANTANVKRYIDFAAEHGFDQVLVEGWNEGWED…
6	131	Chaperone protein DnaK OS=Bacteroides sp. PHL 2737 OX=2162637 GN=dnaK PE=2 SV=1	0	0	0	0	0	Other	N/A	0	MGKIIGIDLGTTNSCVSVFEGNEPVVIANSEGKRTTPSIVAFVDGGERKVGDPAKRQAITNPTRTVFSIKRFMGENWDQVQKEIARVPYKVVKGDNNTPRVDIDGRLYTPQEISAMILQKMKKTAEDYLGQEVTEAVITVPAYFSDSQRQATKEAGQIAGLEVKRIVNEPTAAALAYGLDKAHKDMKIAVFDLGGGTFDISILEFGGGVFEVLSTNGDTHLGGDDFDQVIIDWLVQEFKNDEGADLTQDPMAMQRLKEAAEKAKIELSSSTSTEINLPYIMPVGGVPKHLVKTLTRAKFESLAHNLIQACLEPCKKAMQDAGLSNSDIDEVILVGGSSRIPAVQKLVEDFFGKTPSKGVNPDEVVAVGAAVQGAVLTDEIKGVVLLDVTPLSMGIETLG…
7	126	Chaperone protein DnaK OS=Bacteroides sp. OM05-10AA OX=2292282 GN=dnaK PE=2 SV=1	0	0	0	0	0	Other	N/A	0	MGKIIGIDLGTTNSCVAVFEGNEPVVIANSEGKRTTPSVVAFVDGGERKVGDPAKRQAITNPTRTIFSIKRFMGETWDQVQKEVGRVPYKVVKGDNNTPRVDIDGRLYTPQEISAMILQKMKKTAEDYLGQEVTEAVITVPAYFSDSQRQATKEAGQIAGLEVKRIVNEPTAAALAYGLDKAHKDMKIAVFDLGGGTFDISILEFGGGVFEVLSTNGDTHLGGDDFDQVIINWLVQEFKNDEGADLTQDPMALQRLKEAAEKAKIELSSSTSTEINLPYIMPVGGVPKHLVKTLTRAKFESLAHELIQACLEPCKKAMSDAGLSNADIDEVILVGGSSRIPAVQKLVEDFFGKTPSKGVNPDEVVAIGAAVQGAVLTDEIKGVVLLDVTPLSMGIETLG…
8	123	Family 10 glycosylhydrolase OS=Bacteroides sp OX=29523 GN=DCQ07_03745 PE=4 SV=1	0.999	0.0002	0.0002	0.0002	0.0002	Sec/SPI	19/20	0.979395	MKKLIYTLLLLLVTFPAMAQSLFEQYERFLTEPRTYVCYRPDGKLKIDGKLNETSWKKAAPTAPFVDISGEGFPTPKYETTAKMLWDDEYLYVGAVLQEEDIKARLTQRDTIIYYDNDFEVFIDPDSDGHNYFEIETNARGVIFDLMLDKPYRSGGNFMVQWDCPGLKTAIHCEGTLNKSKDKDKYWSVEMAIPHQALTMNFNNPLKAGNTWRINFSRVQWLKEKGPEENWVWTPTGRIDMHMPDRWGYLYFVDKKVGTSQDELVYPYNQAIYKLLWAMFYAQQDNYSKQHNYLRATEQFFLTDKELKDLPADARIAVEATQNTYQIAITNPAEGVRYVINNEGRFRTEKIPAREVKNWLWMRLNNRSDAEWKKWFALLKECGISGVMFEGYNENIYRL…
9	123	Glycoside hydrolase family 92 protein OS=Bacteroides sp OX=29523 GN=DCY66_09255 PE=4 SV=1	0.7787	0.2196	0.0003	0.0002	0.0002	Sec/SPI	21/22	0.746472	MKKQILLSAVLACISVFSAAAQKEPVDYVNPFVGTTNYGTTNPGALTPHGMMSVTPFNVMGVPEGDKDKDKQWWSTPYEFNNKYLTGFAHVNLSGVGCPELGSLLLMPTTGKLDVDYHNYGSFYQGETANPGYYTNILDKYNVKCELTATPRTSMARFTFPAGQSNILLNLGEGLTNESGATVRFVNDREIEGTKLLGTFCYNPQAVFPIYFVMRINKVPAKRGYWKMMRPMGVEAQWDDTAGKYKLYTAYTKEISGDDIGVWFTYDTTAEEVIEVSMGVSFVSIENARLNLEKEQPFGTTFDKLRAEARKKWNDDLSRIKVEGGTEEQKGVFYTAMYHTMVHPNILQDVSGQYPQMEGDKILTTNHNRYTVFSLWDTYRNYHQLMTLVYPERQMDMIH…
10	121	Chaperone protein DnaK OS=Bacteroides sp. HPS0048 OX=1078089 GN=dnaK PE=2 SV=1	0	0	0	0	0	Other	N/A	0	MGKIIGIDLGTTNSCVSVFEGNEPVVIANSEGKRTTPSIVAFVDGGERKVGDPAKRQAITNPTRTIFSIKRFMGENWDQVQKEVTRVPYKVVKGDNNTPRVDIDGRLYTPQEISAMILQKMKKTAEDYLGQEVTEAVITVPAYFSDSQRQATKEAGQIAGLEVKRIVNEPTAAALAYGLDKAHKDMKIAVFDLGGGTFDISILEFGGGVFEVLSTNGDTHLGGDDFDQVIINWLVEEFKKDEGADLTQDPMALQRLKEAAEKAKIELSSSTSTEINLPYIMPVGGVPKHLVKTLTRAKFESLAHSLIQACLEPCKKAMQDAGLSNSDIDEVILVGGSSRIPAVQKLVEDFFGKTPSKGVNPDEVVAVGAAVQGAVLTDEIKGVVLLDVTPLSMGIETLG…
11	114	Chaperone protein DnaK OS=Bacteroides sp. AM16-24 OX=2292002 GN=dnaK PE=2 SV=1	0	0	0	0	0	Other	N/A	0	MGKIIGIDLGTTNSCVSVFEGNEPVVIANSEGKRTTPSIVAFVDGGERKVGDPAKRQAITNPTRTVSSIKRFMGETWDQVQKEIARMPYKVVKGDNNMPRVDIDGRLYTPQEISAMILQKMKKTAEDYLGQEVTEAVITVPAYFSDSQRQATKEAGQIAGLEVKRIVNEPTAAALAYGIDKANKDMKVAVFDLGGGTFDISILEFGGGVFEVLSTNGDTHLGGDDFDQVIITWLVDEFKNDEGADLTQDPMAMQRLKEAAEKAKIELSSSTSTEINLPYIMPVGGVPKHLVKTLTRAKFEALAHTLIQACLEPCKKAMSDAGLSNSDIDEVILVGGSSRIPAVQKLVEDFFGKAPSKGVNPDEVVAVGAAVQGAVLTDEIKGVVLLDVTPLSMGIETLG…
12	112	Elongation factor G OS=Bacteroides sp. OM05-12 OX=2292283 GN=fusA PE=3 SV=1	0	0	0	0	0	Other	N/A	0	MAKNDLHLTRNIGIMAHIDAGKTTTSERILFYTGLTHKIGEVHDGAATMDWMEQEQERGITITSAATTTRWKYAGDTYKINLIDTPGHVDFTAEVERSLRVLDGAVAAYCAVGGVEPQSETVWRQADKYNVPRIGYVNKMDRSGADFFEVVRQMKDVLGANPCPVVIPIGAEENFKGVVDLIKMKAILWHDETMGADYDVEDIPANLVDEANEWREKMLEKVAEFDDALMEKFFDDPSTITEEEILRALRAGTLKMEIVPMFCGSSFKNKGVQTLLDYVCAFLPSPVDTPNIVGTNPSTGAEEDRKPDDDEKTSALAFKIATDPYVGRLTFFRVYSGKIEAGSYIYNSRSGKKERVSRLFQMHSNKQNPVELIGAGDIGAGVGFKDIRTGDTLCDETAP…
13	111	Elongation factor G OS=Bacteroides sp. AR29 OX=93975 GN=fusA PE=3 SV=1	0	0	0	0	0	Other	N/A	0	MAKHDLHLTRNIGIMAHIDAGKTTTSERILFYTGLTHKIGEVHDGAATMDWMEQEQERGITITSAATTTRWKYAGNTYKINLIDTPGHVDFTAEVERSLRVLDGAVAAYCAVGGVEPQSETVWRQADKYNVPRIGYVNKMDRSGADFFEVVRQMKDVLGANPCPIVIPIGAEETFKGLVDLIKMKAIYWHDETMGADYTVEEIPANLVDEANEWRDKMLEKVAEFDDALMEKYFDDPSTITEEEVLRALRNATVQMAVVPMLCGSSFKNKGVQTLLDYVCAFLPSPLDTPNIIGTNPDTGLEEDRKPDDDEKTSALAFKIATDPYVGRLTFFRVYSGKIEAGSYIYNSRSRKKERVSRLFQMHSNKQNPVEVIGAGDIGAGVGFKDIHTGDTLCDETAP…
14	106	S9 family peptidase OS=Bacteroides sp OX=29523 GN=DCY66_12940 PE=4 SV=1	0.9991	0.0002	0.0001	0.0002	0.0001	Sec/SPI	20/21	0.976939	MRKLINLIALLIMASSVTWAQDKKSFTLEDLMPGGNNYYNLLPQNLYGLQWWGDVCINADIEEVKTIQPANGKENVLITLQEVNELLANKELGKINHFRNASFPYAEKMMLVNTTSNKVLIDLTKKEIIWSQPLSPKAANQDWNKESRSLAYTLDNNLFVTTADGKTQQVTDEPKGIVCGQSVHRQEFGISKGTFWSPKGNLLAFYRMDESMVTDYPQVNTSTRIATLEPDKYPMAGMTSHKVTVGIYNPATQKTVYLKAGDPTDRYFTNISWSPDEKSVYVIELNRDQNHALLCCYDTETGEPLKSNPLYEEKHTKYVEPQHPIVFLPWDHTKFIYQSQRNGYNHLYLMDTKTSIYPESHGAAAGGSYRESYKTRQLTQGNWVVQNILGFNEKTKEVI…
15	106	S9 family peptidase OS=Bacteroides sp OX=29523 GN=DCQ07_15965 PE=4 SV=1	0.9991	0.0002	0.0001	0.0002	0.0001	Sec/SPI	20/21	0.976939	MRKLINLIALLIMASSVTWAQDKKSFTLEDLMPGGNNYYNLLPQNLYGLQWWGDVCINADIEEVKTIQPANGKENVLITLQEVNELLANKELGKINHFRNASFPYAEKMMLVNTTSNKVLIDLTKKEIIWSQPLSPKAANQDWNKESRSLAYTLDNNLFVTTADGKTQQVTDEPKGIVCGQSVHRQEFGISKGTFWSPKGNLLAFYRMDESMVTDYPQVNTSTRIATLEPDKYPMAGMTSHKVTVGIYNPETQKTVYLKAGDPTDRYFTNISWSPDEKSVYVIELNRDQNHALLCCYDAETGEPLKNNPLYEEEHTKYVEPQHPIVFLPWDHTKFIYQSQRDGYNHLYLMDTKTSVYPESHGAAAGGSYRESYKTRQLTQGNWVVQNILGFNEKTKEVI…
16	101	Chaperone protein DnaK OS=Bacteroides sp. AR29 OX=93975 GN=dnaK PE=2 SV=1	0	0	0	0	0	Other	N/A	0	MGKIIGIDLGTTNSCVAVFEGNEPVVIANSEGKRTTPSVVAFVDGGERKIGDPAKRQAITNPTRTVFSIKRFMGENWDQVQKEIGRMPYKVVKGDNNTPRVDIDGRLYTPQEISAMILQKMKKTAEDYLGQEVTEAVITVPAYFSDSQRQATKEAGQIAGLEVKRIVNEPTAAALAYGIDKSHKDMKVAVFDLGGGTFDISILEFGGGVFEVLSTNGDTHLGGDDFDQVIIDWLVQEFKNDEGADLTQDPMAMQRLKEAAEKAKIELSSSTSTEINLPYIMPVGGVPKHLVKTLTRAKFEALAHNLIQACLEPCKKAMSDAGLNNADIDEVILVGGSSRIPAVQKLVEDFFGKVPSKGVNPDEVVAVGAAVQGAVLTDEIKGVVLLDVTPLSMGIETMG…
17	101	Tetratricopeptide repeat protein OS=Bacteroides sp OX=29523 GN=DCY66_04125 PE=4 SV=1	0.998	0.0003	0.0003	0.0003	0.0003	Sec/SPI	19/20	0.961492	MIKRILYTLLIMFPVVASAQINTDRVMAIGRNALYFEDYVLSIQYFNQVINAKPYLSDPYFYRGLAKINLDDFQGAESDCSEAIERNPFVVSAYQVRGLARIQQNNFAGAIEDYTKALEFDPENIGVWHNMALCRIRQEDYKGAKNDLDKLIAISPRYTKAYLMRGEVDLKQKDTLAAEKDFGKAIEIDRYDADTWASRAILRLQQQRYKDAEADFDHAIRLSTRNSGVYINRALARYHQNNLRGAMSDYDIALDIDPNNFIGHYNRGLLRAQVGDDNRAIQDFNFVIEMEPDNMMAIFNRGLLLDQTGDYKGAIKDYSTVINEYPNFLLGYQYRAQARRKIGDVKGADADEFKVLKAQLDKQNGVDPNKQTADNTENNKTRKKSDKNMNNYRKIVVAD…
18	101	Chaperone protein DnaK OS=Bacteroides sp. OM05-12 OX=2292283 GN=dnaK PE=2 SV=1	0	0	0	0	0	Other	N/A	0	MGKIIGIDLGTTNSCVSVFEGNEPVVIANSEGKRTTPSIVAFIDGGERKVGDPAKRQAITNPQRTIFSIKRFMGENWDQVQKETARVPYKVVKGDNNTPRVDIDGRLYTPQEISAMILQKMKKTAEDYLGQEVTEAVITVPAYFSDSQRQATKEAGQIAGLEVKRIVNEPTAAALAYGVDKANKDMKIAVFDLGGGTFDISILEFGGGVFEVLSTNGDTHLGGDDFDQVIIDWLAEEFKKDEGADLKADPMALQRLKEAAEKAKIELSSSTSTEINLPYIMPVAGVPKHLVKTLTRAKFESLAHGLIQACLEPCKKAMSDAGLSNADIDEVILVGGSSRIPAVQELVQNFFGKTPSKGVNPDEVVAVGAAVQGAVLTDEIKGVVLLDVTPLSMGIETLG…
Sample 5
~70 kDa
1	284	Chaperone protein DnaK OS=Bacteroides sp. PHL 2737 OX=2162637 GN=dnaK PE=2 SV=1	0	0	0	0	0	Other	N/A	0	MGKIIGIDLGTTNSCVSVFEGNEPVVIANSEGKRTTPSIVAFVDGGERKVGDPAKRQAITNPTRTVFSIKRFMGENWDQVQKEIARVPYKVVKGDNNTPRVDIDGRLYTPQEISAMILQKMKKTAEDYLGQEVTEAVITVPAYFSDSQRQATKEAGQIAGLEVKRIVNEPTAAALAYGLDKAHKDMKIAVFDLGGGTFDISILEFGGGVFEVLSTNGDTHLGGDDFDQVIIDWLVQEFKNDEGADLTQDPMAMQRLKEAAEKAKIELSSSTSTEINLPYIMPVGGVPKHLVKTLTRAKFESLAHNLIQACLEPCKKAMQDAGLSNSDIDEVILVGGSSRIPAVQKLVEDFFGKTPSKGVNPDEVVAVGAAVQGAVLTDEIKGVVLLDVTPLSMGIETLG…
2	265	Chaperone protein DnaK OS=Bacteroides sp. OM05-10AA OX=2292282 GN=dnaK PE=2 SV=1	0	0	0	0	0	Other	N/A	0	MGKIIGIDLGTTNSCVAVFEGNEPVVIANSEGKRTTPSVVAFVDGGERKVGDPAKRQAITNPTRTIFSIKRFMGETWDQVQKEVGRVPYKVVKGDNNTPRVDIDGRLYTPQEISAMILQKMKKTAEDYLGQEVTEAVITVPAYFSDSQRQATKEAGQIAGLEVKRIVNEPTAAALAYGLDKAHKDMKIAVFDLGGGTFDISILEFGGGVFEVLSTNGDTHLGGDDFDQVIINWLVQEFKNDEGADLTQDPMALQRLKEAAEKAKIELSSSTSTEINLPYIMPVGGVPKHLVKTLTRAKFESLAHELIQACLEPCKKAMSDAGLSNADIDEVILVGGSSRIPAVQKLVEDFFGKTPSKGVNPDEVVAIGAAVQGAVLTDEIKGVVLLDVTPLSMGIETLG…
3	263	Chaperone protein DnaK OS=Bacteroides sp. HPS0048 OX=1078089 GN=dnaK PE=2 SV=1	0	0	0	0	0	Other	N/A	0	MGKIIGIDLGTTNSCVSVFEGNEPVVIANSEGKRTTPSIVAFVDGGERKVGDPAKRQAITNPTRTIFSIKRFMGENWDQVQKEVTRVPYKVVKGDNNTPRVDIDGRLYTPQEISAMILQKMKKTAEDYLGQEVTEAVITVPAYFSDSQRQATKEAGQIAGLEVKRIVNEPTAAALAYGLDKAHKDMKIAVFDLGGGTFDISILEFGGGVFEVLSTNGDTHLGGDDFDQVIINWLVEEFKKDEGADLTQDPMALQRLKEAAEKAKIELSSSTSTEINLPYIMPVGGVPKHLVKTLTRAKFESLAHSLIQACLEPCKKAMQDAGLSNSDIDEVILVGGSSRIPAVQKLVEDFFGKTPSKGVNPDEVVAVGAAVQGAVLTDEIKGVVLLDVTPLSMGIETLG…
4	249	30S ribosomal protein S1 OS=Bacteroides sp OX=29523 GN=DCY66_13700 PE=4 SV=1	0	0	0	0	0	Other	N/A	0	MENLKNITPVEDFNWDAYENGEAVTSMSHEDLEKAYDGTLNKVNDREVVDGTVIAMNKREVVVNIGYKSDGIIPLNEFRYNPDLKIGDTVEVYIENQEDKKGQLILSHKKARATRSWDRVNAALENEEIIKGYIKCRTKGGMIVDVFGIEAFLPGSQIDVKPIRDYDVFVGKTMEFKVVKINQEFKNVVVSHKALIEAELEQQKKEIIGKLEKGQVLEGTVKNITSYGVFIDLGGVDGLIHITDLSWGRVSDPKEVVELDQKLNVVILDFDDEKKRIALGLKQLTPHPWDALDANLQVGDKVKGKVVVMADYGAFIEIAPGVEGLIHVSEMSWSQHLRSAQDFMKVGDEVEAVILTLDRDERKMSLGIKQLKQDPWETIEEKYPVGSKHTAKVRNFTNF…
5	230	Chaperone protein DnaK OS=Bacteroides sp. HMSC067B03 OX=1739298 GN=dnaK PE=2 SV=1	0	0	0	0	0	Other	N/A	0	MGKIIGIDLGTTNSCVAVFEGNEPVVIANSEGKRTTPSVVAFVDGGERKVGDPAKRQAITNPTRTIFSIKRFMGENWDQVQKEVERVPYKVVKGDNNTPRVDIDGRLYTPQEISAMILQKMKKTAEDYLGQEVTEAVITVPAYFSDSQRQATKEAGQIAGLEVKRIVNEPTAAALAYGLDKAHKDMKIAVFDLGGGTFDISILEFGGGVFEVLSTNGDTHLGGDDFDQVIINWLVQEFKNDEGADLTQDPMALQRLKEAAEKAKIELSSSTSTEINLPYIMPVNGVPKHLVKTLTRAKFESLAHGLIQACLEPCKKAMSDAGLSNSDIDEVILVGGSSRIPAVQKLVEDFFGKTPSKGVNPDEVVAVGAAVQGAVLTDEIKGVVLLDVTPLSMGIETLG…
6	219	Chaperone protein DnaK OS=Bacteroides sp. AM16-24 OX=2292002 GN=dnaK PE=2 SV=1	0	0	0	0	0	Other	N/A	0	MGKIIGIDLGTTNSCVSVFEGNEPVVIANSEGKRTTPSIVAFVDGGERKVGDPAKRQAITNPTRTVSSIKRFMGETWDQVQKEIARMPYKVVKGDNNMPRVDIDGRLYTPQEISAMILQKMKKTAEDYLGQEVTEAVITVPAYFSDSQRQATKEAGQIAGLEVKRIVNEPTAAALAYGIDKANKDMKVAVFDLGGGTFDISILEFGGGVFEVLSTNGDTHLGGDDFDQVIITWLVDEFKNDEGADLTQDPMAMQRLKEAAEKAKIELSSSTSTEINLPYIMPVGGVPKHLVKTLTRAKFEALAHTLIQACLEPCKKAMSDAGLSNSDIDEVILVGGSSRIPAVQKLVEDFFGKAPSKGVNPDEVVAVGAAVQGAVLTDEIKGVVLLDVTPLSMGIETLG…
7	214	Chaperone protein DnaK OS=Bacteroides sp. OM05-12 OX=2292283 GN=dnaK PE=2 SV=1	0	0	0	0	0	Other	N/A	0	MGKIIGIDLGTTNSCVSVFEGNEPVVIANSEGKRTTPSIVAFIDGGERKVGDPAKRQAITNPQRTIFSIKRFMGENWDQVQKETARVPYKVVKGDNNTPRVDIDGRLYTPQEISAMILQKMKKTAEDYLGQEVTEAVITVPAYFSDSQRQATKEAGQIAGLEVKRIVNEPTAAALAYGVDKANKDMKIAVFDLGGGTFDISILEFGGGVFEVLSTNGDTHLGGDDFDQVIIDWLAEEFKKDEGADLKADPMALQRLKEAAEKAKIELSSSTSTEINLPYIMPVAGVPKHLVKTLTRAKFESLAHGLIQACLEPCKKAMSDAGLSNADIDEVILVGGSSRIPAVQELVQNFFGKTPSKGVNPDEVVAVGAAVQGAVLTDEIKGVVLLDVTPLSMGIETLG…
8	210	30S ribosomal protein S1 OS=Bacteroides sp. AM16-24 OX=2292002 GN=DW182_07140 PE=4 SV=1	0	0	0	0	0	Other	N/A	0	MENLKNVAPVEDFNWDAYENGETFGGASHEELEKAYDSTLNKVNDREVVDGTVIAMNKREVVVNIGYKSDGIIPLNEFRYNPDLKIGDTVEVYIENQEDKKGQLVLSHRKARATRSWDRVNAALENEEIIKGYIKCRTKGGMIVDVFGIEAFLPGSQIDVKPIRDYDVFVGKTMEFKVVKINQEFKNVVVSHKALIEAELEQQKKEIIGKLEKGQVLEGTVKNITSYGVFIDLGGVDGLIHITDLSWGRVSDPKEVVELDQKLNVVILDFDDEKKRIALGLKQLTPHPWDALSAELKVGDKVKGKVVVMADYGAFIEIAPGVEGLIHVSEMSWSQHLRSAQDFMKVGDEVEAVVLTLDREERKMSLGIKQLKQDPWETIEEKYPVGSKHTAKVRNFTNF…
9	192	Chaperone protein DnaK OS=Bacteroides sp. BFG-257 OX=2972761 GN=dnaK PE=2 SV=1	0	0	0	0	0	Other	N/A	0	MGKIIGIDLGTTNSCVAVFEGNEPVVIANSEGKRTTPSIVAFVDGGERKVGDPAKRQAITNPTRTVSSIKRFMGETWDQVQKEVARMPYKVVKGDNNMPRVDIDGRLYTPQEISAMILQKMKKTAEDYLGQEITEAVITVPAYFSDSQRQATKEAGQIAGLEVKRIVNEPTAAALAYGIDKANKDMKVAVFDLGGGTFDISILEFGGGVFEVLSTNGDTHLGGDDFDQVIITWLVDEFKNDEGADLTQDPMAMQRLKEAAEKAKIELSSSTSTEINLPYIMPVGGVPKHLVKTLTRAKFEALAHTLIQACLEPCKKAMSDAGLSNSDINEVILVGGSSRIPAVQKLVEDFFGKAPSKGVNPDEVVAVGAAVQGAVLTDEIKGVVLLDVTPLSMGIETLG…
10	190	Chaperone protein DnaK OS=Bacteroides sp. OM08-11 OX=2292284 GN=dnaK PE=2 SV=1	0	0	0	0	0	Other	N/A	0	MGKIIGIDLGTTNSCVAVFEGNEPVVIANSEGKRTTPSVVAFVDGGERKVGDPAKRQAITNPTRTVSSIKRLMGENWDQVQKEVTRMPYKVVKGDNNTPRVDIDGRLYTPQELSAMILQKMKKTAEDYLGHEVTEAVITVPAYFSDSQRQATKEAGQIAGLEVKRIVNEPTAAALAYGIDKAHKDMKVAVFDLGGGTFDISILEFGGGVFEVLSTNGDTHLGGDDFDQVIIDWLVQEFRNDEGADLTQDPMAMQRLKEAAEKAKIELSSSTSTEINLPYIMPVGGVPKHLVKTLTRAKFEALSHNLIQACLEPCKKAMSDAGLTNADIDEVILVGGSSRIPAVQKLVEELFGKVPSKGVNPDEVVAVGAAVQGAVLTDEIKGVVLLDVTPLSMGIETMG…
11	186	Chaperone protein DnaK OS=Bacteroides sp. AR29 OX=93975 GN=dnaK PE=2 SV=1	0	0	0	0	0	Other	N/A	0	MGKIIGIDLGTTNSCVAVFEGNEPVVIANSEGKRTTPSVVAFVDGGERKIGDPAKRQAITNPTRTVFSIKRFMGENWDQVQKEIGRMPYKVVKGDNNTPRVDIDGRLYTPQEISAMILQKMKKTAEDYLGQEVTEAVITVPAYFSDSQRQATKEAGQIAGLEVKRIVNEPTAAALAYGIDKSHKDMKVAVFDLGGGTFDISILEFGGGVFEVLSTNGDTHLGGDDFDQVIIDWLVQEFKNDEGADLTQDPMAMQRLKEAAEKAKIELSSSTSTEINLPYIMPVGGVPKHLVKTLTRAKFEALAHNLIQACLEPCKKAMSDAGLNNADIDEVILVGGSSRIPAVQKLVEDFFGKVPSKGVNPDEVVAVGAAVQGAVLTDEIKGVVLLDVTPLSMGIETMG…
12	165	Molecular chaperone DnaK OS=Bacteroides sp OX=29523 GN=dnaK PE=4 SV=1	0	0	0	0	0	Other	N/A	0	MGKIIGIDLGTTNSCVSVFEGNEPVVIANSEGKRTTPSIVAFVDGGERKVGDPAKRQAITNPTRTISSIKRFMGENWDQVQKEVNRVPYKVVKGENNTPRIDIDGRLYTPQEISAMILQKMKKTAEDYLGHEVTEAVITVPAYFSDSQRQATKEAGQIAGLEVKRIVNEPTAAALAYGLDKAHKDMKIAVFDLGGGTFDISILEFGGGVFEVLSTNGDTHLGGDDFDQVIIDWLAQEFKNDEGADLKADPMALQRLKEAAEKAKIELSSSNSTEINLPYIMPVGGVPKHLVKTLSRAKFESLAHNLIQACLEPCKKAMSDAGLSNSDVDEVILVGGSSRIPAIQELVEKFFGKTPSKGVNPDEVVAVGAAVQGAVLTDEIKGVVLLDVTPLSMGIETMG…
Sample 6
~22 kDa
1	134	Thiol-activated cytolysin OS=Bacteroides sp. AR20 OX=93974 GN=SAMN02910431_00180 PE=4 SV=1	0.0001	1	0	0	0	Sec/SPII	17/18	0.993668	MKQYVYLLILPIMFLISCSDDTVEEMGGSNHVLLERYPQEVINISMDNPESFASFNKTSVTRSSELLKDSVWSSGNGHTLIYETNEHIPTQGLMRYIYLGSILQGGSIEKQRFVPIVKPMDPITISYSFPARWVTDIIAKPSLSAQRQSLQNIMNKEGMTGKQLGSFTYNMRQFSYFEELKLAFGANVNIGGLLNIDVSLDKGKIRKKTGLFAKIVQRNYTVDMDLPADGNILLNHDDMGSVGKYDPIYISSITYGRMALISIESSESYDKVRIALQAALQAKVVNGKLSFNLEQEKILKEAEVNVMVYNGEGEGTVKTAKGWNEFQDFIIQGGRFSKDLPGDAIFYTASYLSDNSPFYSKFKIHLEN
Sample 7
~19 kDa
1	301	OmpH family outer membrane protein OS=Bacteroides sp OX=29523 GN=DCQ07_16915 PE=3 SV=1	0.999	0.0002	0.0002	0.0002	0.0001	Sec/SPI	19/20	0.976619	MLKKIALLLLLIAPMSVFAQKFGHIKSADVLTVMPEFTKAQTDIQAMQKQYEDEMKRATDELTKKYTEYQQEQANLPKNIQERRQKELQELQEKGMQFQQDAQQQLQKSYADMMEPIYKKIEDAIKAVGQEGGYTYIFDLNRTEIPYVNEAQSTDVTAAVKAKVGIK
		Note: OmpH has been reclassified as a periplasmic chaperone for misfolded OMPs called Skp (InterPro IPR005632)
