# Supplementary material for: Distant relatives of a eukaryotic cell-specific toxin family evolved a complement-like mechanism to kill bacteria
Source: Nat Commun. 2024 Jun 12;15:5028. doi: 10.1038/s41467-024-49103-5 (PMC11169675; doi:10.1038/s41467-024-49103-5)
Supplement: Supplementary file 8 — Source Data [file 41467_2024_49103_MOESM8_ESM.xlsx]

## Sheet: Sheet1
Fig. 3a
E. anophelis
1:0.25	1:0.5	1:1	1:5	1:10	1:15	1:20	1:25	1:30
5.1918	10.4451	15.1149	20.6864	39.6198	51.4449	84.4386	88.5967	97.5703
5.33236	10.0673	15.6491	20.7686	40.647	55.9564	86.0082	91.5879	101.95
4.98975	10.5681	9.29685	18.8457	35.5439	53.8691	91.2921	91.4729	100.479
CDCLL (0.7μM)	CDCLL (0.7μM) activated	CDCLL (21μM)	CDCLL (21μM) activated	CDCLS (21μM)	CDCLS (21μM) activated	CDCLL:CDCLS (1:30)
0.887501	8.1683	7.57247	10.735	7.21505	10.3953	3.01586
1.56956	7.70811	7.4407	11.7892	10.272	7.41228	6.34399
1.09294	7.33832	6.95754	10.4275	8.78462	7.04249	4.89769
*CDCLL:CDCLS (1:30)	**CDCLL:CDCLS (1:30)	CDCLL:CDCLS (30:1)	Liposomes + trypsin
23.6338	36.2314	21.437	1.47095
25.7951	39.88	21.563	0.419098
30.7996	43.0274	16.2544	0.534144
B. fragilis
1:0.25	1:0.5	1:1	1:5	1:10	1:15	1:20	1:25	1:30
2.57046	4.82802	14.4549	35.1599	45.0413	54.2701	81.021	98.4692	100.562
2.65457	4.96596	14.3102	34.3019	45.5023	54.4787	79.3455	98.2774	99.9361
2.60074	5.0097	14.3842	33.5281	45.6032	54.5931	77.1821	99.1051	99.5021
CDCLL (0.7μM)	CDCLL (0.7μM) activated	CDCLL (21μM)	CDCLL (21μM) activated	CDCLS (21μM)	CDCLS (21μM) activated	CDCLL:CDCLS (1:30)
2.89681	2.62765	7.81231	9.66277	2.85307	3.50578	2.61083
2.58392	4.36372	8.26651	9.26576	2.4527	4.60933	2.68485
2.47962	3.05831	8.36745	9.49118	2.59401	4.85494	1.33233
*CDCLL:CDCLS (1:30)	**CDCLL:CDCLS (1:30)	CDCLL:CDCLS (30:1)	Liposomes + trypsin
100.968	65.2573	6.86866	0.602241
100.416	73.0091	8.21818	0.171588
102.946	75.0749	7.2444	0.218691
Fig. 3a inset graphs
E. anophelis CDCLs
Time (s)	Activated	Unactivated		continued data
0	-0.985224	-0.2537		505	83.8968	3.2241
5	-0.0763777	-0.0282241		510	84.3291	3.32981
10	0.0658097	-0.0130021		515	84.5731	2.99154
15	0.131139	0.197674		520	83.9391	2.99154
20	0.0965529	0.186047		525	84.2196	3.15011
25	0.196468	-0.0113108		530	84.9767	3.08668
30	-0.155157	-0.232558		535	85.5665	3.18182
35	0.0562024	-0.110994		540	85.0151	2.78013
40	0.142668	-0.0369979		545	84.969	3.2241
45	0.248348	0.0792812		550	86.4946	2.90698
50	0.0600453	-0.164905		555	86.1411	3.18182
55	-0.0014411	-0.0504228		560	86.4965	3.19239
60	-0.0168127	-0.341438		565	86.3063	2.94926
65	-0.0686919	-0.0426004		570	86.681	3.03383
70	0.257955	-0.0620507		575	87.2728	2.88584
75	-0.137864	-0.19556		580	87.1671	3.15011
80	-0.1321	0.00317125		585	86.7213	3.21353
85	0.150354	0.263214		590	87.805	3.2981
90	0.159961	-0.0795983		595	87.684	3.00211
95	0.158039	-0.0683932		600	87.9626	3.34038
100	-0.0014411	-0.291755		605	87.9107	3.10782
105	0.00240181	-0.012685		610	88.2508	3.19239
110	-0.170529	-0.173362		615	88.2912	3.49894
115	2.01224	-0.29704		620	88.9502	2.98097
120	4.75607	1.69133		625	89.0905	3.07611
125	8.48753	1.62791		630	88.8253	3.2981
130	12.1979	1.92389		635	88.9848	3.53066
135	17.0764	1.58562		640	89.4248	3.43552
140	22.3988	1.64905		645	90.3702	3.12896
145	27.4676	1.76533		650	89.9878	3.38266
150	32.6229	1.53277		655	89.8725	3.23467
155	37.1998	1.87104		660	90.6853	3.16068
160	42.5414	1.92389		665	90.1069	3.12896
165	44.8299	1.74419		670	91.0561	3.16068
170	48.3711	1.39535		675	91.5711	3.36152
175	51.2379	1.7759		680	91.7267	2.86469
180	53.3496	1.59619		685	91.0715	3.46723
185	55.4612	1.97674		690	91.2732	3.38266
190	57.3731	2.0296		695	91.9669	3.18182
195	58.5721	2.25159		700	91.1138	3.17125
200	59.3407	1.9556		705	92.5222	3.35095
205	60.7356	2.15645		710	91.5365	3.34038
210	62.0749	1.94503		715	92.2743	3.26638
215	62.219	2.04017		720	92.3012	3.28753
220	63.1816	2.30444		725	92.5798	3.28753
225	63.7043	2.72727		730	92.8623	3.11839
230	63.8196	2.47357		735	92.7739	3.35095
235	65.3144	2.48414		740	93.0564	3.20296
240	66.1541	2.49471		745	93.1659	3.61522
245	67.1994	2.69556		750	93.0083	3.21353
250	65.7871	2.51586		755	94.3668	3.17125
255	67.5798	2.49471		760	93.8096	2.9704
260	67.3243	2.64271		765	93.896	3.26638
265	67.9641	2.41015		770	93.7807	3.19239
270	68.5598	2.41015		775	94.3437	3.18182
275	69.63	2.67442		780	94.5378	3.38266
280	68.8	2.65328		785	94.8644	3.10782
285	71.2287	2.7167		790	94.7799	2.82241
290	70.4582	2.73784		795	93.7135	3.44609
295	70.9136	2.80127		800	94.8452	3.30867
300	71.6898	2.70613		805	95.5638	3.20296
305	71.6687	2.83298		810	94.7626	3.32981
310	72.0799	2.63214		815	95.3659	3.37209
315	72.0299	2.84355		820	94.8568	3.15011
320	72.7255	2.99154		825	95.1085	3.45666
325	72.7197	2.90698		830	95.3909	3.16068
330	73.9494	2.99154		835	96.0557	3.15011
335	72.3508	2.90698		840	96.3939	3.37209
340	73.9264	2.99154		845	95.5446	3.13953
345	74.8756	2.91755		850	95.975	3.49894
350	75.5212	3.01268		855	96.1576	3.25581
355	75.9324	3.02326		860	96.8359	3.43552
360	75.8036	3.13953		865	96.2479	3.53066
365	76.3762	2.75899		870	96.7167	3.61522
370	76.7644	2.70613		875	96.7859	3.36152
375	77.2505	3.10782		880	95.9039	3.57294
380	77.0122	3.42495		885	97.1702	3.40381
385	77.8192	3.23467		890	96.6841	3.45666
390	77.5214	3.09725		895	96.3459	3.44609
400	79.0528	3.19239		900	97.1337	3.19239
405	78.1305	3.18182		905	96.6226	3.30867
410	78.805	3.12896		910	97.6582	3.63636
415	79.1566	3.27696		915	98.4134	3.53066
420	78.8722	3.08668		920	97.7351	3.56237
425	79.7061	3.19239		925	97.6544	3.32981
430	79.1835	3.05497		930	98.0771	3.41438
435	80.3805	2.89641		935	97.5237	3.11839
440	80.2499	3.23467		940	97.2893	3.50951
445	80.98	3.11839		945	98.9149	3.26638
450	81.1703	3.24524		950	97.7293	3.16068
455	80.467	3.21353		955	99.1205	3.4778
460	81.5007	3.23467		960	99.6392	3.38266
465	81.6007	2.98097		965	98.5978	3.40381
470	81.9581	3.19239		970	100	3.44609
475	82.2463	3.02326		975	99.8333	3.34038
480	83.6432	3.13953		980	99.8218	3.36152
485	83.1705	3.13953		985	99.5509	3.42495
490	83.4049	3.28753		990	99.1781	3.21353
495	83.4683	3.11839		995	99.8698	3.17125
500	83.1474	2.82241		1000		3.20296
B. fragilis CDCLs
Time (s)	Activated	Unactivated		continued data
0	-0.0506838	-0.0888889		505	77.1795	2.5812
5	0.0629915	0.101709		510	78.1197	2.36752
10	0.0245299	0.0450427		515	78.7179	2.38462
15	0.0173504	-0.311966		520	79.2308	2.2906
20	0.0769231	0.182051		525	79.6581	2.40171
25	0.0290598	0.0250427		530	80.3419	2.60684
30	-0.137607	0.130769		535	81.0256	2.38462
35	0.0136752	-0.0230769		540	81.1966	2.52991
40	-0.165812	-0.111111		545	82.0513	2.64103
45	0.157265	-0.192308		550	82.3077	2.4359
50	0.000854701	-0.0128205		555	82.8205	2.52991
55	-0.423932	-0.055812		560	83.0769	2.34188
60	-0.0447009	0.111111		565	83.6752	2.31624
65	0.0626496	-0.42906		570	84.188	2.33333
70	0.0108547	-0.0461538		575	84.5299	2.54701
75	-0.0288034	-0.117949		580	85.2137	2.61538
80	0.0621368	-0.162393		585	85.4701	2.34188
85	-0.281197	-0.101709		590	85.4701	2.31624
90	-0.0105128	0.17094		595	86.3248	2.58974
95	-0.0666667	-0.0598291		600	86.3248	2.44444
100	-0.133333	-0.0205128		605	87.1795	2.64957
105	-0.00769231	-0.0632479		610	87.1795	2.51282
110	0.00401709	0.0948718		615	87.1795	2.35043
115	0.0470085	-0.0880342		620	88.0342	2.58974
120	0.839316	1.07692		625	88.0342	2.54701
125	0.91453	1.17094		630	88.8889	2.41026
130	0.863248	1.28205		635	88.8889	2.48718
135	1.08547	1.44444		640	89.7436	2.4359
140	1.06838	1.25641		645	89.7436	2.46154
145	0.982906	1.11111		650	89.7436	2.7265
150	1.32479	1.2735		655	90.5983	2.38462
155	1.57265	1.38462		660	90.5983	2.74359
160	1.69231	1.35897		665	90.5983	2.58974
165	2.2906	1.46154		670	91.453	2.36752
170	2.61538	1.39316		675	91.453	2.79487
175	3.44444	1.2906		680	91.453	2.77778
180	4.1453	1.42735		685	92.3077	2.63248
185	5.23077	1.49573		690	92.3077	2.45299
190	6.18803	1.54701		695	92.3077	2.54701
195	7.04274	1.67521		700	92.3077	2.52137
200	8.4359	1.40171		705	92.3077	2.54701
205	9.74359	1.57265		710	92.3077	2.7094
210	10.6838	1.5812		715	93.1624	2.71795
215	12.1368	1.65812		720	93.1624	2.7094
220	13.5043	1.60684		725	93.1624	2.54701
225	14.6154	1.60684		730	94.0171	2.78632
230	16.1538	1.61538		735	94.0171	2.66667
235	17.7778	1.71795		740	94.0171	2.64957
240	18.9744	1.65812		745	94.0171	2.75214
245	20.2564	1.68376		750	94.0171	2.7094
250	21.7949	1.77778		755	94.8718	2.64957
255	23.2479	1.7094		760	94.8718	2.70085
260	24.6154	1.83761		765	94.8718	2.76923
265	25.7265	2.05128		770	94.8718	2.50427
270	27.6068	1.93162		775	94.8718	2.82051
275	29.4017	2.05983		780	94.8718	2.78632
280	30.6838	2.07692		785	95.7265	2.87179
285	31.9658	1.98291		790	95.7265	2.68376
290	33.6752	1.97436		795	95.7265	2.61538
295	34.9573	2.06838		800	95.7265	2.93162
300	36.8376	2.25641		805	95.7265	2.76923
305	37.8632	1.96581		810	96.5812	2.75214
310	39.3162	2.21368		815	96.5812	2.94017
315	40.7692	2.09402		820	96.5812	2.79487
320	41.8803	2.18803		825	96.5812	2.82906
325	43.5043	2		830	96.5812	2.65812
330	44.8718	2.05128		835	96.5812	3.04274
335	46.1538	2.1453		840	97.4359	2.78632
340	47.6068	2.25641		845	96.5812	3.05128
345	48.8889	2.24786		850	97.4359	2.76923
350	49.9145	2.18803		855	97.4359	2.82906
355	51.2821	2.13675		860	97.4359	2.83761
360	52.6496	2.30769		865	97.4359	2.58974
365	53.4188	2.22222		870	97.4359	2.88889
370	54.8718	2.19658		875	97.4359	2.96581
375	55.9829	2.04274		880	97.4359	2.65812
380	57.3504	2.13675		885	98.2906	3.20513
385	58.3761	2.34188		890	98.2906	2.80342
390	59.2308	2.45299		895	98.2906	2.96581
400	60.2564	2.17949		900	98.2906	3.01709
405	61.6239	2.29915		905	98.2906	2.86325
410	62.3932	2.35897		910	98.2906	2.97436
415	63.5043	2.05128		915	98.2906	3.08547
420	63.9316	2.47863		920	98.2906	3.03419
425	65.2137	2.20513		925	99.1453	2.89744
430	66.2393	2.41026		930	98.2906	3.17094
435	66.8376	2.15385		935	99.1453	2.84615
440	67.7778	2.05983		940	99.1453	2.8547
445	68.7179	2.2906		945	99.1453	2.66667
450	69.6581	2.22222		950	99.1453	2.78632
455	70.5983	2.28205		955	99.1453	2.84615
460	71.1966	2.03419		960	99.1453	3.09402
465	71.9658	2.2906		965	99.1453	2.74359
470	72.735	2.26496		970	99.1453	3.03419
475	73.5897	2.19658		975	99.1453	2.8547
480	74.0171	2.20513		980	100	2.92308
485	74.9573	2.36752		985	100	3.19658
490	75.641	2.40171		990	100	2.83761
495	76.2393	2.47009		995	100	3
500	76.6667	2.40171		1000	100	3.30769
Fig. 3b
E. anophelis CDCLS
	Trypsin	Liposomes	Emission (au)		Trypsin	Liposomes	Emission (au)
DL+LU+SU	+	+	100	LD+SU	+	+	100
DL+LA+SU	+	+	95.24	LD+SA	+	+	41.8
DL+LU+SU		+	100	LD+SU		+	100
DL+LA+SU		+	103.8	LD+SA		+	92.5
DL+LU+SU	+		100	LD+SU	+		100
DL+LA+SU	+		85.1	LD+SA	+		49.4
DL+LU+SU			100	LD+SU			100
DL+LA+SU			97.1	LD+SA			101.6
	Trypsin	Liposomes	Emission (au)
SD+SU+LU	+	+	100
SD+SA+LU	+	+	22.94
SD+SU+LU		+	100
SD+SA+LU		+	90.1
SD+SU+LU	+		100
SD+SA+LU	+		24.3
SD+SU+LU			100
SD+SA+LU			94.9
B. fragilis CDCLs
	Trypsin	Liposomes	Emission (au)
DL+LU+SU	+	+	100		Trypsin	Liposomes	Emission (au)
DL+LA+SU	+	+	90.2	LD+SU	+	+	100
DL+LU+SU		+	100	LD+SA	+	+	55.8
DL+LA+SU		+	94.9	LD+SU		+	100
DL+LU+SU	+		100	LD+SA		+	81.8
DL+LA+SU	+		85.4	LD+SU	+		100
DL+LU+SU			100	LD+SA	+		61.5
DL+LA+SU			88.6	LD+SU			100
				LD+SA			84.9
	Trypsin	Liposomes	Emission (au)
LD+SU	+	+	100
LD+SA	+	+	35
LD+SU		+	100
LD+SA		+	89
LD+SU	+		100
LD+SA	+		36.8
LD+SU			100
LD+SA			87.8
Fig. 4a
B. fragilis ATCC 8482
Time	YCH46( HBS)			YCH46 activated
0.5	0.002	0.001	0	0.031	0.024	0.023
1	0.011	0.011	0.012	0.037	0.036	0.031
1.5	0.028	0.027	0.03	0.041	0.042	0.034
2	0.06	0.059	0.07	0.054	0.058	0.049
2.5	0.128	0.113	0.131	0.073	0.077	0.066
3	0.183	0.165	0.177	0.093	0.104	0.087
3.5	0.227	0.228	0.233	0.138	0.143	0.125
4	0.262	0.266	0.275	0.191	0.203	0.178
4.5	0.335	0.316	0.323	0.262	0.27	0.244
5	0.401	0.38	0.393	0.344	0.352	0.324
5.5	0.478	0.443	0.453	0.422	0.433	0.409
6	0.526	0.524	0.522	0.502	0.506	0.49
6.5	0.578	0.6	0.617	0.565	0.57	0.559
7	0.599	0.628	0.635	0.596	0.596	0.587
7.5	0.622	0.664	0.668	0.619	0.629	0.618
8	0.613	0.661	0.658	0.632	0.64	0.635
8.5	0.612	0.665	0.663	0.646	0.65	0.651
9	0.627	0.662	0.66	0.647	0.653	0.658
9.5	0.629	0.675	0.661	0.649	0.653	0.659
10	0.626	0.66	0.653	0.644	0.655	0.662
10.5	0.64	0.677	0.673	0.65	0.66	0.667
11	0.614	0.656	0.654	0.643	0.655	0.663
11.5	0.624	0.664	0.664	0.644	0.659	0.663
12	0.605	0.637	0.63	0.641	0.658	0.664
12.5	0.619	0.651	0.647	0.647	0.66	0.669
13	0.632	0.657	0.657	0.649	0.663	0.675
13.5	0.66	0.674	0.673	0.649	0.664	0.677
14	0.669	0.679	0.662	0.649	0.669	0.683
YCH46 unactivated
0.021	0.021	0.021
0.035	0.037	0.034
0.053	0.054	0.052
0.071	0.07	0.066
0.09	0.098	0.09
0.121	0.133	0.119
0.164	0.181	0.169
0.223	0.241	0.227
0.29	0.316	0.303
0.368	0.398	0.378
0.438	0.475	0.461
0.502	0.545	0.529
0.544	0.588	0.577
0.568	0.614	0.601
0.585	0.634	0.618
0.602	0.646	0.631
0.614	0.657	0.645
0.619	0.658	0.646
0.619	0.656	0.651
0.624	0.655	0.654
0.628	0.656	0.653
0.621	0.646	0.647
0.62	0.642	0.645
0.613	0.632	0.636
0.609	0.628	0.637
0.611	0.628	0.635
0.614	0.626	0.638
0.616	0.63	0.643
B. ovatus 8483
time	B. ovatus (HBS)			B. ovatus (activated)
0.5	0.002	-0.001	0	0.044	0.033	0.036
1	0.014	0.014	0.017	0.064	0.057	0.051
1.5	0.038	0.034	0.031	0.079	0.07	0.068
2	0.048	0.047	0.044	0.091	0.085	0.083
2.5	0.067	0.055	0.048	0.105	0.098	0.095
3	0.077	0.067	0.06	0.118	0.114	0.109
3.5	0.095	0.084	0.077	0.128	0.126	0.121
4	0.11	0.096	0.089	0.137	0.135	0.131
4.5	0.123	0.117	0.103	0.148	0.144	0.143
5	0.151	0.128	0.126	0.165	0.164	0.162
5.5	0.176	0.152	0.152	0.185	0.177	0.183
6	0.209	0.211	0.182	0.211	0.205	0.21
6.5	0.25	0.254	0.241	0.252	0.252	0.256
7	0.359	0.32	0.337	0.309	0.321	0.315
7.5	0.505	0.416	0.388	0.377	0.396	0.394
8	0.593	0.56	0.521	0.468	0.508	0.491
8.5	0.704	0.611	0.645	0.563	0.604	0.581
9	0.804	0.732	0.769	0.646	0.687	0.67
9.5	0.874	0.813	0.849	0.712	0.749	0.729
10	0.918	0.87	0.915	0.752	0.789	0.762
10.5	0.951	0.904	0.955	0.779	0.818	0.79
11	0.974	0.944	0.997	0.794	0.833	0.801
11.5	0.992	0.956	1.007	0.801	0.842	0.806
12	0.995	0.965	1.012	0.81	0.853	0.817
12.5	0.99	0.972	1.027	0.812	0.855	0.813
13	0.982	0.983	1.017	0.812	0.855	0.81
13.5	0.976	0.984	0.999	0.811	0.854	0.807
14	0.988	0.974	1.02	0.81	0.851	0.803
B. ovatus (unactivated)
0.001	0.001	0.008
0.008	0.012	0.014
0.02	0.022	0.027
0.031	0.036	0.044
0.042	0.048	0.057
0.055	0.067	0.081
0.072	0.089	0.106
0.087	0.113	0.134
0.097	0.129	0.156
0.11	0.155	0.188
0.125	0.179	0.224
0.139	0.21	0.258
0.165	0.248	0.3
0.197	0.311	0.412
0.245	0.385	0.468
0.32	0.485	0.555
0.404	0.605	0.702
0.502	0.743	0.821
0.615	0.848	0.923
0.714	0.928	0.992
0.78	0.982	1.032
0.824	1.017	1.073
0.847	1.003	1.064
0.874	1.052	1.076
0.891	1.045	1.095
0.906	1.046	1.091
0.901	1.028	1.081
0.913	1.035	1.085
B fragilis 638r
Time (hrs)	B. fragilis 638R (HBS)			B. fragilis 638R (activated)
0.5	0.002	0.003	0	0.031	0.053	0.05
1	0.027	0.023	0.022	0.046	0.079	0.067
1.5	0.047	0.037	0.044	0.057	0.085	0.078
2	0.059	0.053	0.061	0.065	0.095	0.085
2.5	0.051	0.049	0.055	0.068	0.094	0.088
3	0.056	0.056	0.056	0.073	0.098	0.093
3.5	0.083	0.089	0.094	0.078	0.103	0.098
4	0.117	0.125	0.127	0.084	0.109	0.106
4.5	0.156	0.177	0.167	0.091	0.118	0.114
5	0.241	0.277	0.271	0.104	0.13	0.126
5.5	0.3	0.346	0.326	0.117	0.147	0.142
6	0.383	0.401	0.39	0.136	0.169	0.164
6.5	0.46	0.481	0.454	0.161	0.2	0.194
7	0.568	0.584	0.569	0.194	0.238	0.233
7.5	0.709	0.722	0.706	0.236	0.289	0.284
8	0.702	0.685	0.66	0.292	0.352	0.35
8.5	0.69	0.702	0.695	0.36	0.423	0.423
9	0.683	0.689	0.684	0.434	0.505	0.504
9.5	0.672	0.671	0.676	0.505	0.573	0.575
10	0.679	0.677	0.686	0.561	0.633	0.632
10.5	0.67	0.672	0.681	0.607	0.675	0.671
11	0.677	0.685	0.686	0.639	0.697	0.695
11.5	0.677	0.679	0.673	0.656	0.713	0.71
12	0.699	0.715	0.708	0.662	0.719	0.715
12.5	0.628	0.642	0.644	0.665	0.717	0.715
13	0.611	0.63	0.647	0.662	0.719	0.713
13.5	0.606	0.604	0.608	0.663	0.713	0.711
14	0.583	0.579	0.582	0.653	0.705	0.705
B. fragilis 638R (unactivated)
0	0.002	0.002
0.008	0.01	0.011
0.017	0.02	0.022
0.027	0.026	0.032
0.036	0.038	0.048
0.05	0.049	0.058
0.068	0.072	0.086
0.092	0.095	0.112
0.125	0.128	0.15
0.17	0.177	0.21
0.233	0.228	0.281
0.314	0.311	0.366
0.403	0.406	0.473
0.507	0.494	0.573
0.603	0.604	0.676
0.684	0.691	0.775
0.724	0.764	0.807
0.742	0.778	0.818
0.754	0.8	0.838
0.756	0.824	0.857
0.759	0.837	0.863
0.767	0.845	0.873
0.764	0.845	0.874
0.763	0.841	0.872
0.756	0.837	0.871
0.751	0.833	0.871
0.743	0.835	0.87
0.745	0.832	0.877
B. uniformis ATCC 8492
Time (hrs)	B. uniformis (HBS)			B. uniformis (activated)
0.5	0.002	0	0.002	0.025	0.031
1	0.029	0.021	0.023	0.044	0.051
1.5	0.064	0.046	0.059	0.056	0.061
2	0.077	0.069	0.076	0.064	0.066
2.5	0.069	0.062	0.064	0.067	0.07
3	0.073	0.074	0.077	0.071	0.072
3.5	0.088	0.092	0.095	0.073	0.074
4	0.101	0.107	0.112	0.075	0.077
4.5	0.114	0.123	0.133	0.075	0.077
5	0.134	0.14	0.151	0.074	0.075
5.5	0.157	0.17	0.189	0.074	0.076
6	0.184	0.204	0.23	0.072	0.073
6.5	0.22	0.242	0.272	0.071	0.073
7	0.276	0.302	0.341	0.07	0.072
7.5	0.332	0.365	0.405	0.069	0.071
8	0.404	0.444	0.488	0.067	0.071
8.5	0.443	0.501	0.536	0.066	0.07
9	0.462	0.522	0.551	0.066	0.069
9.5	0.49	0.552	0.591	0.065	0.07
10	0.528	0.594	0.632	0.065	0.07
10.5	0.566	0.623	0.662	0.065	0.07
11	0.624	0.679	0.713	0.065	0.071
11.5	0.654	0.712	0.73	0.066	0.073
12	0.682	0.719	0.732	0.067	0.075
12.5	0.686	0.701	0.713	0.068	0.077
13	0.698	0.713	0.725	0.07	0.08
13.5	0.693	0.706	0.728	0.072	0.083
14	0.684	0.699	0.734	0.074	0.087
B. uniformis (unactivated)
0.004	0.001	0.002
0.016	0.019	0.018
0.025	0.029	0.031
0.032	0.035	0.041
0.035	0.038	0.046
0.038	0.044	0.052
0.041	0.051	0.057
0.044	0.054	0.061
0.048	0.058	0.066
0.049	0.062	0.068
0.052	0.064	0.072
0.056	0.068	0.078
0.056	0.071	0.078
0.061	0.077	0.083
0.064	0.079	0.085
0.068	0.083	0.093
0.07	0.089	0.097
0.072	0.095	0.102
0.081	0.101	0.108
0.087	0.105	0.11
0.086	0.109	0.114
0.097	0.116	0.12
0.099	0.123	0.127
0.105	0.128	0.132
0.112	0.134	0.137
0.115	0.139	0.14
0.121	0.143	0.144
0.126	0.145	0.146
B. nordii CL02T12C05
Time (hrs)	B. nordi CL02– (HBS)			B. nordi CL02 activated
0.5	0.001	0	0.001	0.025	0.021	0.025
1	0.005	0.003	0.004	0.036	0.034	0.034
1.5	0.009	0.007	0.009	0.037	0.034	0.035
2	0.016	0.013	0.013	0.037	0.036	0.036
2.5	0.023	0.019	0.019	0.042	0.039	0.041
3	0.029	0.026	0.025	0.046	0.041	0.043
3.5	0.037	0.039	0.038	0.049	0.046	0.05
4	0.049	0.052	0.052	0.054	0.052	0.057
4.5	0.056	0.065	0.063	0.06	0.059	0.064
5	0.07	0.082	0.099	0.07	0.067	0.075
5.5	0.081	0.097	0.111	0.076	0.073	0.083
6	0.093	0.113	0.134	0.087	0.084	0.094
6.5	0.151	0.146	0.2	0.1	0.1	0.115
7	0.168	0.174	0.23	0.119	0.118	0.136
7.5	0.233	0.256	0.285	0.145	0.148	0.168
8	0.235	0.28	0.301	0.179	0.178	0.212
8.5	0.283	0.328	0.363	0.225	0.231	0.264
9	0.29	0.341	0.381	0.28	0.286	0.32
9.5	0.359	0.352	0.457	0.339	0.345	0.393
10	0.38	0.382	0.448	0.409	0.409	0.449
10.5	0.448	0.47	0.527	0.483	0.484	0.526
11	0.513	0.533	0.546	0.54	0.54	0.584
11.5	0.58	0.608	0.615	0.605	0.599	0.64
12	0.6	0.611	0.643	0.657	0.647	0.679
12.5	0.651	0.659	0.685	0.693	0.691	0.705
13	0.674	0.679	0.709	0.723	0.71	0.737
13.5	0.707	0.711	0.738	0.747	0.733	0.747
14	0.706	0.714	0.738	0.758	0.749	0.762
14.5	0.735	0.742	0.766	0.777	0.766	0.775
15	0.73	0.735	0.76	0.794	0.77	0.785
15.5	0.759	0.763	0.788	0.797	0.783	0.788
16	0.747	0.753	0.775	0.81	0.785	0.794
16.5	0.77	0.778	0.801	0.814	0.799	0.799
17	0.755	0.761	0.784	0.821	0.802	0.805
17.5	0.755	0.763	0.782	0.824	0.807	0.807
18	0.757	0.766	0.785	0.826	0.809	0.805
B. nordi CL02 unactivated
0.022	0.023	0.021
0.03	0.03	0.03
0.034	0.031	0.038
0.039	0.033	0.04
0.037	0.036	0.047
0.045	0.037	0.053
0.05	0.046	0.059
0.058	0.052	0.065
0.066	0.06	0.072
0.075	0.068	0.078
0.085	0.075	0.089
0.098	0.087	0.102
0.117	0.105	0.121
0.141	0.126	0.147
0.174	0.158	0.18
0.215	0.197	0.223
0.269	0.254	0.277
0.328	0.314	0.338
0.395	0.38	0.406
0.461	0.442	0.475
0.533	0.522	0.541
0.594	0.576	0.604
0.659	0.638	0.665
0.707	0.683	0.705
0.737	0.716	0.737
0.767	0.745	0.765
0.782	0.758	0.78
0.797	0.774	0.793
0.81	0.788	0.8
0.815	0.792	0.805
0.824	0.804	0.814
0.828	0.807	0.818
0.838	0.817	0.825
0.84	0.817	0.829
0.845	0.821	0.834
0.846	0.82	0.835
P. dorei 9_1_42FAA
Time (hrs)	Pdorei_9_1_42FAA (HEPES)			Pdorei_9_1_42FAA (activated CDCL)
0.5	0	0.001	0.008	0.031	0.035	0.031
1	0.005	0.005	0.012	0.059	0.07	0.039
1.5	0.008	0.009	0.015	0.066	0.081	0.043
2	0.012	0.013	0.019	0.07	0.085	0.048
2.5	0.016	0.016	0.023	0.071	0.09	0.055
3	0.023	0.022	0.031	0.072	0.09	0.055
3.5	0.03	0.029	0.039	0.069	0.089	0.056
4	0.045	0.042	0.054	0.068	0.087	0.052
4.5	0.062	0.059	0.075	0.064	0.082	0.051
5	0.082	0.076	0.098	0.062	0.081	0.049
5.5	0.105	0.104	0.12	0.062	0.08	0.048
6	0.128	0.125	0.142	0.062	0.08	0.048
6.5	0.147	0.148	0.168	0.062	0.081	0.048
7	0.166	0.168	0.187	0.062	0.081	0.048
7.5	0.18	0.184	0.203	0.063	0.081	0.049
8	0.197	0.208	0.232	0.063	0.081	0.049
8.5	0.212	0.232	0.251	0.063	0.082	0.049
9	0.225	0.249	0.264	0.064	0.083	0.049
9.5	0.253	0.275	0.296	0.064	0.083	0.05
10	0.273	0.306	0.335	0.065	0.083	0.05
10.5	0.298	0.323	0.348	0.065	0.084	0.05
11	0.334	0.346	0.365	0.065	0.084	0.05
11.5	0.371	0.363	0.392	0.065	0.084	0.05
12	0.382	0.404	0.396	0.065	0.085	0.051
12.5	0.407	0.42	0.414	0.066	0.085	0.051
13	0.434	0.455	0.432	0.067	0.085	0.051
13.5	0.459	0.46	0.442	0.066	0.085	0.051
14	0.468	0.462	0.434	0.067	0.085	0.051
14.5	0.471	0.483	0.454	0.067	0.086	0.052
15	0.446	0.517	0.458	0.067	0.086	0.052
15.5	0.451	0.473	0.468	0.067	0.086	0.052
16	0.452	0.516	0.461	0.067	0.086	0.052
16.5	0.462	0.515	0.464	0.067	0.086	0.052
17	0.514	0.463	0.474	0.068	0.087	0.052
17.5	0.466	0.505	0.472	0.068	0.087	0.052
18	0.455	0.496	0.47	0.068	0.087	0.052
Pdorei_9_1_42FAA (unactivated CDCL)
0.002	0.009	0.007
0.007	0.014	0.011
0.013	0.019	0.014
0.015	0.025	0.016
0.02	0.029	0.018
0.023	0.03	0.021
0.025	0.033	0.022
0.024	0.033	0.021
0.021	0.032	0.018
0.017	0.027	0.015
0.013	0.022	0.012
0.01	0.02	0.01
0.007	0.014	0.008
0.006	0.011	0.008
0.003	0.01	0.006
0.001	0.009	0.005
0.001	0.008	0.005
0.001	0.008	0.005
0	0.007	0.005
0	0.007	0.005
0	0.007	0.005
0	0.007	0.005
0	0.007	0.004
0	0.006	0.005
0	0.007	0.005
0	0.006	0.005
0	0.006	0.005
0	0.006	0.005
0	0.007	0.004
0	0.006	0.001
0	0.006	0.006
0	0.006	0.005
0	0.006	0.005
0	0.006	0.006
0	0.006	0.005
0	0.006	0.006
P. dorei 5_1_36
Time	P. dorei 5_1_36 (HBS)			P. dorei 5_1_36 (unactivated)
0.5	0.003	0.002	0.009	0	0	0.002
1	0.006	0.011	0.015	0.004	0.005	0.005
1.5	0.015	0.028	0.029	0.008	0.009	0.01
2	0.029	0.05	0.045	0.011	0.013	0.015
2.5	0.044	0.05	0.053	0.013	0.015	0.017
3	0.057	0.056	0.068	0.015	0.017	0.021
3.5	0.075	0.065	0.103	0.017	0.02	0.023
4	0.111	0.097	0.154	0.018	0.021	0.025
4.5	0.145	0.141	0.219	0.019	0.022	0.026
5	0.188	0.197	0.289	0.02	0.022	0.026
5.5	0.252	0.272	0.366	0.02	0.022	0.027
6	0.318	0.356	0.449	0.02	0.022	0.027
6.5	0.404	0.474	0.522	0.019	0.022	0.027
7	0.465	0.537	0.593	0.02	0.022	0.026
7.5	0.524	0.565	0.634	0.019	0.022	0.026
8	0.576	0.62	0.665	0.019	0.021	0.025
8.5	0.6	0.629	0.696	0.018	0.02	0.024
9	0.629	0.647	0.705	0.017	0.02	0.023
9.5	0.648	0.663	0.715	0.016	0.019	0.022
10	0.654	0.663	0.717	0.016	0.019	0.021
10.5	0.648	0.661	0.712	0.015	0.018	0.021
11	0.653	0.661	0.709	0.014	0.017	0.02
11.5	0.652	0.662	0.701	0.014	0.017	0.019
12	0.641	0.653	0.69	0.013	0.016	0.018
12.5	0.64	0.649	0.682	0.012	0.016	0.018
13	0.63	0.643	0.672	0.012	0.016	0.017
13.5	0.622	0.635	0.667	0.011	0.016	0.017
14	0.615	0.636	0.666	0.011	0.015	0.017
P. dorei CL09T03C04
Time	P. vulgatus CL09 (HBS)			P. vulgatus CL09 (unactivated)
0.5	0.003	0.003	0.004	0.001	0	0.001
1	0.013	0.016	0.02	0.006	0.006	0.007
1.5	0.043	0.039	0.046	0.01	0.012	0.01
2	0.061	0.056	0.059	0.012	0.018	0.012
2.5	0.058	0.065	0.049	0.013	0.021	0.014
3	0.073	0.102	0.072	0.014	0.026	0.017
3.5	0.106	0.18	0.139	0.017	0.032	0.019
4	0.158	0.248	0.216	0.019	0.036	0.021
4.5	0.225	0.332	0.319	0.021	0.038	0.022
5	0.329	0.467	0.449	0.021	0.037	0.022
5.5	0.418	0.626	0.613	0.021	0.037	0.023
6	0.536	0.726	0.755	0.02	0.036	0.022
6.5	0.641	0.771	0.791	0.019	0.035	0.021
7	0.676	0.78	0.804	0.019	0.035	0.021
7.5	0.699	0.785	0.815	0.019	0.035	0.021
8	0.702	0.77	0.793	0.02	0.036	0.022
8.5	0.696	0.77	0.796	0.02	0.038	0.023
9	0.703	0.762	0.791	0.023	0.04	0.025
9.5	0.706	0.755	0.789	0.025	0.046	0.029
10	0.7	0.749	0.784	0.028	0.051	0.032
P. dorei CL03T03C04
Time (hrs)	P. dorei CL03 (HBS)			P. dorei CL03 (unactivated)
0.5	0.013	0.008	0.01	0	0.004	0.006
1	0.033	0.028	0.033	0.016	0.014	0.017
1.5	0.067	0.064	0.064	0.033	0.025	0.029
2	0.128	0.118	0.11	0.041	0.033	0.037
2.5	0.196	0.176	0.144	0.043	0.039	0.039
3	0.278	0.251	0.222	0.047	0.04	0.047
3.5	0.393	0.354	0.329	0.05	0.041	0.051
4	0.497	0.444	0.45	0.049	0.039	0.053
4.5	0.69	0.598	0.591	0.047	0.036	0.053
5	0.839	0.786	0.796	0.045	0.031	0.049
5.5	0.953	0.903	0.913	0.042	0.03	0.05
6	0.99	1.015	1.001	0.041	0.029	0.05
6.5	1.027	1.076	1.049	0.038	0.026	0.048
7	1.078	1.134	1.096	0.037	0.026	0.049
7.5	1.067	1.163	1.106	0.037	0.026	0.046
8	1.068	1.122	1.116	0.042	0.031	0.049
8.5	1.075	1.108	1.132	0.049	0.038	0.059
9	1.062	1.08	1.118	0.067	0.049	0.074
9.5	1.062	1.081	1.116	0.093	0.069	0.099
10	1.066	1.086	1.112	0.126	0.092	0.124
P. dorei 9_1_42FAA
Time (hrs)	Pdorei_9_1_42FAA (HBS)			Pdorei_9_1_42FAA (fragipain only)
0.5	0	0.001	0.008	0.004	0.004	0.006
1	0.005	0.005	0.012	0.01	0.009	0.011
1.5	0.008	0.009	0.015	0.015	0.015	0.018
2	0.012	0.013	0.019	0.023	0.022	0.026
2.5	0.016	0.016	0.023	0.03	0.033	0.037
3	0.023	0.022	0.031	0.041	0.046	0.05
3.5	0.03	0.029	0.039	0.05	0.062	0.056
4	0.045	0.042	0.054	0.056	0.082	0.061
4.5	0.062	0.059	0.075	0.073	0.095	0.076
5	0.082	0.076	0.098	0.088	0.11	0.088
5.5	0.105	0.104	0.12	0.107	0.122	0.101
6	0.128	0.125	0.142	0.124	0.139	0.116
6.5	0.147	0.148	0.168	0.137	0.158	0.134
7	0.166	0.168	0.187	0.144	0.169	0.143
7.5	0.18	0.184	0.203	0.162	0.19	0.163
8	0.197	0.208	0.232	0.18	0.222	0.19
8.5	0.212	0.232	0.251	0.201	0.238	0.213
9	0.225	0.249	0.264	0.219	0.263	0.232
9.5	0.253	0.275	0.296	0.243	0.292	0.255
10	0.273	0.306	0.335	0.27	0.319	0.281
10.5	0.298	0.323	0.348	0.279	0.343	0.29
11	0.334	0.346	0.365	0.31	0.365	0.324
11.5	0.371	0.363	0.392	0.34	0.383	0.348
12	0.382	0.404	0.396	0.338	0.397	0.355
12.5	0.407	0.42	0.414	0.368	0.417	0.381
13	0.434	0.455	0.432	0.387	0.427	0.393
13.5	0.459	0.46	0.442	0.39	0.434	0.396
14	0.468	0.462	0.434	0.385	0.427	0.397
14.5	0.471	0.483	0.454	0.404	0.448	0.411
15	0.446	0.517	0.458	0.409	0.444	0.419
15.5	0.451	0.473	0.468	0.404	0.47	0.42
16	0.452	0.516	0.461	0.394	0.475	0.416
16.5	0.462	0.515	0.464	0.397	0.451	0.421
17	0.514	0.463	0.474	0.403	0.494	0.423
17.5	0.466	0.505	0.472	0.396	0.457	0.412
18	0.455	0.496	0.47	0.387	0.465	0.404
P. dorei 9_1_42FAA
Time (hrs)	HBS			BfCDCLL Only
0.05	0	0	0	0	0	0
0.22	0.0011	-0.0017	0.0031	0.0008	0.0029	0.0035
0.38	0.01	0.0026	0.0118	0.0028	0.0043	0.0068
0.55	0.015	0.0061	0.0299	0.0087	0.0094	0.0117
0.72	0.0229	0.017	0.0436	0.0146	0.0151	0.0191
0.88	0.0313	0.039	0.0494	0.0234	0.0213	0.0289
1.05	0.0393	0.0434	0.057	0.0444	0.0373	0.0463
1.22	0.0543	0.0541	0.067	0.0458	0.0493	0.0614
1.38	0.063	0.0602	0.076	0.052	0.0667	0.0779
1.55	0.0736	0.091	0.1002	0.068	0.0896	0.1281
1.72	0.0866	0.1207	0.1189	0.0789	0.0969	0.1335
1.88	0.1038	0.1326	0.1434	0.0885	0.1145	0.1495
2.05	0.1154	0.1616	0.169	0.0999	0.1399	0.1711
2.22	0.1331	0.1771	0.1967	0.113	0.1592	0.17
2.38	0.1457	0.2045	0.2217	0.1241	0.1817	0.1902
2.55	0.1603	0.2247	0.2493	0.1349	0.1919	0.2267
2.72	0.173	0.2485	0.2764	0.1489	0.2031	0.2549
2.88	0.1976	0.2703	0.3022	0.1674	0.2109	0.2648
3.05	0.2198	0.2938	0.3284	0.1825	0.2253	0.2804
3.22	0.2453	0.3215	0.3564	0.1985	0.2339	0.2863
3.38	0.2727	0.3456	0.3827	0.2189	0.2522	0.2945
3.55	0.3004	0.3762	0.4122	0.2427	0.2814	0.2939
3.72	0.3321	0.3971	0.4379	0.2711	0.3029	0.2928
3.88	0.3623	0.4281	0.4653	0.3085	0.3147	0.3093
4.05	0.3955	0.4564	0.4924	0.3519	0.3541	0.3228
4.22	0.4282	0.4781	0.5269	0.3983	0.4114	0.3431
4.38	0.4607	0.5066	0.5508	0.4366	0.4291	0.3616
4.55	0.4926	0.5332	0.5739	0.4633	0.4308	0.3862
4.72	0.5224	0.5643	0.601	0.4938	0.4471	0.4127
4.88	0.5504	0.5917	0.6291	0.5161	0.4728	0.4358
5.05	0.5768	0.6103	0.6529	0.5395	0.5056	0.4693
5.22	0.5993	0.6326	0.676	0.5569	0.5395	0.4912
5.38	0.6204	0.6512	0.6931	0.58	0.5847	0.5248
5.55	0.6395	0.6582	0.7056	0.601	0.6108	0.5561
5.72	0.6552	0.6674	0.7169	0.6177	0.6224	0.5822
5.88	0.6641	0.6718	0.722	0.6317	0.6421	0.6216
6.05	0.6688	0.6735	0.7247	0.6456	0.6573	0.6531
6.22	0.6708	0.6775	0.7253	0.65	0.6703	0.6708
6.38	0.6676	0.6764	0.7227	0.6522	0.6781	0.6871
6.55	0.6656	0.6739	0.723	0.6547	0.6813	0.6946
6.72	0.6615	0.6702	0.7198	0.6565	0.6836	0.6971
6.88	0.6584	0.6688	0.7179	0.6553	0.6852	0.6972
7.05	0.6552	0.664	0.7146	0.6559	0.6871	0.7001
7.22	0.6531	0.6632	0.7126	0.6538	0.689	0.7029
7.38	0.6505	0.6588	0.7088	0.6525	0.6884	0.6999
7.55	0.648	0.6574	0.7061	0.6523	0.6901	0.7019
7.72	0.645	0.6542	0.7041	0.6485	0.6841	0.703
7.88	0.6445	0.6542	0.7024	0.648	0.6867	0.7045
8.05	0.6442	0.6538	0.7005	0.6467	0.6886	0.7066
8.22	0.643	0.6527	0.6993	0.6455	0.6865	0.7055
8.38	0.6439	0.6532	0.6958	0.6451	0.6886	0.7042
8.55	0.6423	0.6506	0.694	0.6454	0.6894	0.7049
8.72	0.6437	0.6522	0.693	0.6436	0.6888	0.7043
8.88	0.6429	0.6529	0.6922	0.6462	0.6889	0.694
9.05	0.6418	0.6507	0.6895	0.6461	0.6879	0.6964
9.22	0.6419	0.6531	0.6893	0.6445	0.6804	0.6925
9.38	0.6402	0.6503	0.689	0.6461	0.6793	0.6888
9.55	0.6431	0.6527	0.6874	0.6458	0.6824	0.689
9.72	0.6413	0.652	0.6877	0.6469	0.6819	0.6889
9.88	0.6417	0.6506	0.688	0.646	0.6809	0.6862
10.05	0.6406	0.65	0.6853	0.6467	0.6825	0.6884
BfCDCLL Only (10x)
0	0.0004	0
0.0079	0.0022	0.0018
0.0163	0.0104	0.0118
0.0281	0.0124	0.0116
0.0299	0.0167	0.0164
0.0335	0.0236	0.0234
0.0445	0.0354	0.0335
0.057	0.0554	0.0488
0.0718	0.0595	0.0572
0.0926	0.1004	0.072
0.0975	0.0873	0.0892
0.1162	0.1011	0.1077
0.1317	0.113	0.1214
0.153	0.1306	0.1367
0.1674	0.1445	0.1557
0.1859	0.1689	0.1848
0.2075	0.1887	0.213
0.2365	0.2142	0.2329
0.2697	0.2459	0.2594
0.2876	0.2751	0.2837
0.2918	0.3123	0.3153
0.3108	0.3426	0.3469
0.3321	0.3747	0.3713
0.3588	0.401	0.3922
0.3799	0.4242	0.4078
0.4114	0.4551	0.425
0.4399	0.4873	0.443
0.478	0.5177	0.4576
0.5123	0.5467	0.4786
0.5353	0.5745	0.4946
0.5472	0.6017	0.5172
0.5631	0.6314	0.544
0.5997	0.6615	0.5688
0.6286	0.6919	0.595
0.6513	0.697	0.6283
0.6702	0.7223	0.6554
0.7032	0.7487	0.6838
0.7051	0.7566	0.7024
0.7172	0.7704	0.7148
0.7286	0.7713	0.7222
0.7321	0.7673	0.7254
0.7312	0.7623	0.7266
0.7299	0.7604	0.7266
0.7239	0.7562	0.7239
0.7233	0.7519	0.7237
0.7208	0.746	0.722
0.718	0.7409	0.7183
0.7168	0.7383	0.7169
0.7154	0.7366	0.7188
0.7137	0.7344	0.7201
0.7135	0.7342	0.7215
0.7129	0.7325	0.7225
0.7115	0.7285	0.7222
0.7112	0.7283	0.7181
0.7107	0.729	0.7204
0.7077	0.7259	0.7166
0.7077	0.7263	0.7185
0.7056	0.7275	0.7136
0.7057	0.7263	0.713
0.7053	0.7234	0.7134
0.7042	0.7237	0.7104
P. dorei 9_1_42FAA
Time (hrs)	HBS			BfCDCLS Only
0.05	0	0	0	0	0	0
0.22	0.0011	-0.0017	0.0031	0.002	0.0006	-0.009
0.38	0.01	0.0026	0.0118	0.0025	0.0067	-0.0056
0.55	0.015	0.0061	0.0299	0.0078	0.0141	-0.0001
0.72	0.0229	0.017	0.0436	0.0131	0.0191	0.0031
0.88	0.0313	0.039	0.0494	0.0204	0.0264	0.0085
1.05	0.0393	0.0434	0.057	0.0248	0.0478	0.013
1.22	0.0543	0.0541	0.067	0.0366	0.0462	0.0223
1.38	0.063	0.0602	0.076	0.0517	0.0651	0.035
1.55	0.0736	0.091	0.1002	0.0629	0.0717	0.0523
1.72	0.0866	0.1207	0.1189	0.082	0.0789	0.0704
1.88	0.1038	0.1326	0.1434	0.0965	0.0994	0.0898
2.05	0.1154	0.1616	0.169	0.131	0.1167	0.1215
2.22	0.1331	0.1771	0.1967	0.1592	0.1389	0.1349
2.38	0.1457	0.2045	0.2217	0.1793	0.1708	0.1632
2.55	0.1603	0.2247	0.2493	0.2052	0.2029	0.189
2.72	0.173	0.2485	0.2764	0.2276	0.2329	0.2148
2.88	0.1976	0.2703	0.3022	0.2497	0.2597	0.2405
3.05	0.2198	0.2938	0.3284	0.2684	0.2941	0.2763
3.22	0.2453	0.3215	0.3564	0.3124	0.3227	0.3071
3.38	0.2727	0.3456	0.3827	0.3198	0.348	0.3221
3.55	0.3004	0.3762	0.4122	0.3701	0.37	0.3645
3.72	0.3321	0.3971	0.4379	0.3937	0.386	0.3779
3.88	0.3623	0.4281	0.4653	0.4229	0.4093	0.3865
4.05	0.3955	0.4564	0.4924	0.4675	0.4279	0.4475
4.22	0.4282	0.4781	0.5269	0.4836	0.4491	0.4837
4.38	0.4607	0.5066	0.5508	0.5172	0.4833	0.4691
4.55	0.4926	0.5332	0.5739	0.5514	0.529	0.5029
4.72	0.5224	0.5643	0.601	0.5769	0.5809	0.5778
4.88	0.5504	0.5917	0.6291	0.6075	0.6134	0.5809
5.05	0.5768	0.6103	0.6529	0.6274	0.6432	0.6002
5.22	0.5993	0.6326	0.676	0.6506	0.6775	0.6666
5.38	0.6204	0.6512	0.6931	0.6682	0.7029	0.6803
5.55	0.6395	0.6582	0.7056	0.6862	0.7212	0.6931
5.72	0.6552	0.6674	0.7169	0.6938	0.7131	0.7143
5.88	0.6641	0.6718	0.722	0.6942	0.7168	0.7309
6.05	0.6688	0.6735	0.7247	0.6992	0.7226	0.7209
6.22	0.6708	0.6775	0.7253	0.7029	0.7189	0.7123
6.38	0.6676	0.6764	0.7227	0.7042	0.7187	0.7131
6.55	0.6656	0.6739	0.723	0.7068	0.722	0.7102
6.72	0.6615	0.6702	0.7198	0.6956	0.7138	0.705
6.88	0.6584	0.6688	0.7179	0.685	0.7122	0.6934
7.05	0.6552	0.664	0.7146	0.683	0.7121	0.6764
7.22	0.6531	0.6632	0.7126	0.6846	0.7129	0.671
7.38	0.6505	0.6588	0.7088	0.6782	0.7013	0.6628
7.55	0.648	0.6574	0.7061	0.6757	0.6934	0.6541
7.72	0.645	0.6542	0.7041	0.6698	0.6746	0.648
7.88	0.6445	0.6542	0.7024	0.6724	0.6801	0.6467
8.05	0.6442	0.6538	0.7005	0.6678	0.6699	0.6414
8.22	0.643	0.6527	0.6993	0.6635	0.6513	0.6326
8.38	0.6439	0.6532	0.6958	0.6617	0.6513	0.6296
8.55	0.6423	0.6506	0.694	0.6612	0.659	0.6262
8.72	0.6437	0.6522	0.693	0.6545	0.6427	0.6265
8.88	0.6429	0.6529	0.6922	0.6538	0.6432	0.6255
9.05	0.6418	0.6507	0.6895	0.6476	0.6465	0.623
9.22	0.6419	0.6531	0.6893	0.6485	0.6372	0.6215
9.38	0.6402	0.6503	0.689	0.6528	0.6412	0.6218
9.55	0.6431	0.6527	0.6874	0.6554	0.6422	0.6243
9.72	0.6413	0.652	0.6877	0.6575	0.6446	0.6241
9.88	0.6417	0.6506	0.688	0.6594	0.6452	0.6258
10.05	0.6406	0.65	0.6853	0.66	0.6448	0.6253
Fig. 4b
PI Intensities	Treated
n15	n30	n60	N90	n135
2112.9	1060.38	2259.49	2574.08	2526.36
1955.54	2234.3	3292.94	12587.9	3174.36
1852.94	8747	3529.95	1663.07	2245.23
2041.61	2934.6	6786.64	2099.6	3163.48
2018.79	2350.75	2095.7	2267.89	2292.64
2317.28	1832.87	2050.19	6476.4	2670.75
1468.01	26071.8	2079.61	1672.28	4183.25
2189.77	3075.84	2058.8	1433.5	2980.75
2149.61	3379.26	2152.98	1332.66	5435.67
12495.5	5825.57	2124.09	1652.64	4006.25
1865.7	2777.46	2107.77	4134.18	2916.29
3387.62	2257.87	2106.36	7169.52	2123.46
1906.61	34995.1	2093.19	1839.5	2520.98
1896.38	2190.46	2134.9	1449.03	2939.07
5427.79	2678.47	2109.76	23481.8	2372.89
7472.79	1801.29	2116.22	1432.39	2928.07
3198.39	10457	2217.92	2272.41	3127.89
4872.27	1964.97	2324.36	1624.35	2669.96
5861.84	2625.65	2765.77	1706.85	3044.87
8082.06	2935.97	2167.96	1410.37	2839.38
12935.4	3421.86	2606.33	1405.55	4354.56
2986.34	3932.49	1897.97	1728.29	3244.13
4338.34	35225.4	2359.95	1665.68	3460.1
5443.37	1614.93	4642.26	3815.95	11781.6
9637.46	25884.7	13398.3	1490.78	2461.46
2413.86	7501.23	1962.53	1540.12	2293.65
5301.95	3148.3	8258.25	2435.7	2734.77
19680.3	1592.1	14612.3	1501.72	2807.6
1804.77	1559.37	8205.89	29094.9	3157.3
1822.53	3300.98	6682	6064.66	3070.2
11798.7	2144.2	6505.03	1876.57	24455.1
9366.38	1542.13	1948.9	1815.69	3074.72
2865.44	2371.6	3284.87	2052.68	3266.3
2171.24	2307.24	2807.73	14222.4	4261.81
2170.04	2072.17	1941.96	1868.82	2605.72
1897.34	1621.06	2290.82	1710.65	4171.23
2192.82	2455.26	1931.39	1641.76	4308.43
1841.46	2366.83	3684.51	1822.6	1371.15
1842.51	2922.74	1850.57	1746.77	3129.6
2280.7	2648.7	2769.74	1857.3	3238.54
11407	2857.25	4208.54	1344.68	2688.78
2172.07	3122.84	4986.02	1881.89	2330.41
3366.81	5613.12	2489.05	1860.9	3883.38
4133.4	4248.54	2546.66	1867.31	2812.43
2354.62	42072	2419.2	1639.64	6169.2
4159.31	17371.3	2775.57	1886.8	2723.51
5261.36	3161.66	1821.22	1392.99	4952.11
3986.41	1347.19	2525.83	1664.31	2621.72
8984.42	13491.6	2354.92	2028.55	3162.37
1898	57211.1	2255.54	4364.99	3468.3
4905.02	9011.2	2269.43	1853.16	4707.51
4615.27	6575.13	7137.45	1947.02	12836.6
8835.73	2512.24	2224.66	1925.82	24594
8106.33	3407.03	2385.41	1704.26	4025.81
11747.5	8494.62	1885.36	1988.28	4060.58
5106.5	2090.31	2253.31	10262.5	2055.11
1953.45	3128.03	1841.35	1489.24	2946.95
1912.09	4494.11	2419.31	1670.3	4945.08
1924.3	6610.08	1901.47	1925.06	6952.3
1641.14	30036	5061.65	1962.82	4969.59
4545.88	2117.39	1885.49	1947.71	3126.82
1626.47	2735.91	4573.82	1844.22	4045.54
7991.95	3889.96	2346.96	1921.44	2009.95
2817.97	5556.21	2336.02	1837.92	2667.05
18035.8	7920.43	13335.7	1858.23	2768.2
3834.94	1706.69	2257.1	1877.83	4162.26
2196.54	1721.74	2274.91	1858.46	2343.34
2290.07	4027.88	2414.15	1927.33	2927.86
2772.38	3089.63	2270.68	1821.05	2595.26
2535.29	1651.7	8156.36	1859.34	42591.6
2517.13	1783.99	7736.91	1839.66	3016.92
3565.12	3488.05	1891.96	1834.16	4320.54
2121.4	1709.62	5586.85	1885.62	4939.66
4459.5	1666.34	2317.24	2015.49	3834.6
2059.71	1787.76	2354.99	1465.72	2384.24
8132.17	4383.06	17502.9	14499.2	2767.8
2332.13	36173.6	7340.28	2948.96	2996.87
9208.79	4293.64	3115.69	17856.3	3868.19
2127.72	1995.87	2327.23	2433.05	2334.4
2377.87	11080	2327.58	1877.34	1978.24
2016.21	41268.9	2084.7	25785.4	2588.74
10363.5	4801.1	2201.95	2598.12	4478.1
12509.1	2974.49	2097.48	1501.14	3204.42
2493.11	14033.2	1853.76	28129.1	3621.62
2355.32	1725.95	2135.74	1437.39	2662.3
11839.6	1783.22	2113.33	1745.7	4948.58
28211.3	4648.58	1824.5	24468.7	2220.74
14879.8	7276.93	8753.12	1940.75	1363.37
2548.27	39558.9	10540.9	1405.47	4211.32
33684.6	3578.05	8652.81	1829.15	1387.67
9540.77	7438.64	2336.7	1482.04	2604.68
7143.31	5653.34	10442.7	1785.57	2710.18
4787.81	5991.06	2386.61	1961.52	3360.97
26785	13318	2104.66	1514.82	2996.53
2680.96	2607.95	2275.78	1705.77	2638.76
3931.27	8301.25	2340.46	1700	2441.28
11987.6	6353.34	2237.12	1675.98	39465
5627.97	15395.2	2138.25	1687.54	2470.99
2743.07	3281.59	2303.86	2179.23	2669.78
3514.82	51882.4	2312.52	1653	2334.19
5918.61	2154.32	2190.16	6860.39	2830.13
2304.22	2346.79	6296.98	2573	2337.44
3200.41	26241.8	2329.68	2146.97	2580.39
2319.91	3284.27	2140.89	1997.75	2224.34
7726.02	37589.2	2383.54	2926.29	2055.17
6995.45	2020.09	2802.56	2031.63	1766.33
6012.65	9357.8	2519.61	1697.38	2235.14
4455.52	10049.5	2847.43	29279.4	4722.01
14364.4	1971.62	2062.4	1947.62	37538.9
16364.2	3780.81	18348.5	1482.06	23457.1
2271.44	1783.13	6007.59	2416.97	1753.03
5975.98	12557.4	6952.83	2420.62	2113.43
4839.56	2177.94	3918.87	1739.62	2110.13
2126.75	7829.62	2187.32	2227.34	2109.48
2109.69	2939.89	5895.14	1981.27	2421.89
2150.09	2916.8	2897.74	3107.59	4289.88
2267.3	3119.95	8181.72	2457.07	2087.07
4052.43	12550.9	4686.29	1871.31	2719.52
4050.9	2551.86	4578.36	2198.89	2749.5
2248.5	50833.5	21162.5	1779.4	1564.74
2140.92	39361.5	2136.88	1696.52	3626.77
10434.9	3589.28	7488.99	1568.48	2464.29
8041.2	3452.11	2818.14	1547.21	24966.6
7303.39	2219.53	10006.4	1834.06	3917.65
2275.27	8739.3	2872.99	1797.48	2785.47
4770.45	10267.4	4949.8	2182.47	3060.22
3530.25	2092.48	2244.12	1794.52	2072.97
24095.9	46097.2	3183.86	1831.55	2435.54
1649.46	3115.14	3849.28	1837.66	2088.66
2320.51	2223.3	6431.7	15723.4	2581.79
1859.5	2328.93	3268.79	3203.39	2315.52
2466.32	5976.35	3296.43	2371.44	24705.4
2097.69	1811.81	2699.22	7976.6	2902.05
2287.31	1497.71	2898.65	23593.7	2619.36
2197.84	1918.92	3002.16	3069.22	3103.48
4600.03	2099.73	7319.54	1843.34	2368.74
4449.98	2155.7	2468.96	1800.72	2272.26
2171.44	1846.29	2200.65	27618.1	2307.15
2192.38	1493.08	4626.81	1751.98	2143.48
9104.73	3144.51	2857.72	1579.89	4104.01
5152.66	2702.59	2772.03	1683.88	2275.03
4070.04	1861.6	2142.76	1544.03	1809.97
2176.19	16262.8	2061.68	1311.28	56063.4
22202.5	7732.95	1721.82	1313.21	2596.98
12929.4	4820.42	2102.06	1123.65	9565.67
27505.1	32633.2	2263.5	1780.77	2435.03
12088.8	3213.54	2094.22	1287.55	2191.12
2055.66	6217.25	2231.23	1508.38	2159.87
1986.99	32448.3	2035.56	1578.04	2899.14
1791.16	2513.3	1834.49	1755.63	2325.86
26035.8	2549.49	2023.95	1704.78	2197.13
5023.66	22241.3	2131.94	1674.56	2646.33
3372.05	2169.7	2029.06	1293.17	2254.52
2040.78	2495.24	1974.69	1107.78	2178.58
4318.62	3286.93	2120.28	1067.19	2725.25
21822	1830.64	2057.38	1475.55	5622.49
17722.1	2173.7	1830.14	1308.54	3653.16
1991.51	38567.3	2001.73	1156.85	1691.07
1414.71	4028.74	2008.34	2699.1	32748.4
1673.39	5058.01	1913.49	22682.6	6018.43
1670.73	2635.44	1760.91	1388.71	4970.53
1413.26	2705.97	1948.54	3098.23	11290.7
1436.33	2970.05	7922.62	1469.41	2062.76
1734.83	2473.55	1783.68	2477.31	2019.54
1606.34	2039.05	2173.73	1038.9	42980.8
2233.06	2716.63	1715.93	14703.8	2223.88
2434.27	2944.15	1748.64	1313.97	1825.59
4035.32	4494.87	1878.4	1158.35	2272.56
3724.83	3612.46	1700.14	1561.92	2314.24
2713.58	4085.13	1931.13	3938.16	2677.38
3106.94	31778.6	7050.17	1096.89	2151.43
1527.81	9583.06	14752.8	3237.62	3135.45
7345.39	38594.7	1747.88	1303	2218.51
3745.86	21263.6	1704.55	1437.99	2334.73
1619.4	40795.8	1808.65	1255.96	5469.41
4724.31	8008.54	2769.38	1591.07	4187.86
1564.74	25067.3	1689.12	1385.7	1681.57
1575.37	50125.2	2222.44	1448.98	2002.87
1330.09	9119.66	1734.48	1180.98	11362.3
1627.04	14137.3	1671.8	931.236	3508.15
1470.99	7498.32	2645.22	1604.9	5945.04
1619.37	2144.35	1670.25	24421.8	2980.11
2316.31	2524	1678.89	1425.59	2176.93
1496.34	46014	1687.94	911.85	10278.3
1514.95	4254.51	5288.66	22646.3	2242.18
1878.6	1698.62	2352.68	1298.5	45147.8
1455.38	1969.06	13138	1315.81	3120.74
2798.96	1904.71	4381.94	1123.37	55486.9
4236.04	44998	2092.3	1348.98	45012.6
7885.19	5312.4	1311.12	20858.8	3286.37
1756.76	4090.8	1298.62	3814.47	52376.8
2614.91	2263.74	2081.71	1373.34	6812.39
1806.26	2030.95	10540.4	6378.21	2343.18
1726.44	10868.1	2710.81	1375.68	2875.48
2253.71	29802.9	1220.89	1342.65	2320.61
1727.16	2959.84	1291.48	1251.53	2999.65
1816.63	1992.3	2134.09	1352.63	2068.19
1769.68	7194.48	5079.92	1334.29	1909.91
1936.09	3894.88	1644.74	1375.43	4059.25
1888.7	1866.83	2864.37	1090.38	2401.68
1841.38	44203	10351.2	1263.03	2659.18
2406.33	1716.05	1227.71	1277.96	2188.63
1700.28	2455.39	1681.11	11516.5	2287.63
1769.02	36803.6	3378.37	1725.63	2375.6
1706.91	26601.1	1811.85	1339.87	3762.96
4311.32	1810.99	3082.95	8071.38	2445.17
2154.61	1826.91	1646.72	1939.95	2089.95
1846.51	3244.58	2240.43	1719.91	4583.53
5026.35	13341.2	1616.58	1490.36	4929.96
2048.03	12594.9	1959.46	1646.1	2075.27
1791.79	46919.1	1622.9	29774	2167.78
1800.58	15324.6	1731.71	1668	2069.05
11867.9	1780.58	1426.66	2051.74	8711.93
2334.77	28585.9	1527.63	1388.19	2000.94
1907.63	2100.42	1668.43	1792.91	3118.36
1894.85	43965.4	1917.52	3282.84	40914.8
1922.21	2733.03	5085.9	1408.73	3346.35
1729.83	1984.12	2103.1	1677.51	2917.17
1825.02	1785	2133.1	1372.98	1869.65
1734.9	2431.75	3462.81	1284.77	2224.02
1964.04	2587.26	3316.02	1045.26	38983.2
2018.16	26794.9	3354.11	11436.2	2052.86
1926.43	6719.9	2306.15	31608	2001.36
1944.85	5338.02	2067.89	2093.33	5230.72
1918.91	10352.8	1452.33	1583.75	2133.36
1919.15	2598.77	1591.81	14125.8	2153.21
1501.64	9155.09	1581.71	2188.45	1917.27
1877.57	3066.6	1658.93	2035.21	1986.67
1949.93	29105	1699.9	3075.49	2088.08
1483.12	5497.46	1979.45	2267.34	2738.04
1774.38	2778.89	1635.45	1776.11	2047.46
1908.13	2216.61	1707.72	2226.91	2068.73
1907.72	3144.16	2796.65	1791.65	5340.9
1782.48	2238.72	2742.89	1829.01	4158.6
1947.22	34591.6	2067.2	1861.84	2291.33
3048.4	3724.95	2101.02	1869.31	1956.58
1858.51	4685	1984.27	1707.49	32008.8
1883.71	4478.25	2487.21	1896.38	1924.07
1981.05	2956.62	2185.09	32212.8	2093.47
1723.4	5923.85	10507.9	5722.06	7000.34
1649.29	2551.81	1994.51	1858.59	1848.8
1664.02	3740.44	9578.57	1841.16	4328.32
2010.53	3583.69	4090.65	5598.37	1618.52
5674.27	3817.82	6487.97	1818.2	1525.77
2049.14	16231.1	5791.94	1847.4	4133.15
2002.85	48470.9	5416.34	1965.94	7395.44
1660.5	4936.13	3737.95	1885.37	1901.81
2028.19	48084.7	4390.12	1892.55	1888.58
2049.9	8980.91	1657.78	26871.7	1650.32
2121.33	5498.17	22274.8	1869.78	3031.58
8258.04	19092.5	2900.89	1616.47	2378.5
1832.54	1402.64	3033.29	1859.73	3172.03
12548.5	30797.3	15546.7	1473.88	1867.27
1988.44	32946.8	5756.24	1843.07	1736.43
7760.78	1961.57	2986.22	1955.69	2700.48
2063.29	1297.34	4955.61	1899.43	2076.75
1859.43	24090.3	2299.47	1885.75	2102.91
6988.06	21803.9	6660.79	1518.63	2861.65
2075.53	1271.63	3837.03	1647	3486.21
13929.7	10143	3368.36	1998.8	1836.84
7506.08	1233.58	27730.3	1935.91	44852.8
5598.65	7420.71	2561.31	2073.2	1733.7
18486.6	1493.22	26174.7	2084.49	1825.5
9188.73	1449.61	6809.94	1961.63	1803.83
2205.88	2825.18	2008.88	2140	2535.96
6264.32	1381.24	2031.81	13491.5	19438
2050.77	1866.35	2161.17	2095.88	1741.5
2152.22	1483	4561.45	2836.8	7444.52
2058.09	1864.84	1961.22	36055.2	3149.58
2135.51	2770.72	1948.93	2677.1	2695.85
2140.66	1385.7	2349.24	2096.34	44141.7
2065.98	1250.1	2291.8	2157.04	26698.4
2190.86	2481.87	1932.07	1737.94	4901.78
2091.63	10110.4	2631.57	1986.5	2476.15
1682.06	2016.02	1935.04	30873.9	2225.99
1707.79	1448.88	2933.14	2117.57	2590.29
2098.72	2653.6	1839.47	6890.64	11561.3
1650.03	1305.13	1994.15	1988.82	1877.97
6912.23	2756.34	2450.96	4980.9	5671.64
1673.7	1302.59	2780.1	2141.93	1731.57
1631.57	1515.54	5611.85	1964.84	2660.22
1674.51	8932.57	1938.45	1975.3	2604.81
1715.55	34994.2	3281.07	3879.39	5210.79
2039.1	1418.94	5506.76	2049.12	1861.89
2425.59	1313.46	1993.62	2152.83	38344.3
1655.37	1294.4	7187.24	2129.73	1269.78
2051.75	14726	2036.11	2139.65	2466.41
1600.71	1372.31	20230.3	2163.92	1605.37
2017.92	11057.7	12040.9	2248.53	1629.45
1643.38	2208.24	4403.02	2130.03	1820.7
1607.09	1273.75	21499.2	2598.97	34894.8
1830.4	5337.28	7071.47	2295.45	3578
1823.45	1527.92	2078.77	1976	1956.57
4914.38	1248.38	3196.51	2866.19	13173.8
7816.09	1005.25	2092.67	3578.89	12939.2
11575.9	1210.06	2533.02	2232.94	1662.58
22451	1266.25	1925.47	2037.4	24044.7
10390.1	1505.59	14794.1	2053.65	2231.47
1992.4	1226.82	6912.37	31081.2	2871.16
2103.31	1263.31	21618.9	5899.33	1707.37
3008.02	1237.4	3373.45	3344.23	2944.89
2080.27	1429.96	2139.37	34317.1	3705.73
11364.1	1335.18	23709.9	2302.52	25538.5
4414.97	1298.7	2081.04	3083.42	13984.2
1960	1409.91	5576.05	2328.67	6606.59
27037.6	20272.7	12118.2	1672.02	7201.74
1858.98	1410.71	2475.52	1565.22	1553.28
1847.86	1343.74	25046	2138.71	2296.63
1855.79	4115.5	1880.2	1887.9	2819.03
16348.2	1309.82	2946.68	2135.14	5166.82
16399.5	1320.42	9044.68	1877.41	1540.35
1789.87	1318.02	4785.22	1651.9	4017.95
2186.96	1356.9	6091.6	2087.37	1230.07
2082.62	1841.99	10428.6	10473.8	2801.43
4729.96	1270.34	29201.3	11166.6	1422.86
2897.18	1507.7	2221.53	1923.11	2218.81
1502.41	24136.7	4832.91	13041.5	1535.83
1910.07	2340.04	24152.3	1978.26	1789.71
1880.19	3399.4	25742	2752.36	1823.84
1970.99	2676.39	5762.01	33167.5	1738.36
3313.95	1283.33	4224.88	2192.02	1671.49
4426.65	21464.3	4913.2	1900.38	2818.78
3049.17	1333.59	6153.15	1900.98	2601.93
2727.71	23351.1	9380.03	15946.6	15816.1
1975.08	1245.21	6441.76	1910.51	3192.12
1994.16	5454.71	3893.82	3332.03	2715.23
1937.58	1338.39	1955.4	1906.75	1856.61
5938.39	1322.8	4471.32	34058.6	1768.69
8505.69	1795.63	24654.7	1904.47	28543.9
3596.83	1178.21	28650.1	1889.36	13362.9
2455.76	1223.3	7273.37	1890.78	1865.13
1776.27	1010.09	5159.55	1747.07	2188.75
2452.03	1183.19	22840.6	11253.5	15284
2734.95	1144.88	23439.8	1711.7	2545.12
1973	983.1	13460.3	1711.85	1997.07
2465.03	6117.52	3643.65	1360.27	26773.9
2917.95	2929.66	3368.38	1718.55	1849.64
2228.29	13083.3	3724.34	1724.24	3205.8
2297.12	3266.92	2889.69	1776.71	1924.18
1923.71	9979.42	11001.3	1735	1499.95
1747.91	51014	3269.72	1747.45	5031.52
2976.1	2967.66	2028.55	1654.62	1465.8
1118.84	36866.5	2470.92	1711.78	2515.51
2023.2	2713.17	1838.01	1772.62	3088.29
1095.69	2142.1	5591.99	1418.46	2396.45
1091.66	1794.56	11815.4	1369.63	2691.87
1093.42	2891.35	26124.1	1671.47	3165.78
1464.3	2343.59	2212.63	1670.75	4160.87
3421.14	3715.49	2560.52	1713.06	22156.3
1432.52	3563.42	2775.26	1554.88	3944.07
1539.21	2645.63	3811.28	1455.18	3707.41
1029.69	4441.68	2109.08	1661.81	2998.29
5068.32	2758.2	1701.12	1375.52	2405.69
7926.36	5459.33	3303.53	1680.95	19926.4
1072.7	1646.5	17628.1	1260.22	3169.21
1511.51	9713.65	2833.53	1738.18	2746.15
18256.8	53852.3	3309.51	1705.91	2978.48
18192.9	2846.69	1371.44	1518.65	3047
5119.71	7305.25	2366.61	1565.74	2493.37
3711.49	2510.59	1901.01	1439.67	19475.6
7578.78	1794.14	1785.34	1360.48	2395.61
3972.59	2271.25	5708.8	1464.44	18278.4
2592.71	2234.98	1514.15	1328.44	19369.1
5639.16	1722.15	3837.47	1436.74	22552.4
2511.96	1573.75	5798.96	1312.76	39994.2
2044.67	2220.67	4375.13	1372.73	28484
2885.54	1911.13	3047.35	1245.74	5622.09
2503.78	1931.74	1507.91	1307.07	23149.2
3641.06	1838.01	1599.3	1942.75	20481.4
3408.17	1776.43	6881.16	35941.1	3801.58
3561.67	2082.38	2760.54	1973.09	2357.59
10758.6	1987.52	2639.93	36237.5	3466.34
1301.3	1977.23	1860.75	3241.03	3325.3
7528.45	2498.52	5243.57	2107.24	2935.93
5776.83	2348.4	2466.84	2332.55	1377.25
4509.21	3685.52	14281.3	2113.57	1908.73
2729.93	1997.63	1803.53	31857	2568.45
2040.15	3107.4	2109.61	3113.89	1536.32
1322.9	1952.71	4332.07	4695.75	2783.47
10664.3	36059.4	1584.51	2367.21	2158.32
4408.31	3692.74	1438.79	20993.4	1985.55
11327.2	6164.92	3969.88	2486.97	1692.65
6157.8	19147.8	1362.74	1962.63	1925.11
4023.26	2457.37	2588.07	1677.7	36433.5
4527.42	9265.08	1920.21	23292.4	2358.78
2141.52	2192.5	2529.04	1716.35	2559.14
1969.47	2539.98	2439.29	1470.62	3971.22
2592.63	6192.18	3345.03	1681.75	2241.48
5130.24	43520.4	1860.36	1509.62	1928.23
2965.13	2397.59	1499.94	1587.44	1894.77
9106.82	4768.31	1456.03	1319.06	2321.59
3537.71	2235.92	1375.74	1435.56	1973.75
2197.05	2290.15	2595.42	1659.83	1781.77
3992.64	3618.84	2614.48	1428.66	7071.38
1976.98	3230.78	1350.44	1658.1	3551.95
18405.2	2070.86	1526.54	9809.36	2881.33
20126	9310.98	4418.12	1658.22	1935.07
2860.84	5972.89	1572.85	1768.62	37479.6
2444.51	30181.8	4111.72	1675.64	2269.62
6721.96	3680.07	1362.54	1795.18	2103.16
9577.78	8971.61	3918.19	1779.95	2152.12
14155.4	2377.48	1955.94	1468.25	1955.2
5532.54	1801.16	1423.73	1448.6	1989.65
4660.77	1775.83	1396.87	1924.65	2012.59
8233.92	2064.88	14304.8	1830.85	2060.55
17872.8	3166.84	2000.03	1764.82	4007.31
4797.35	2386.87	3496.9	1819.77	2613.56
3239.98	1875.19	2262.35	2850.16	28017.4
3146.54	1838.94	6379.56	2830.57	2270.53
1676.05	1749.71	2014.59	1493.46	2134.67
3547.97	5135.19	2156.51	1462.16	4341.53
12153.4	3081.85	2048.21	1457.79	2125.63
16552.7	3346.96	1988.51	2253.46	1938.64
2439.91	6810.99	1953.07	1867.26	2218.24
7192.81	3451.37	5688.71	1539.31	1969.33
4826.47	18747.2	2074.8	1492.93	4829.06
3746.8	41039.8	2165.58	1866.49	15115.7
4798.22	3171.36	3184.44	2009.1	2684.86
2683.65	36590.2	4063.55	2339.16	1880.38
3359.93	4009.49	2362.31	1896.39	7496.04
5086.79	2181.05	2149.2	1947.04	3761.15
5366.62	9639.87	3059.06	2087.56	2027.61
8511.26	2582.64	2296.63	3377.12	2189.56
7181.73	12127.6	2162.65	2400.69	9211.02
4165.33	4624.61	10557.1	34540.2	2482.92
3888.51	3387.21	2726.75	1782.17	4874.06
4881.58	2584.79	10627.6	1427.15	3224.77
2837.12	2816.35	3751.07	19390.2	2259.41
4226.37	2988.01	3893.7	3822.62	29269.8
3363.33	1811.19	2437	1843.62	2140.42
6490.1	4924	4589.22	1877.03	2137.4
2937.29	14352.5	3040.79	1990.33	2568.09
5154.03	2670.63	2065.65	30118.6	3016.93
3317.27	3613.04	1917.83	3286.13	2422.31
11337	3384.55	5818.47	2047.17	4512.19
4048.66	2440.49	2365.23	2292.61	4246.98
3373.67	2299.57	5138.8	4911.53	2248.89
2202.58	1975.7	3430.91	2104.91	3185.7
4753.42	8079.41	6159.51	4581.91	2349.23
3067.9	22239.7	7085.24	2665.67	2994.49
11321	2890.97	6731.73	28829.4	2200.03
3405.73	5463.03	6780.06	2747.68	3097.31
2406.76	2247.87	13047.8	2401.04	6189.17
12513.2	28560.7	3706.08	7001.96	3093.91
2853.64	2337.48	5691.02	11573	2427.02
2829.01	3515.42	1303.43	41284.2	3146.41
6450.23	2087.08	5761.56	4137.17	2939.5
1865.59	2255.53	9375.59	26301.2	2318.08
2067.98	3055.81	1350	2441.35	7125.8
7301.8	2024.96	7657.4	3600.18	4041.4
2882.67	1659.6	4381.68	2801.61	3585.22
9765.84	50959.7	2487.54	3051.47	2815.32
18411.7	2040.77	1823.49	4850.83	3249.15
2837.38	38928.2	2043.8	4776.48	2357.97
2854.48	2698.22	2084.21	25049.1	4204.58
2537.86	1851.37	12481.5	1756.54	5392.93
2569.73	3668.03	2929.05	1692	1785.83
1847.88	3098.53	29436.7	19527	2287.57
5890.66	5518.14	4398.27	3318.31	2603.73
10045.8	21193	9570.38	3692.22	2844.53
2075.98	18943.4	21540.5	42866.2	2810.42
2099.08	8868.05	4400.64	2989.69	4016.55
1998.05	15194.6	8391.16	5930.11	4488.19
2033.87	21535.6	15906.2	7269.82	2169.4
2083.6	27657.4	3191.41	6957.97	1772.89
8734.6	7967.15	3782.82	20958.6	2207.99
2075.56	3154.66	3851.2	4935.81	2392.93
2107.79	2615.76	3087.7	2887.83	2557.87
2199.6	2451.73	1747	2939.69	2069.57
2187.68	2667.01	5092.59	2591.28	1706.68
2167.81	3770.06	1755.13	2890.23	4810.87
2272.68	3503.35	2287.63	2361.42	7410.3
2327.51	3110.2	5165.58	3797.45	2221.49
2351.22	8385.91	20431.5	2395.51	2009.17
2721.97	6745.45	2965.83	2624.11	3255.33
2267.65	3293.83	2307.13	40527.2	2374.16
2637.44	37212.1	8677.9	2113.41	2380.58
3104.06	3781.79	18026.9	2622.02	3965.32
3055.58	1668.06	2702.87	1625.52	2815.52
4974.1	2566.96	3239.46	2497.69	2256.5
5965.68	1586.43	3189.06	2833.27	8534.26
4670.29	4624.11	5096.22	2463.11	3148.66
4184.02	1545.15	19991.9	7113.07	3347.71
6855.24	1582.65	4459.48	4142.74	3022.48
3666.58	1498.34	2701.45	4035.63	3239.92
7306.42	1981.64	1632.73	36777	3394.08
7385.85	1481.85	1709.56	5026.05	3173.84
19550.8	8989.1	2042.94	2244.85	2546.02
12354.5	7154.26	12271.5	2051.03	4575.98
11178.9	49806.9	2096.47	3243.62	32587.7
15441.6	6520.59	1906.27	12078.6	2052
11377.4	18345.4	2091.88	46751.2	1692.67
4186.08	1499.32	1950.94	5077.91	5477.3
7074.03	1574.28	1927.48	1963.95	3393.29
3677.52	47040.9	1883.47	3711.94	2455.88
6722.19	18532.9	1905.23	3213.62	3165.88
17137.8	29746.7	2039.44	2076.3	5909.94
5425.83	1567.73	5248.51	4617.28	9024.77
11221.5	25128.4	30151.2	12070.7	7947.43
5591.07	3162.52	2017.88	7840.2	2924.61
3774.84	1730.39	2051.68	14143.1	5719.09
6424.94	4675.61	1819.88	1830.2	2524.79
6822.07	3265.09	2906.87	3784.73	1738.9
6454.6	1591.33	12182.5	2369.94	36984.6
6615.82	2026.24	25154.9	1899.74	4907.02
4080.19	1304.08	2044.68	50959.6	5542.16
5568.75	2047.27	4471.28	1908.64	4392.76
3616.14	1377.95	2947.9	1896.09	3105.06
5127.4	4725.73	1814.39	2139.77	8206.16
5094.11	2096.42	2629.73	3123.39	2334.98
4536.02	2064.05	3710.59	1701.79	3957.59
3169.39	2208.13	1710.04	1671.29	2594.51
4146.45	2504.78	3972.62	2156.91	9378.9
12798.5	1992.35	1665.1	1786.29	2289.66
6328.77	2133.01	2179.41	2532.69	5669.63
5586.98	2847.29	2023.82	1971.95	4975.22
8387.17	2237.64	1591.57	2111.68	2555.15
9762.1	2649.3	2455.43	1958.68	3115.19
8763	44513.9	1735.87	2200.23	5216.59
18907.2	1843.43	2261.45	1825.2	2525.24
14322.6	2507.87	2148.1	1998.2	2203.29
2155.98	1715.17	1934.52	19776.7	1983.69
15837.9	23468.9	2084.13	1852.73	2039
7811.21	4169.74	1493.1	1845.4	2260.65
16111.7	3614.63	2038.49	3032.56	2159.54
8734.65	1649.19	1945.06	2000.32	3089.8
11883.9	3068.83	2004.34	2400.98	7226.66
12363.6	46248.1	1761.47	38258.9	44894
14526	46550.8	2460.98	1916.07	2628.02
7078.55	1599.52	1499.91	1802.17	2700.23
8294.53	2859.58	2188.13	2075.72	2535.66
7446.81	19985.1	2243.05	1782.25	2550.7
9787.62	1523.11	8992.13	1830.4	3655.13
3545.02	16162.8	2601.41	1815.64	1987.51
6836.31	1579.9	2079.16	1797.24	2028.92
8083.05	4527.2	2962.78	1789.8	2089.95
7136.83	1566.31	2166.31	45258.4	2038.95
5017.57	1548.22	2051.92	1789.39	1906.35
2036.95	3112.4	2747.18	2118.81	2090.95
2882.69	33520.3	2277.5	1887.68	2077.65
9395.44	11482	2100.88	2122.18	3071.77
8782.98	5890.43	3096.57	1842.55	1977.38
7138.37	1696.92	6295.67	1818.5	2009.49
8717.78	1629.11	2007.93	2061.05	2060.18
2817.68	1567.68	2522.75	2088.01	2840.48
4589.87	10681.9	4258.05	2780.27	1933.76
5554.18	1565.54	2185.39	2074.85	3581.17
6088.17	1334.63	3070.54	1866.39	1743.5
3361.88	1168	2402.44	1800.54	2271.13
7978.49	1590.9	2159.99	1981.69	1714.6
4093.81	1258.98	6905.35	2193.02	3548.92
2638.31	2281.8	1852.97	2067.98	3112.33
9253.55	2145.66	8188.3	1982.19	5944.43
4996.56	2420.22	14089.3	2035.91	2607.44
3272.19	1206.51	2438.1	2375.1	3509.97
2796.49	1172.25	4788.28	2671.98	3562.8
3174.4	1245.97	3789.8	2422.71	2741.61
3097.49	2186.55	11586.8	2083.43	2632.72
3345.53	2905.91	2026.67	2098.66	3254.33
3284.87	2998.8	2322.82	25300.9	5582.91
2540.2	2741.91	1941.28	2075.47	2752.96
10218.4	1323.71	1808.57	1805.14	2503.05
2562.64	3491.6	4709.11	2149.35	1934.08
2552.97	30485.7	2739.75	2209.51	4875.9
2996.05	24065.3	2759.39	2186.12	24024.4
3097.85	41807.6	2516.02	4575.01	3403.4
17203.5	3955.54	1717.08	1814.42	4296.84
4538.92	28936.2	1706.95	6110.59	2749.59
3956.99	5319.02	2195.78	2059.46	2464.77
2426.66	1247.36	6213.25	2052.88	3527.11
15842.5	50336.7	1713.33	1986.96	3074.45
2187.78	1397.65	2239.53	1897.63	1775.94
2381.7	1399.77	5853.23	27439.7	2521.12
2363.95	1378.74	1714.75	1954.32	9540.56
2578.95	1523.31	1801.2	1990.81	2508.2
2261.07	1731.28	1809.88	2157.33	4035.47
3582.17	1458.45	10583.1	3450.27	3493.94
2389.73	1455.54	1783.67	2001.99	6281.01
2243.74	1628.62	1819.27	1936.62	5151.42
1904.89	1569.37	25300.4	1958.06	5335.79
1856.11	1751.14	7975.24	1918.63	21388.5
2327.42	1489.65	2049.08	32400.1	2589.6
1852.22	1810.09	3864.86	2140.11	1585.75
2286.91	1946.81	2022.85	1991.73	2094.05
2500.93	22703.5	3713.9	2163.98	8512.96
1789.05	4865.62	8468.92	1901.89	4328.84
2992.43	4063.19	2640.14	1969.02	6312.37
2457.63	8683.55	3835.79	8767.01	1519.36
1904.76	4550.51	5289.91	1897.15	5557.3
2217.64	31999.6	11647.7	1989.33	4882.11
2454.05	45053.3	5552.11	2403.23	5369.65
2241.94	1609.26	3754.68	2076.85	2961.13
2471.91	2052.53	14737.5	1931.68	4552.73
4922.39	2002.33	1575.46	2460.25	2587.59
2919.82	16729.9	1820.5	2207.67	2005.2
1803.47	2811.11	2966.45	2054.53	3326.88
1813.5	2063.69	1667.4	2075.56	2233.39
1809.81	1730.82	1824.53	2677.82	2426.05
4929.81	2237.04	8645.02	28818.8	4607.09
4193.88	1597.28	17370.8	5695.32	10151.4
4663.57	1795.54	30827.8	2372.44	1735.05
2225.49	3461.43	4444.26	2788.29	2360.4
1792.36	25877.4	1664.83	1889.71	7828.26
3165.51	2951.55		1730.75	3513.22
2586.26	4072.08		3264.62	4049.27
2301.55	2368.74		3294.71	3628.78
2272.29	1603.59		2026.51	6764.27
1713.28	2606.31		3497.29	2597.41
1702.26	9254.16		6594.66	2164.29
2645.1	1625.45		1837.17	9045.71
1707.67	1756.68		2063.68	1724.95
2264.69	1668.52		1750.51	5397.28
1931.61	1914.47		2300.16	19638.5
1806.3	1575.08		1997.98	10358.3
1736.46	3037.76		2306.25	2390.02
2055.55	1539.58		2840.57	4454.52
2047.42	2267.4		29524.7	2334.3
1826.3	1549.62		1974.23	4812.82
2009.51	1912.51		1753.99	3841.57
1776.55	1708.6		1324.94	3065.49
1994.41	2890.72		1737.02	5153.94
1974.27	1545.35		16421.5	13715.6
2049.09	1965.75		1800.46	3881.06
2967.53	2453.46		1782.2	16472.2
1838.05	3506.19		1699.45	59164.8
2233.79	1705.38		1712.26	2216.85
1887.73	2963.3		1720.86	1493.48
2047.65	2470.52		1771.99	2830.71
1903.84	7574.65		1733.55	6021.13
19136	2763.66		1569.41	4769.09
1894.84	2898.12		1271.72	1804.45
4586.7	2833.67		1523.14	29904.4
16114	4014.14		1504.16	4398.7
20083.6	2491.74		5210.93	2709.41
2018.9	2805.3		1214.2	2851.61
2103.43	7667.01		1194.47	3167.17
11150	3079.72		1344.32	3000.12
1496.65	3535.33		1466.79	1759.46
21999.3	2613.3		1444.31	2948.01
2603.6	3597.62		1435.93	2318.92
1465.27	1716.55		1456.56	2800.17
24434.1	1844.32		1292.23	2274.71
1479.1	1861.53		1797.67	1894.85
1890.32	9229.25		1457.72	23576.3
2040.11	26991.7		15770.2	4178.91
1279.77	34297.9		1423.16	15271.2
2362.69	31868.8		1264.23	2508.53
6054.37	1863.07		1444.21	3056.75
10144.5	4981.6		15351.7	1592.67
4145.69	4598.12		1350.16	23327.1
15640.5	5821.39		1356.33	2949.84
5057.35	2553.55		1083.95	1564.4
7407.54	4437.41		1821.78	4933.61
1353.7	2616.26		32934.6	10571.5
2200.35	2099.26		1911.87	3332.78
1230.55	4060.66		1810.5	4112.38
2897.27	2780.17		2223.75	1613.42
3761.31	48809.8		2127.57	2895.46
1238.78	3599.59		1763.13	2382.98
3300.78	38900.2		40571.5	2355.36
2291.59	4496.17		2060.64	2847.05
1316.97	43266.3		2222.35	3069.45
2402.59	2164.37		2184.38	2069.26
2140.72	8291.75		1857.62	4145.26
2694.43	2243.91		24147	3471.07
4483.04	23981.5		2928.32	2924.31
2646.59	2347.33		4436.93	2278.56
7578.84	25840.2		1781.43	3788.37
2319.15	5806.13		1292.25	25998.8
4535.72	3527.79		1420.35	2738.18
1303.29	3109.39		1517.99	2192.49
5020.35	2545.48		1492.29	10062.4
1973.88	3132.57		1493.62	2518.32
2923.52	2711.47		2394.35	2200.51
1313.85	3269.93		1722.55	3838.63
15695	3069.66		16960.3	2094.99
2917.48	6575.64		1630.32	4461.81
4739.75	2508.17		1371.43	2441.3
2553.98	3099.74		1473.7	2557.57
1319.73	6538.4		1349.44	2838.31
1481.19	3576.82		1920.88	6525.57
2060.91	2573.25		1808.26	1456.93
3062.78	3006.27		1594.25	2304.14
1312.31	41976.1		1540.02	3258.85
1444.23	2210.69		2017.63	3113.71
2942.85	5845.74		1471.76	51829.6
1638.79	2053.84		19272.1	3033.51
1303.58	2167.86		1491.15	3508.26
2780.85	2824.98		1618.1	3871.68
1449.1	2478.8		4446.99	2844.76
2391.78	5881.72		2161.76	3975.71
2201.41	1604.58		25663.6	21911.2
2047.31	2563.44		4168.21	4299.89
2703.63	1575.09		1979.06	2853.36
1795.96	6886.24		10848.1	2067.7
1795.11	2359.38		1683.61	2267.77
1313.08	1805.12		3696.08	1931.41
1279.83	1822.24		1792.39	2175.93
14858.4	1708.9		1774.53	1920.44
18362.5	1718.81		2312.86	1924.45
1553.94	1552.92		5933.88	1955.43
1837.5	4787.94		1618.68	2128.5
2554.54	44045.5		1751.58	2274.14
8539.69	13991.7		2362.55	2429.38
2046.08	30028.2		1799.2	2054.22
3515.51	1921.86		1599.85	2928.83
1614.62	2028.09		12513	1827.5
5728.48	1797.79		1463.92	1761.96
1330.79	33826.3		1914.54	1759.85
1767.53	23559.7		7864.3	1759.43
1841.91	3919.74		1979.77	46358.8
2115.26	4361.9		2065.28	40023.6
2318.82	18613.2		3041.76	38463
2600.7	9337.51		2163.7	47728.3
1394.95	37629.7		1984.68	1031.2
1400.02	8092.6		1916.38	1335.66
3861.82	31836.4		2062.14	4666.05
11336.4	1949.49		17147.8	1040.12
1388.52	2183.13		1870.37	1394.61
1565.45	1792.89		2375.24	3305.8
10138.8	2481.06		3747.8	3041.27
12000.1	4503.04		3580.26	2119.23
3345.92	43486.6		2334.33	12165.2
3434.93	25051.4		2317.73	1279.39
11105.6	3184.82		2448.66	4626.73
1356.7	2041.86		40920.3	1452.97
6248.91	20559.3		2364.04	20872.2
4893.03	2630.59		2359.6	2066.35
1473	7250.82		1888.48	1903.44
5432.73	7930.12		3724.35	1814.84
4392.34	4322.67		2668.43	3166.1
3995.81	4598.51		2341.98	3033.71
3054	34419.8		4064.36	1938.46
10508.5	2881.64		1863.83	3108.47
3743.48	2354.51		1911.75	2313.23
3024.65	2051		2932.47	2165.38
4285.17	2359.34		1802.75	11879.8
7688.43	2756.74		2871.02	1629.03
3070.33	9173.32		2788.44	1763.33
3702.98	2362.12		1804.12	1439.3
7868.48	29178.2		2326.79	1818.81
3559.97	2232.98		2398.07	2535.59
3221.97	14064.5		29513	1625.81
13210.1	1933.8		2923.59	1667.76
4335.77	1912.72		1917.44	2947.84
3111.08	24750.4		2080.72	1668.47
3967.09	3022.43		1958.08	2615.2
4851.27	2179.76		3672.47	1816.72
3652.15	26786.2		2252.25	3615.55
31365.4	1659.68		2476.85	4801.7
6153.81	2010.44		2236.77	3080.61
4389.59	2539.13		2394.48	4284.28
6640.39	2078.57		1975.92	6356.99
5559.58	2237.57		3225.49	10609.7
5693.67	1697.62		2376.97	1745.48
7412.44	1812.46		2073.09	15186.8
3271.69	1615.82		2756.09	4448.45
2221.28	1661.7		2299.28	19360.4
2946.83	2093.65		1957.52	1748.95
5510.82	3870.28		1665.52	5685.07
2995.21	16261.9		1963.51	1773.33
4080.08	1295.82		1972.09	1800.77
2841.9	27195.4		2277.29	1828.03
3062.03	1271.45		2668.11	1925.98
2313.12	1554.13		35188.9	1936.08
2922.95	1940.6		1820.97	1548.93
4905.37	16897.6		17281.3	1521.63
3368.98	18393.5		1826.37	2050.5
1976.65	2470.04		1883.87	2017.5
2046.91	1309.87		1858.95	1570.3
4186.23	1269.18		2191.25	2460.69
4742.91	1417.87		2920.22	1565.11
3368.86	27110.6		1944.42	2944.22
3241.22	2928.65		10998.4	1581.16
21064.8	1539.18		1905.53	3237.17
1915.89	16163.2		3697.92	1571.49
5878.62	1426.23		2435.42	2495.14
2097.51	12331.4		4331.17	3438.61
10838.8	1437.68		6904.2	4848.94
30460.2	1471.4		1861.77	1566
17070.9	1408.42		35302.3	8098.48
2867.23	1474.7		40289	1572.25
1941.46	1378.57		2127.27	4597.51
1633.77	1270.46		2591.4	2823.48
1680.85	1376.72		1972.03	2412.58
15146.3	1357		2426.03	2276.5
1989.59	1303.9		2023.45	4284.15
1868.7	1302.43		1875.5	1718.87
2604.53	3689.35		2102.42	2304.52
2125.87	18760.3		4986.15	2483.93
2010.99	1425.78		2032.76	2728.52
1890.46	3428.02		1962.78	3488.49
1613.2	1233.21		2069.47	2048.78
1922.89	35086.7		1740.97	3453.15
30122.2	3586.89		2064	4285.85
1890.68	1491.94		1886.34	5132.72
4077.02	14386.2		1847.58	4475.56
3210.8	1352.79		2410.43	4094.86
1728.5	4757.39		1880.99	3315.26
2525.84	1432.96		3485.76	1915.19
6223.96	9859.83		2085.97	7477.87
11452.7	1232.68		1798.88	5382.22
5294.57	1210.03		2041.94	2417.17
2123.25	8933.87		1948.63	5561.43
1714.84	1589.81		2275.3	2883.03
2250.65	1191.43		1732.35	1812.99
2388.77	2161.55		1834.22	3357.93
1599.05	7639.63		2190.18	4367.69
7349.38	8635.82		2080.17	3516.97
4118.79	28013.3		2142.03	19145.3
7750.1	44816.2		1647.26	5347.66
2199.27	1704.6		3599.21	3135.24
2701.47	2753.7		1767.98	8948.33
7205.97	2321.03		2444.23	6849.54
14465.8	45656.3		3375.65	3609.52
7144.41	39160.4		1943.51	21809
6618.4	33245.6		1816.65	3989.03
7138.04	30191		29910.6	3188.02
10901.5	31797.6		1864.94	2225.34
6895.65			2956.77	20402.4
5239.06			4156.36	6357.23
1757.24			2226.03	3545.31
4416.95			1576.25	4048.01
2120.24			1755.91	7005.13
1794.17			38080.7	8213.78
5382.35			1975.16	4148.79
2025.44			1908.04	3227.93
4641.3			1684.49	3209.73
14587.7			1888.57	8079.2
4440.3			1607.79	1623.87
2381.36			7409.84	1685.48
4208.13			1832.79	1706.48
2052.47			1597.65	1976.9
2125.94			5821.02	15258.2
8093.45			9503.14	1649.17
2553.11			2230.12	1764.49
3637.6			2582.7	1619.37
2018.57			1792.02	1723.23
25840.7			2004.13	6881.65
2895.31			1961.79	1844.19
5410.35			1552.87	3558.9
11194.3			2087.14	1687.19
2294.94			1790.38	3337.87
2518.23			1915.37	1966.79
2093.14			2071.93	1972.42
2036.73			1546.33	1841.72
2101.26			1905.99	1960.59
2186.66			1842.69	2480.44
3998.08			1910.93	2005.51
3888.71			1863.96	2402.19
2153.48			1901.46	19206.5
3295.07			1903.25	2056.73
2271.48			1831.29	2017.11
2018.78			2093.45	1995.9
2886.16			3229.71	1977.04
2436.8			1844.38	2029.27
2063.75			15579.2	2267.24
2149.41			2182.18	2053.96
1979.88			3284.56	8687.32
2544.21			1792.6	2025.02
2630.58			18987.4	2017.73
2720.01			2910.77	2028.84
2191.16			1869.61	1911.04
2028.16			2038.9	2929.76
2653.18			4191.54	2106.1
2102.73			1851.99	2138.01
2031.54			1946.42	2198.18
2128.05			1873.04	2295.33
2877.16			1927.26	2374.75
2022.88			1702.85	2666.43
2095.52			7146.47	2512.88
2433.17			17982.8	2422.81
2908.73			25751.3	1926.02
2049.32			1892.45	1740.7
4581.39			1705.7	2538.51
4674.03			1678.45	2984.96
2125.05			1925.56	2487.41
3027.42			1722.15	6610.74
44060.1			1954.21	3341.44
2106.72			1971.9	2357.54
2401.59			1668.31	13319.5
7519.12			2298	3258.94
2615.92			1685.72	1679.95
6745.39			1802.17	6094.95
5386.44			2133.8	3178.57
2125.26			2092.55	5192.63
2170.21			1730.71	2542.37
19572.2			1662.83	15256.4
4020.55			1946.23	3100.73
7204.64			1665.91	2318.42
3544.37			2880.71	3275.53
4846.51			3901.13	3606.64
3299.83			3636.42	2525.33
15121.4			18859.7	2809.57
3062.38			1674.58	2401.84
5797.36			3637.48	2467.71
3269.27			1396.28	4820.84
18453			1723.28	11628.9
3063.09			2170.32	3214.05
37215.9			1394.34	2794.05
2562.41			1666.17	1996.5
3609.5			1957.65	2872.61
2788.58			1549.16	3175.39
2571.75			1755.26	1972.05
6175.71			3455.71	4103.42
5303.96			1812.27	23532.5
2437.71			2121.33	6294.09
3865.61			29542.2	3680.98
18183.3			1891.94	2039.31
2640.8			2409.11	4281
3261.63			1784.27	3654.16
3413.51			1831.8	4840.71
2566.35			11776.7	9782.43
11084.5			1859.24	3017.37
23548.1			4129.35	2005.83
2925.7			1946.29	5331.98
3159.18			2245.12	2081.9
9150.47			3026.06	4915.85
6061.9			2745.79	2337.91
4014.69			1764.9	2125.91
6065.07			5356.31	1969.81
9916.69			1915.93	3955.44
2238.91			2790.84	3008.69
12833.5			1913.6	2138.02
3717.2			1717.26	13549.1
10142.7			21923.3	8475.08
7423.66			2659.6	2314.06
2151.49			1532.38	2534.81
5532.59			2379.75	2389.14
3103.72			1730.34	6646.5
2157.18			1863.36	2179.16
43396.6			1725.07	5238.6
2658.64			2386.03	2213.73
3073.16			1679.32	31451.3
3928.26			1655.74	2337.5
3377.55			1712.89	2137.83
3085.64			32354.9	3718.18
5832.58			2151.7	2152.09
5226.8			1619.28	13075.8
8038.84			2136.02	3659.65
10815.7			6113.41	2239.87
4397.31			1742.96	2212.93
11403.7			2710.02	20730.8
3740.76			1723.77	3928.14
1956.32			1912.18	2733.97
2895.39			1757.28	4476.8
4955.38			1779.58	6047.7
6403.73			3036.8	4269.11
40563.9			1565.96	3801.21
1894.82			2119.68	2343.81
23291.5			2166.92	2074.56
9963.52			2682.21	4079.94
3500.75			2553.31	4767.1
2484.85			1713.66	2890.53
7700.47			1723.75	2052.1
9301.67			2719.96	4836.92
2289.14			4023.66	2068.97
1924.49			2154.06	3006.24
5569.05			2005.85	2585.87
3863.16			2815.74	2231.03
2677.7			1783.33	2738.74
3868.02			1671.76	2208.43
1652.11			1685.01	1985.36
2309.49			6994.64	2304.95
2183.19			1546.13	2272.28
3159.79			1557.38	3507.02
6427.12			2050.45	3197.35
18280.6			2554.98	3477.08
1607.8			2200.05	3023.4
1625.3			1893.7	2582.79
5874.04			2561.08	2539.04
9237.75			3489.05	2102.07
6654.92			24992.6	4205.65
8250.93			1812	2019.16
4917.35			1357.51	2446.28
5394.77			2094.06	2755.26
2144.55			1377.09	7437.39
3531.39			6350.27	1965.15
8465.93			4627.91	2146
12300.8			2918.04	5081.13
4998.24			2381.42	1973.07
3049.93			2529.73	1849.88
2641.26			10543	6913.78
1733.27			2815.87	1830.17
3015.1			2384.57	1687.54
7780.9			2490.43	1818.79
1640.4			1934.34	2269.76
4069.14			29818.7	1631.19
6716.63			1369.28	4272.97
2728.43			2647.26	1880.86
5550.82			2158.39	1752.84
12304.9			1139.91	1622.07
1712.98			2754.87	1799.81
1612.81			16247.6	1745.84
17860.2			5626.75	1592.68
9363.41			2436.39	8081.26
4057.34			1891.13	1807.87
1561.22			1935.06	1729.47
7723.56			4646.59	1690.57
7827.01			2978.53	1983.68
3825			1237.1	2693.78
38398.7			1834.9	1475.75
2856.85			4945.45	1827.13
1952.05			1737.92	1941.59
6123.37			1587.53	2319.69
1518.3			1665.3	1187.93
2176.3			1424.4	1193.1
32426.8			1969	1327.74
1577.49			15859.3	4384.77
1665.6			1292.95	1518.06
1708.53			1705.54	2150.83
1449.19			2079.71	1163.29
1692.15			1632.21	9184.32
2977.84			1314.41	1940.96
3119.5			1210.13	1162.96
9681.06			2261.78	1451.97
1384.29			2366.19	1832.58
2573.31			1746.16	1404.29
1358.71			15465	1160.63
3382.99			1640.87	1512.86
7938.47			1836.27	1362.6
2227.92			1941.12	1277.52
5790.64			5101.75	1870.43
3385.86			2121.69	1352.27
2419.78			1463.39	4324.76
2723.78			3219.12	1197.99
1896.34			3848.89	1091.3
1832.21			1622.72	1128.07
2435.02			1242.18	1081.9
5819.87			1213.54	1691.09
3415.15			1428.89	1302.61
2127.67			1906.94	13236
3090.29			1430.83	1399.12
2009.89			2189.98	2499.08
2011.22			1159.36	2561.2
2461.24			4831.11	23658.1
7819.72			1440.42	2086.85
1958.19			1419.06	2276.05
[truncated: 3,017 more rows]
[truncated: 4 more columns]
